# Supplementary material for: In silico studies of the open form of human tissue transglutaminase
Source: Sci Rep. 2024 Jul 10;14:15981. doi: 10.1038/s41598-024-66348-8 (PMC11236986; doi:10.1038/s41598-024-66348-8)
Supplement: Supplementary file 1 — Supplementary Information 1. [file 41598_2024_66348_MOESM1_ESM.zip]

Archive with 1 entries (1 files):
- true_af_1_no_S.pdb
