# Supplementary material for: In silico studies of the open form of human tissue transglutaminase
Source: Sci Rep. 2024 Jul 10;14:15981. doi: 10.1038/s41598-024-66348-8 (PMC11236986; doi:10.1038/s41598-024-66348-8)
Supplement: Supplementary file 1 — Supplementary Information 1. [file 41598_2024_66348_MOESM1_ESM.zip › true_af_1_no_S.pdb]

ATOM      1  N   MET A   1      18.927  -0.962  96.174  1.00 76.00           N  
ATOM      2  CA  MET A   1      19.521  -1.550  94.955  1.00 76.00           C  
ATOM      3  C   MET A   1      18.559  -1.267  93.824  1.00 76.00           C  
ATOM      4  O   MET A   1      17.368  -1.283  94.098  1.00 76.00           O  
ATOM      5  CB  MET A   1      19.737  -3.063  95.091  1.00 76.00           C  
ATOM      6  CG  MET A   1      21.018  -3.379  95.871  1.00 76.00           C  
ATOM      7  SD  MET A   1      21.446  -5.138  95.962  1.00 76.00           S  
ATOM      8  CE  MET A   1      21.506  -5.585  94.199  1.00 76.00           C  
ATOM      9  H   MET A   1      19.471  -1.187  96.994  1.00 76.00           H  
ATOM     10  HA  MET A   1      20.469  -1.069  94.720  1.00 76.00           H  
ATOM     11  HB2 MET A   1      19.829  -3.476  94.086  1.00 76.00           H  
ATOM     12  HB3 MET A   1      18.877  -3.528  95.575  1.00 76.00           H  
ATOM     13  HG2 MET A   1      20.918  -3.001  96.888  1.00 76.00           H  
ATOM     14  HG3 MET A   1      21.848  -2.859  95.395  1.00 76.00           H  
ATOM     15  HE1 MET A   1      20.505  -5.567  93.769  1.00 76.00           H  
ATOM     16  HE2 MET A   1      21.905  -6.595  94.099  1.00 76.00           H  
ATOM     17  HE3 MET A   1      22.152  -4.894  93.659  1.00 76.00           H  
ATOM     18  H2  MET A   1      18.842   0.038  96.064  1.00 76.00           H  
ATOM     19  H3  MET A   1      17.990  -1.330  96.267  1.00 76.00           H  
ATOM     20  N   ALA A   2      19.050  -0.940  92.632  1.00 77.69           N  
ATOM     21  CA  ALA A   2      18.170  -0.712  91.492  1.00 77.69           C  
ATOM     22  C   ALA A   2      17.568  -2.046  91.028  1.00 77.69           C  
ATOM     23  O   ALA A   2      18.295  -3.033  90.907  1.00 77.69           O  
ATOM     24  CB  ALA A   2      18.960  -0.001  90.393  1.00 77.69           C  
ATOM     25  H   ALA A   2      20.038  -0.991  92.430  1.00 77.69           H  
ATOM     26  HA  ALA A   2      17.353  -0.055  91.792  1.00 77.69           H  
ATOM     27  HB1 ALA A   2      18.297   0.211  89.554  1.00 77.69           H  
ATOM     28  HB2 ALA A   2      19.780  -0.631  90.043  1.00 77.69           H  
ATOM     29  HB3 ALA A   2      19.357   0.942  90.769  1.00 77.69           H  
ATOM     30  N   GLU A   3      16.252  -2.065  90.834  1.00 83.88           N  
ATOM     31  CA  GLU A   3      15.511  -3.170  90.221  1.00 83.88           C  
ATOM     32  C   GLU A   3      15.338  -2.905  88.718  1.00 83.88           C  
ATOM     33  O   GLU A   3      15.418  -1.752  88.270  1.00 83.88           O  
ATOM     34  CB  GLU A   3      14.156  -3.373  90.930  1.00 83.88           C  
ATOM     35  CG  GLU A   3      14.338  -3.887  92.370  1.00 83.88           C  
ATOM     36  CD  GLU A   3      13.022  -4.140  93.128  1.00 83.88           C  
ATOM     37  OE1 GLU A   3      13.115  -4.752  94.221  1.00 83.88           O  
ATOM     38  OE2 GLU A   3      11.953  -3.692  92.663  1.00 83.88           O1-
ATOM     39  H   GLU A   3      15.732  -1.207  90.947  1.00 83.88           H  
ATOM     40  HA  GLU A   3      16.081  -4.094  90.318  1.00 83.88           H  
ATOM     41  HB2 GLU A   3      13.614  -2.427  90.939  1.00 83.88           H  
ATOM     42  HB3 GLU A   3      13.574  -4.105  90.371  1.00 83.88           H  
ATOM     43  HG2 GLU A   3      14.909  -4.815  92.332  1.00 83.88           H  
ATOM     44  HG3 GLU A   3      14.924  -3.162  92.934  1.00 83.88           H  
ATOM     45  N   GLU A   4      15.143  -3.978  87.948  1.00 88.12           N  
ATOM     46  CA  GLU A   4      14.984  -3.920  86.492  1.00 88.12           C  
ATOM     47  C   GLU A   4      13.789  -3.052  86.083  1.00 88.12           C  
ATOM     48  O   GLU A   4      12.758  -3.019  86.756  1.00 88.12           O  
ATOM     49  CB  GLU A   4      14.833  -5.333  85.903  1.00 88.12           C  
ATOM     50  CG  GLU A   4      16.111  -6.169  86.047  1.00 88.12           C  
ATOM     51  CD  GLU A   4      15.914  -7.579  85.480  1.00 88.12           C  
ATOM     52  OE1 GLU A   4      16.251  -7.782  84.293  1.00 88.12           O  
ATOM     53  OE2 GLU A   4      15.459  -8.454  86.251  1.00 88.12           O1-
ATOM     54  H   GLU A   4      15.012  -4.880  88.383  1.00 88.12           H  
ATOM     55  HA  GLU A   4      15.877  -3.468  86.061  1.00 88.12           H  
ATOM     56  HB2 GLU A   4      14.007  -5.843  86.398  1.00 88.12           H  
ATOM     57  HB3 GLU A   4      14.598  -5.250  84.841  1.00 88.12           H  
ATOM     58  HG2 GLU A   4      16.926  -5.668  85.525  1.00 88.12           H  
ATOM     59  HG3 GLU A   4      16.384  -6.238  87.100  1.00 88.12           H  
ATOM     60  N   LEU A   5      13.932  -2.359  84.954  1.00 92.56           N  
ATOM     61  CA  LEU A   5      12.834  -1.611  84.351  1.00 92.56           C  
ATOM     62  C   LEU A   5      11.737  -2.571  83.873  1.00 92.56           C  
ATOM     63  O   LEU A   5      12.016  -3.563  83.198  1.00 92.56           O  
ATOM     64  CB  LEU A   5      13.359  -0.759  83.184  1.00 92.56           C  
ATOM     65  CG  LEU A   5      14.319   0.375  83.587  1.00 92.56           C  
ATOM     66  CD1 LEU A   5      14.892   1.016  82.324  1.00 92.56           C  
ATOM     67  CD2 LEU A   5      13.619   1.464  84.402  1.00 92.56           C  
ATOM     68  H   LEU A   5      14.803  -2.429  84.448  1.00 92.56           H  
ATOM     69  HA  LEU A   5      12.396  -0.959  85.106  1.00 92.56           H  
ATOM     70  HB2 LEU A   5      12.505  -0.317  82.672  1.00 92.56           H  
ATOM     71  HB3 LEU A   5      13.864  -1.419  82.478  1.00 92.56           H  
ATOM     72  HG  LEU A   5      15.145  -0.033  84.169  1.00 92.56           H  
ATOM     73 HD11 LEU A   5      15.439   0.270  81.747  1.00 92.56           H  
ATOM     74 HD12 LEU A   5      14.090   1.441  81.722  1.00 92.56           H  
ATOM     75 HD13 LEU A   5      15.582   1.810  82.611  1.00 92.56           H  
ATOM     76 HD21 LEU A   5      13.254   1.061  85.347  1.00 92.56           H  
ATOM     77 HD22 LEU A   5      14.325   2.263  84.625  1.00 92.56           H  
ATOM     78 HD23 LEU A   5      12.780   1.878  83.843  1.00 92.56           H  
ATOM     79  N   VAL A   6      10.483  -2.233  84.166  1.00 92.81           N  
ATOM     80  CA  VAL A   6       9.310  -2.965  83.678  1.00 92.81           C  
ATOM     81  C   VAL A   6       8.602  -2.092  82.653  1.00 92.81           C  
ATOM     82  O   VAL A   6       8.080  -1.033  82.990  1.00 92.81           O  
ATOM     83  CB  VAL A   6       8.379  -3.372  84.835  1.00 92.81           C  
ATOM     84  CG1 VAL A   6       7.177  -4.171  84.309  1.00 92.81           C  
ATOM     85  CG2 VAL A   6       9.119  -4.254  85.851  1.00 92.81           C  
ATOM     86  H   VAL A   6      10.322  -1.413  84.732  1.00 92.81           H  
ATOM     87  HA  VAL A   6       9.630  -3.881  83.184  1.00 92.81           H  
ATOM     88  HB  VAL A   6       8.017  -2.481  85.347  1.00 92.81           H  
ATOM     89 HG11 VAL A   6       7.516  -5.064  83.783  1.00 92.81           H  
ATOM     90 HG12 VAL A   6       6.581  -3.556  83.636  1.00 92.81           H  
ATOM     91 HG13 VAL A   6       6.541  -4.462  85.146  1.00 92.81           H  
ATOM     92 HG21 VAL A   6       9.928  -3.692  86.317  1.00 92.81           H  
ATOM     93 HG22 VAL A   6       8.432  -4.570  86.636  1.00 92.81           H  
ATOM     94 HG23 VAL A   6       9.537  -5.130  85.356  1.00 92.81           H  
ATOM     95  N   LEU A   7       8.600  -2.516  81.389  1.00 94.75           N  
ATOM     96  CA  LEU A   7       7.886  -1.796  80.338  1.00 94.75           C  
ATOM     97  C   LEU A   7       6.379  -2.078  80.445  1.00 94.75           C  
ATOM     98  O   LEU A   7       5.960  -3.227  80.315  1.00 94.75           O  
ATOM     99  CB  LEU A   7       8.459  -2.178  78.960  1.00 94.75           C  
ATOM    100  CG  LEU A   7       7.879  -1.283  77.847  1.00 94.75           C  
ATOM    101  CD1 LEU A   7       8.559   0.087  77.821  1.00 94.75           C  
ATOM    102  CD2 LEU A   7       8.078  -1.887  76.463  1.00 94.75           C  
ATOM    103  H   LEU A   7       9.033  -3.401  81.166  1.00 94.75           H  
ATOM    104  HA  LEU A   7       8.040  -0.728  80.492  1.00 94.75           H  
ATOM    105  HB2 LEU A   7       9.544  -2.075  78.974  1.00 94.75           H  
ATOM    106  HB3 LEU A   7       8.211  -3.219  78.759  1.00 94.75           H  
ATOM    107  HG  LEU A   7       6.807  -1.153  77.996  1.00 94.75           H  
ATOM    108 HD11 LEU A   7       8.445   0.589  78.782  1.00 94.75           H  
ATOM    109 HD12 LEU A   7       9.626  -0.012  77.616  1.00 94.75           H  
ATOM    110 HD13 LEU A   7       8.095   0.710  77.057  1.00 94.75           H  
ATOM    111 HD21 LEU A   7       9.112  -1.724  76.158  1.00 94.75           H  
ATOM    112 HD22 LEU A   7       7.424  -1.371  75.759  1.00 94.75           H  
ATOM    113 HD23 LEU A   7       7.825  -2.947  76.470  1.00 94.75           H  
ATOM    114  N   GLU A   8       5.578  -1.031  80.636  1.00 94.25           N  
ATOM    115  CA  GLU A   8       4.113  -1.087  80.590  1.00 94.25           C  
ATOM    116  C   GLU A   8       3.636  -1.216  79.135  1.00 94.25           C  
ATOM    117  O   GLU A   8       2.904  -2.142  78.780  1.00 94.25           O  
ATOM    118  CB  GLU A   8       3.537   0.187  81.241  1.00 94.25           C  
ATOM    119  CG  GLU A   8       2.004   0.142  81.380  1.00 94.25           C  
ATOM    120  CD  GLU A   8       1.343   1.517  81.598  1.00 94.25           C  
ATOM    121  OE1 GLU A   8       0.088   1.540  81.612  1.00 94.25           O  
ATOM    122  OE2 GLU A   8       2.048   2.553  81.568  1.00 94.25           O1-
ATOM    123  H   GLU A   8       5.996  -0.114  80.711  1.00 94.25           H  
ATOM    124  HA  GLU A   8       3.761  -1.956  81.146  1.00 94.25           H  
ATOM    125  HB2 GLU A   8       3.978   0.323  82.230  1.00 94.25           H  
ATOM    126  HB3 GLU A   8       3.824   1.039  80.624  1.00 94.25           H  
ATOM    127  HG2 GLU A   8       1.579  -0.280  80.470  1.00 94.25           H  
ATOM    128  HG3 GLU A   8       1.748  -0.530  82.200  1.00 94.25           H  
ATOM    129  N   ARG A   9       4.084  -0.296  78.269  1.00 95.38           N  
ATOM    130  CA  ARG A   9       3.782  -0.289  76.830  1.00 95.38           C  
ATOM    131  C   ARG A   9       4.813   0.508  76.033  1.00 95.38           C  
ATOM    132  O   ARG A   9       5.531   1.345  76.572  1.00 95.38           O  
ATOM    133  CB  ARG A   9       2.348   0.234  76.591  1.00 95.38           C  
ATOM    134  CG  ARG A   9       2.137   1.699  77.002  1.00 95.38           C  
ATOM    135  CD  ARG A   9       0.707   2.156  76.701  1.00 95.38           C  
ATOM    136  NE  ARG A   9       0.550   3.602  76.942  1.00 95.38           N  
ATOM    137  CZ  ARG A   9       0.619   4.583  76.048  1.00 95.38           C  
ATOM    138  NH1 ARG A   9       0.824   4.386  74.772  1.00 95.38           N1+
ATOM    139  NH2 ARG A   9       0.484   5.815  76.427  1.00 95.38           N  
ATOM    140  H   ARG A   9       4.702   0.414  78.635  1.00 95.38           H  
ATOM    141  HA  ARG A   9       3.827  -1.322  76.484  1.00 95.38           H  
ATOM    142  HB2 ARG A   9       1.646  -0.389  77.144  1.00 95.38           H  
ATOM    143  HB3 ARG A   9       2.113   0.130  75.531  1.00 95.38           H  
ATOM    144  HG2 ARG A   9       2.318   1.808  78.071  1.00 95.38           H  
ATOM    145  HG3 ARG A   9       2.832   2.335  76.454  1.00 95.38           H  
ATOM    146  HD2 ARG A   9       0.454   1.913  75.669  1.00 95.38           H  
ATOM    147  HD3 ARG A   9       0.026   1.610  77.355  1.00 95.38           H  
ATOM    148  HE  ARG A   9       0.449   3.874  77.910  1.00 95.38           H  
ATOM    149 HH11 ARG A   9       1.005   3.455  74.426  1.00 95.38           H  
ATOM    150 HH12 ARG A   9       0.920   5.149  74.117  1.00 95.38           H  
ATOM    151 HH21 ARG A   9       0.515   6.029  77.414  1.00 95.38           H  
ATOM    152 HH22 ARG A   9       0.751   6.517  75.753  1.00 95.38           H  
ATOM    153  N   CYS A  10       4.846   0.277  74.725  1.00 96.81           N  
ATOM    154  CA  CYS A  10       5.573   1.103  73.765  1.00 96.81           C  
ATOM    155  C   CYS A  10       4.556   1.777  72.845  1.00 96.81           C  
ATOM    156  O   CYS A  10       3.762   1.090  72.201  1.00 96.81           O  
ATOM    157  CB  CYS A  10       6.556   0.213  72.997  1.00 96.81           C  
ATOM    158  SG  CYS A  10       7.531   1.161  71.788  1.00 96.81           S  
ATOM    159  H   CYS A  10       4.194  -0.394  74.345  1.00 96.81           H  
ATOM    160  HA  CYS A  10       6.139   1.882  74.276  1.00 96.81           H  
ATOM    161  HB2 CYS A  10       6.002  -0.567  72.472  1.00 96.81           H  
ATOM    162  HB3 CYS A  10       7.236  -0.255  73.709  1.00 96.81           H  
ATOM    163  HG  CYS A  10       6.823   2.295  71.779  1.00 96.81           H  
ATOM    164  N   ASP A  11       4.578   3.104  72.794  1.00 96.81           N  
ATOM    165  CA  ASP A  11       3.867   3.866  71.779  1.00 96.81           C  
ATOM    166  C   ASP A  11       4.695   3.907  70.494  1.00 96.81           C  
ATOM    167  O   ASP A  11       5.902   4.167  70.526  1.00 96.81           O  
ATOM    168  CB  ASP A  11       3.536   5.277  72.275  1.00 96.81           C  
ATOM    169  CG  ASP A  11       2.234   5.745  71.636  1.00 96.81           C  
ATOM    170  OD1 ASP A  11       2.118   5.580  70.395  1.00 96.81           O  
ATOM    171  OD2 ASP A  11       1.307   6.045  72.431  1.00 96.81           O1-
ATOM    172  H   ASP A  11       5.255   3.614  73.343  1.00 96.81           H  
ATOM    173  HA  ASP A  11       2.925   3.359  71.567  1.00 96.81           H  
ATOM    174  HB2 ASP A  11       3.426   5.269  73.360  1.00 96.81           H  
ATOM    175  HB3 ASP A  11       4.343   5.960  72.006  1.00 96.81           H  
ATOM    176  N   LEU A  12       4.045   3.607  69.371  1.00 96.38           N  
ATOM    177  CA  LEU A  12       4.668   3.595  68.049  1.00 96.38           C  
ATOM    178  C   LEU A  12       4.564   4.953  67.345  1.00 96.38           C  
ATOM    179  O   LEU A  12       5.013   5.061  66.205  1.00 96.38           O  
ATOM    180  CB  LEU A  12       4.066   2.466  67.192  1.00 96.38           C  
ATOM    181  CG  LEU A  12       4.252   1.039  67.736  1.00 96.38           C  
ATOM    182  CD1 LEU A  12       3.629   0.042  66.755  1.00 96.38           C  
ATOM    183  CD2 LEU A  12       5.722   0.652  67.925  1.00 96.38           C  
ATOM    184  H   LEU A  12       3.038   3.578  69.431  1.00 96.38           H  
ATOM    185  HA  LEU A  12       5.735   3.408  68.165  1.00 96.38           H  
ATOM    186  HB2 LEU A  12       4.520   2.512  66.201  1.00 96.38           H  
ATOM    187  HB3 LEU A  12       3.000   2.658  67.076  1.00 96.38           H  
ATOM    188  HG  LEU A  12       3.737   0.944  68.692  1.00 96.38           H  
ATOM    189 HD11 LEU A  12       2.584   0.302  66.589  1.00 96.38           H  
ATOM    190 HD12 LEU A  12       3.676  -0.962  67.178  1.00 96.38           H  
ATOM    191 HD13 LEU A  12       4.165   0.064  65.807  1.00 96.38           H  
ATOM    192 HD21 LEU A  12       6.147   1.256  68.726  1.00 96.38           H  
ATOM    193 HD22 LEU A  12       5.794  -0.395  68.221  1.00 96.38           H  
ATOM    194 HD23 LEU A  12       6.279   0.822  67.003  1.00 96.38           H  
ATOM    195  N   GLU A  13       3.947   5.958  67.981  1.00 97.00           N  
ATOM    196  CA  GLU A  13       3.873   7.340  67.490  1.00 97.00           C  
ATOM    197  C   GLU A  13       3.371   7.428  66.034  1.00 97.00           C  
ATOM    198  O   GLU A  13       3.913   8.159  65.201  1.00 97.00           O  
ATOM    199  CB  GLU A  13       5.216   8.064  67.725  1.00 97.00           C  
ATOM    200  CG  GLU A  13       5.628   8.155  69.203  1.00 97.00           C  
ATOM    201  CD  GLU A  13       4.631   8.960  70.049  1.00 97.00           C  
ATOM    202  OE1 GLU A  13       4.597   8.705  71.274  1.00 97.00           O  
ATOM    203  OE2 GLU A  13       3.929   9.825  69.474  1.00 97.00           O1-
ATOM    204  H   GLU A  13       3.562   5.786  68.899  1.00 97.00           H  
ATOM    205  HA  GLU A  13       3.123   7.856  68.090  1.00 97.00           H  
ATOM    206  HB2 GLU A  13       5.158   9.075  67.319  1.00 97.00           H  
ATOM    207  HB3 GLU A  13       6.005   7.541  67.186  1.00 97.00           H  
ATOM    208  HG2 GLU A  13       6.605   8.635  69.255  1.00 97.00           H  
ATOM    209  HG3 GLU A  13       5.742   7.152  69.614  1.00 97.00           H  
ATOM    210  N   LEU A  14       2.345   6.631  65.701  1.00 96.94           N  
ATOM    211  CA  LEU A  14       1.913   6.369  64.318  1.00 96.94           C  
ATOM    212  C   LEU A  14       1.536   7.638  63.541  1.00 96.94           C  
ATOM    213  O   LEU A  14       1.827   7.730  62.350  1.00 96.94           O  
ATOM    214  CB  LEU A  14       0.710   5.406  64.317  1.00 96.94           C  
ATOM    215  CG  LEU A  14       0.967   3.986  64.851  1.00 96.94           C  
ATOM    216  CD1 LEU A  14      -0.321   3.165  64.765  1.00 96.94           C  
ATOM    217  CD2 LEU A  14       2.049   3.252  64.057  1.00 96.94           C  
ATOM    218  H   LEU A  14       1.962   6.061  66.442  1.00 96.94           H  
ATOM    219  HA  LEU A  14       2.742   5.914  63.776  1.00 96.94           H  
ATOM    220  HB2 LEU A  14      -0.092   5.855  64.902  1.00 96.94           H  
ATOM    221  HB3 LEU A  14       0.354   5.320  63.291  1.00 96.94           H  
ATOM    222  HG  LEU A  14       1.274   4.041  65.895  1.00 96.94           H  
ATOM    223 HD11 LEU A  14      -0.648   3.088  63.728  1.00 96.94           H  
ATOM    224 HD12 LEU A  14      -1.104   3.652  65.346  1.00 96.94           H  
ATOM    225 HD13 LEU A  14      -0.156   2.165  65.167  1.00 96.94           H  
ATOM    226 HD21 LEU A  14       1.794   3.257  62.998  1.00 96.94           H  
ATOM    227 HD22 LEU A  14       2.130   2.225  64.412  1.00 96.94           H  
ATOM    228 HD23 LEU A  14       3.009   3.746  64.209  1.00 96.94           H  
ATOM    229  N   GLU A  15       0.907   8.612  64.198  1.00 95.94           N  
ATOM    230  CA  GLU A  15       0.478   9.862  63.562  1.00 95.94           C  
ATOM    231  C   GLU A  15       1.675  10.741  63.172  1.00 95.94           C  
ATOM    232  O   GLU A  15       1.778  11.189  62.028  1.00 95.94           O  
ATOM    233  CB  GLU A  15      -0.486  10.598  64.507  1.00 95.94           C  
ATOM    234  CG  GLU A  15      -1.114  11.830  63.839  1.00 95.94           C  
ATOM    235  CD  GLU A  15      -2.096  12.595  64.741  1.00 95.94           C  
ATOM    236  OE1 GLU A  15      -2.450  13.729  64.342  1.00 95.94           O  
ATOM    237  OE2 GLU A  15      -2.495  12.059  65.798  1.00 95.94           O1-
ATOM    238  H   GLU A  15       0.722   8.483  65.183  1.00 95.94           H  
ATOM    239  HA  GLU A  15      -0.060   9.622  62.644  1.00 95.94           H  
ATOM    240  HB2 GLU A  15      -1.282   9.908  64.791  1.00 95.94           H  
ATOM    241  HB3 GLU A  15       0.049  10.902  65.406  1.00 95.94           H  
ATOM    242  HG2 GLU A  15      -1.636  11.508  62.938  1.00 95.94           H  
ATOM    243  HG3 GLU A  15      -0.319  12.511  63.538  1.00 95.94           H  
ATOM    244  N   THR A  16       2.609  10.948  64.104  1.00 95.94           N  
ATOM    245  CA  THR A  16       3.812  11.760  63.878  1.00 95.94           C  
ATOM    246  C   THR A  16       4.740  11.073  62.884  1.00 95.94           C  
ATOM    247  O   THR A  16       5.127  11.679  61.886  1.00 95.94           O  
ATOM    248  CB  THR A  16       4.540  12.040  65.204  1.00 95.94           C  
ATOM    249  CG2 THR A  16       5.690  13.043  65.074  1.00 95.94           C  
ATOM    250  OG1 THR A  16       3.615  12.601  66.111  1.00 95.94           O  
ATOM    251  H   THR A  16       2.479  10.540  65.020  1.00 95.94           H  
ATOM    252  HA  THR A  16       3.514  12.711  63.438  1.00 95.94           H  
ATOM    253  HB  THR A  16       4.919  11.100  65.606  1.00 95.94           H  
ATOM    254  HG1 THR A  16       3.809  12.235  66.978  1.00 95.94           H  
ATOM    255 HG21 THR A  16       6.496  12.744  65.743  1.00 95.94           H  
ATOM    256 HG22 THR A  16       5.373  14.048  65.356  1.00 95.94           H  
ATOM    257 HG23 THR A  16       6.086  13.072  64.058  1.00 95.94           H  
ATOM    258  N   ASN A  17       5.015   9.781  63.085  1.00 97.88           N  
ATOM    259  CA  ASN A  17       5.838   8.996  62.170  1.00 97.88           C  
ATOM    260  C   ASN A  17       5.215   8.932  60.770  1.00 97.88           C  
ATOM    261  O   ASN A  17       5.905   9.148  59.779  1.00 97.88           O  
ATOM    262  CB  ASN A  17       6.042   7.587  62.756  1.00 97.88           C  
ATOM    263  CG  ASN A  17       7.035   7.563  63.902  1.00 97.88           C  
ATOM    264  ND2 ASN A  17       6.877   6.684  64.859  1.00 97.88           N  
ATOM    265  OD1 ASN A  17       8.005   8.296  63.923  1.00 97.88           O  
ATOM    266  H   ASN A  17       4.639   9.323  63.903  1.00 97.88           H  
ATOM    267  HA  ASN A  17       6.808   9.483  62.064  1.00 97.88           H  
ATOM    268  HB2 ASN A  17       6.442   6.934  61.980  1.00 97.88           H  
ATOM    269  HB3 ASN A  17       5.087   7.176  63.084  1.00 97.88           H  
ATOM    270 HD21 ASN A  17       7.513   6.717  65.643  1.00 97.88           H  
ATOM    271 HD22 ASN A  17       6.022   6.161  64.976  1.00 97.88           H  
ATOM    272  N   GLY A  18       3.907   8.683  60.666  1.00 97.00           N  
ATOM    273  CA  GLY A  18       3.212   8.614  59.383  1.00 97.00           C  
ATOM    274  C   GLY A  18       3.275   9.922  58.597  1.00 97.00           C  
ATOM    275  O   GLY A  18       3.501   9.907  57.384  1.00 97.00           O  
ATOM    276  H   GLY A  18       3.369   8.529  61.506  1.00 97.00           H  
ATOM    277  HA2 GLY A  18       3.649   7.821  58.773  1.00 97.00           H  
ATOM    278  HA3 GLY A  18       2.165   8.378  59.572  1.00 97.00           H  
ATOM    279  N   ARG A  19       3.108  11.063  59.271  1.00 97.31           N  
ATOM    280  CA  ARG A  19       3.225  12.381  58.641  1.00 97.31           C  
ATOM    281  C   ARG A  19       4.652  12.643  58.166  1.00 97.31           C  
ATOM    282  O   ARG A  19       4.849  12.957  56.995  1.00 97.31           O  
ATOM    283  CB  ARG A  19       2.751  13.437  59.643  1.00 97.31           C  
ATOM    284  CG  ARG A  19       2.813  14.863  59.070  1.00 97.31           C  
ATOM    285  CD  ARG A  19       2.395  15.891  60.124  1.00 97.31           C  
ATOM    286  NE  ARG A  19       3.289  15.811  61.292  1.00 97.31           N  
ATOM    287  CZ  ARG A  19       2.966  15.493  62.531  1.00 97.31           C  
ATOM    288  NH1 ARG A  19       1.735  15.287  62.928  1.00 97.31           N1+
ATOM    289  NH2 ARG A  19       3.922  15.345  63.397  1.00 97.31           N  
ATOM    290  H   ARG A  19       2.927  11.015  60.264  1.00 97.31           H  
ATOM    291  HA  ARG A  19       2.592  12.416  57.755  1.00 97.31           H  
ATOM    292  HB2 ARG A  19       3.378  13.362  60.531  1.00 97.31           H  
ATOM    293  HB3 ARG A  19       1.724  13.216  59.931  1.00 97.31           H  
ATOM    294  HG2 ARG A  19       3.828  15.095  58.750  1.00 97.31           H  
ATOM    295  HG3 ARG A  19       2.148  14.939  58.209  1.00 97.31           H  
ATOM    296  HD2 ARG A  19       1.356  15.711  60.402  1.00 97.31           H  
ATOM    297  HD3 ARG A  19       2.468  16.887  59.689  1.00 97.31           H  
ATOM    298  HE  ARG A  19       4.276  15.740  61.086  1.00 97.31           H  
ATOM    299 HH11 ARG A  19       1.557  14.949  63.863  1.00 97.31           H  
ATOM    300 HH12 ARG A  19       0.985  15.289  62.252  1.00 97.31           H  
ATOM    301 HH21 ARG A  19       4.869  15.328  63.047  1.00 97.31           H  
ATOM    302 HH22 ARG A  19       3.737  14.994  64.326  1.00 97.31           H  
ATOM    303  N   ASP A  20       5.632  12.468  59.042  1.00 97.00           N  
ATOM    304  CA  ASP A  20       6.995  12.933  58.785  1.00 97.00           C  
ATOM    305  C   ASP A  20       7.746  11.995  57.823  1.00 97.00           C  
ATOM    306  O   ASP A  20       8.598  12.436  57.051  1.00 97.00           O  
ATOM    307  CB  ASP A  20       7.707  13.142  60.131  1.00 97.00           C  
ATOM    308  CG  ASP A  20       7.060  14.230  61.025  1.00 97.00           C  
ATOM    309  OD1 ASP A  20       6.023  14.845  60.663  1.00 97.00           O  
ATOM    310  OD2 ASP A  20       7.592  14.488  62.118  1.00 97.00           O1-
ATOM    311  H   ASP A  20       5.390  12.229  59.993  1.00 97.00           H  
ATOM    312  HA  ASP A  20       6.943  13.906  58.295  1.00 97.00           H  
ATOM    313  HB2 ASP A  20       8.739  13.431  59.933  1.00 97.00           H  
ATOM    314  HB3 ASP A  20       7.722  12.190  60.664  1.00 97.00           H  
ATOM    315  N   HIS A  21       7.383  10.708  57.786  1.00 98.06           N  
ATOM    316  CA  HIS A  21       7.895   9.751  56.802  1.00 98.06           C  
ATOM    317  C   HIS A  21       7.077   9.685  55.512  1.00 98.06           C  
ATOM    318  O   HIS A  21       7.420   8.895  54.631  1.00 98.06           O  
ATOM    319  CB  HIS A  21       8.030   8.360  57.425  1.00 98.06           C  
ATOM    320  CG  HIS A  21       9.167   8.283  58.393  1.00 98.06           C  
ATOM    321  CD2 HIS A  21       9.115   8.560  59.729  1.00 98.06           C  
ATOM    322  ND1 HIS A  21      10.474   7.969  58.082  1.00 98.06           N  
ATOM    323  CE1 HIS A  21      11.181   8.008  59.220  1.00 98.06           C  
ATOM    324  NE2 HIS A  21      10.392   8.366  60.232  1.00 98.06           N  
ATOM    325  H   HIS A  21       6.715  10.379  58.469  1.00 98.06           H  
ATOM    326  HA  HIS A  21       8.895  10.067  56.503  1.00 98.06           H  
ATOM    327  HB2 HIS A  21       8.222   7.623  56.644  1.00 98.06           H  
ATOM    328  HB3 HIS A  21       7.098   8.070  57.912  1.00 98.06           H  
ATOM    329  HD1 HIS A  21      10.891   7.989  57.162  1.00 98.06           H  
ATOM    330  HD2 HIS A  21       8.252   8.874  60.298  1.00 98.06           H  
ATOM    331  HE1 HIS A  21      12.247   7.853  59.309  1.00 98.06           H  
ATOM    332  N   HIS A  22       6.021  10.485  55.346  1.00 98.06           N  
ATOM    333  CA  HIS A  22       5.144  10.409  54.172  1.00 98.06           C  
ATOM    334  C   HIS A  22       4.573   8.988  53.970  1.00 98.06           C  
ATOM    335  O   HIS A  22       4.627   8.412  52.878  1.00 98.06           O  
ATOM    336  CB  HIS A  22       5.857  10.958  52.921  1.00 98.06           C  
ATOM    337  CG  HIS A  22       6.597  12.253  53.138  1.00 98.06           C  
ATOM    338  CD2 HIS A  22       6.123  13.513  52.903  1.00 98.06           C  
ATOM    339  ND1 HIS A  22       7.879  12.387  53.620  1.00 98.06           N  
ATOM    340  CE1 HIS A  22       8.162  13.697  53.686  1.00 98.06           C  
ATOM    341  NE2 HIS A  22       7.121  14.424  53.254  1.00 98.06           N  
ATOM    342  H   HIS A  22       5.814  11.175  56.054  1.00 98.06           H  
ATOM    343  HA  HIS A  22       4.296  11.065  54.373  1.00 98.06           H  
ATOM    344  HB2 HIS A  22       6.572  10.224  52.548  1.00 98.06           H  
ATOM    345  HB3 HIS A  22       5.106  11.112  52.146  1.00 98.06           H  
ATOM    346  HD1 HIS A  22       8.495  11.646  53.924  1.00 98.06           H  
ATOM    347  HD2 HIS A  22       5.144  13.764  52.519  1.00 98.06           H  
ATOM    348  HE1 HIS A  22       9.092  14.113  54.045  1.00 98.06           H  
ATOM    349  N   THR A  23       4.104   8.388  55.064  1.00 97.88           N  
ATOM    350  CA  THR A  23       3.546   7.026  55.156  1.00 97.88           C  
ATOM    351  C   THR A  23       2.216   6.996  55.919  1.00 97.88           C  
ATOM    352  O   THR A  23       1.750   5.926  56.296  1.00 97.88           O  
ATOM    353  CB  THR A  23       4.543   6.040  55.797  1.00 97.88           C  
ATOM    354  CG2 THR A  23       5.745   5.752  54.898  1.00 97.88           C  
ATOM    355  OG1 THR A  23       5.029   6.569  57.005  1.00 97.88           O  
ATOM    356  H   THR A  23       4.192   8.892  55.934  1.00 97.88           H  
ATOM    357  HA  THR A  23       3.322   6.667  54.151  1.00 97.88           H  
ATOM    358  HB  THR A  23       4.046   5.091  56.000  1.00 97.88           H  
ATOM    359  HG1 THR A  23       5.363   5.846  57.541  1.00 97.88           H  
ATOM    360 HG21 THR A  23       6.279   6.676  54.681  1.00 97.88           H  
ATOM    361 HG22 THR A  23       6.422   5.064  55.405  1.00 97.88           H  
ATOM    362 HG23 THR A  23       5.405   5.303  53.965  1.00 97.88           H  
ATOM    363  N   ALA A  24       1.567   8.147  56.128  1.00 96.81           N  
ATOM    364  CA  ALA A  24       0.343   8.279  56.923  1.00 96.81           C  
ATOM    365  C   ALA A  24      -0.774   7.300  56.512  1.00 96.81           C  
ATOM    366  O   ALA A  24      -1.373   6.664  57.379  1.00 96.81           O  
ATOM    367  CB  ALA A  24      -0.130   9.735  56.832  1.00 96.81           C  
ATOM    368  H   ALA A  24       2.045   9.000  55.873  1.00 96.81           H  
ATOM    369  HA  ALA A  24       0.582   8.065  57.965  1.00 96.81           H  
ATOM    370  HB1 ALA A  24      -1.014   9.869  57.454  1.00 96.81           H  
ATOM    371  HB2 ALA A  24      -0.381   9.985  55.801  1.00 96.81           H  
ATOM    372  HB3 ALA A  24       0.653  10.407  57.187  1.00 96.81           H  
ATOM    373  N   ASP A  25      -0.994   7.104  55.207  1.00 95.69           N  
ATOM    374  CA  ASP A  25      -1.995   6.157  54.688  1.00 95.69           C  
ATOM    375  C   ASP A  25      -1.691   4.693  55.065  1.00 95.69           C  
ATOM    376  O   ASP A  25      -2.605   3.888  55.241  1.00 95.69           O  
ATOM    377  CB  ASP A  25      -2.077   6.288  53.158  1.00 95.69           C  
ATOM    378  CG  ASP A  25      -2.705   7.596  52.669  1.00 95.69           C  
ATOM    379  OD1 ASP A  25      -3.571   8.143  53.387  1.00 95.69           O  
ATOM    380  OD2 ASP A  25      -2.333   8.017  51.549  1.00 95.69           O1-
ATOM    381  H   ASP A  25      -0.518   7.696  54.543  1.00 95.69           H  
ATOM    382  HA  ASP A  25      -2.970   6.403  55.110  1.00 95.69           H  
ATOM    383  HB2 ASP A  25      -2.684   5.468  52.772  1.00 95.69           H  
ATOM    384  HB3 ASP A  25      -1.075   6.186  52.742  1.00 95.69           H  
ATOM    385  N   LEU A  26      -0.409   4.357  55.239  1.00 96.50           N  
ATOM    386  CA  LEU A  26       0.073   3.031  55.638  1.00 96.50           C  
ATOM    387  C   LEU A  26       0.131   2.859  57.168  1.00 96.50           C  
ATOM    388  O   LEU A  26       0.104   1.732  57.660  1.00 96.50           O  
ATOM    389  CB  LEU A  26       1.463   2.803  55.014  1.00 96.50           C  
ATOM    390  CG  LEU A  26       1.504   2.800  53.474  1.00 96.50           C  
ATOM    391  CD1 LEU A  26       2.961   2.806  53.009  1.00 96.50           C  
ATOM    392  CD2 LEU A  26       0.804   1.558  52.913  1.00 96.50           C  
ATOM    393  H   LEU A  26       0.273   5.100  55.185  1.00 96.50           H  
ATOM    394  HA  LEU A  26      -0.614   2.273  55.260  1.00 96.50           H  
ATOM    395  HB2 LEU A  26       2.140   3.572  55.385  1.00 96.50           H  
ATOM    396  HB3 LEU A  26       1.840   1.843  55.367  1.00 96.50           H  
ATOM    397  HG  LEU A  26       1.023   3.695  53.079  1.00 96.50           H  
ATOM    398 HD11 LEU A  26       3.011   2.806  51.920  1.00 96.50           H  
ATOM    399 HD12 LEU A  26       3.457   3.704  53.379  1.00 96.50           H  
ATOM    400 HD13 LEU A  26       3.480   1.924  53.383  1.00 96.50           H  
ATOM    401 HD21 LEU A  26       1.157   0.663  53.424  1.00 96.50           H  
ATOM    402 HD22 LEU A  26       1.010   1.459  51.848  1.00 96.50           H  
ATOM    403 HD23 LEU A  26      -0.273   1.654  53.054  1.00 96.50           H  
ATOM    404  N   CYS A  27       0.176   3.961  57.922  1.00 96.06           N  
ATOM    405  CA  CYS A  27       0.350   3.985  59.378  1.00 96.06           C  
ATOM    406  C   CYS A  27      -0.961   3.923  60.180  1.00 96.06           C  
ATOM    407  O   CYS A  27      -0.997   4.331  61.337  1.00 96.06           O  
ATOM    408  CB  CYS A  27       1.240   5.173  59.781  1.00 96.06           C  
ATOM    409  SG  CYS A  27       2.964   4.809  59.356  1.00 96.06           S  
ATOM    410  H   CYS A  27       0.212   4.848  57.440  1.00 96.06           H  
ATOM    411  HA  CYS A  27       0.892   3.081  59.654  1.00 96.06           H  
ATOM    412  HB2 CYS A  27       1.181   5.334  60.858  1.00 96.06           H  
ATOM    413  HB3 CYS A  27       0.900   6.078  59.278  1.00 96.06           H  
ATOM    414  HG  CYS A  27       3.476   5.982  59.738  1.00 96.06           H  
ATOM    415  N   ARG A  28      -2.055   3.408  59.600  1.00 91.81           N  
ATOM    416  CA  ARG A  28      -3.351   3.333  60.306  1.00 91.81           C  
ATOM    417  C   ARG A  28      -3.336   2.355  61.484  1.00 91.81           C  
ATOM    418  O   ARG A  28      -3.996   2.605  62.484  1.00 91.81           O  
ATOM    419  CB  ARG A  28      -4.493   3.002  59.333  1.00 91.81           C  
ATOM    420  CG  ARG A  28      -4.613   4.042  58.207  1.00 91.81           C  
ATOM    421  CD  ARG A  28      -5.812   3.769  57.291  1.00 91.81           C  
ATOM    422  NE  ARG A  28      -7.052   4.381  57.807  1.00 91.81           N  
ATOM    423  CZ  ARG A  28      -8.255   4.254  57.281  1.00 91.81           C  
ATOM    424  NH1 ARG A  28      -8.488   3.440  56.288  1.00 91.81           N1+
ATOM    425  NH2 ARG A  28      -9.252   4.952  57.750  1.00 91.81           N  
ATOM    426  H   ARG A  28      -1.981   3.114  58.637  1.00 91.81           H  
ATOM    427  HA  ARG A  28      -3.547   4.307  60.756  1.00 91.81           H  
ATOM    428  HB2 ARG A  28      -4.324   2.017  58.898  1.00 91.81           H  
ATOM    429  HB3 ARG A  28      -5.429   2.974  59.893  1.00 91.81           H  
ATOM    430  HG2 ARG A  28      -3.710   3.997  57.597  1.00 91.81           H  
ATOM    431  HG3 ARG A  28      -4.685   5.045  58.626  1.00 91.81           H  
ATOM    432  HD2 ARG A  28      -5.928   2.693  57.166  1.00 91.81           H  
ATOM    433  HD3 ARG A  28      -5.586   4.204  56.317  1.00 91.81           H  
ATOM    434  HE  ARG A  28      -6.942   5.004  58.595  1.00 91.81           H  
ATOM    435 HH11 ARG A  28      -7.712   2.894  55.942  1.00 91.81           H  
ATOM    436 HH12 ARG A  28      -9.401   3.366  55.862  1.00 91.81           H  
ATOM    437 HH21 ARG A  28     -10.182   4.817  57.379  1.00 91.81           H  
ATOM    438 HH22 ARG A  28      -9.078   5.609  58.497  1.00 91.81           H  
ATOM    439  N   GLU A  29      -2.593   1.253  61.360  1.00 91.94           N  
ATOM    440  CA  GLU A  29      -2.539   0.180  62.374  1.00 91.94           C  
ATOM    441  C   GLU A  29      -1.120  -0.329  62.667  1.00 91.94           C  
ATOM    442  O   GLU A  29      -0.856  -0.858  63.746  1.00 91.94           O  
ATOM    443  CB  GLU A  29      -3.378  -1.019  61.902  1.00 91.94           C  
ATOM    444  CG  GLU A  29      -4.876  -0.718  61.748  1.00 91.94           C  
ATOM    445  CD  GLU A  29      -5.694  -1.946  61.313  1.00 91.94           C  
ATOM    446  OE1 GLU A  29      -6.911  -1.762  61.086  1.00 91.94           O  
ATOM    447  OE2 GLU A  29      -5.113  -3.055  61.219  1.00 91.94           O1-
ATOM    448  H   GLU A  29      -2.124   1.123  60.476  1.00 91.94           H  
ATOM    449  HA  GLU A  29      -2.948   0.536  63.319  1.00 91.94           H  
ATOM    450  HB2 GLU A  29      -2.984  -1.366  60.947  1.00 91.94           H  
ATOM    451  HB3 GLU A  29      -3.263  -1.820  62.633  1.00 91.94           H  
ATOM    452  HG2 GLU A  29      -5.009   0.068  61.003  1.00 91.94           H  
ATOM    453  HG3 GLU A  29      -5.259  -0.351  62.701  1.00 91.94           H  
ATOM    454  N   LYS A  30      -0.196  -0.203  61.709  1.00 95.44           N  
ATOM    455  CA  LYS A  30       1.182  -0.702  61.804  1.00 95.44           C  
ATOM    456  C   LYS A  30       2.153   0.451  61.581  1.00 95.44           C  
ATOM    457  O   LYS A  30       1.867   1.343  60.794  1.00 95.44           O  
ATOM    458  CB  LYS A  30       1.426  -1.810  60.764  1.00 95.44           C  
ATOM    459  CG  LYS A  30       0.527  -3.053  60.913  1.00 95.44           C  
ATOM    460  CD  LYS A  30       0.820  -4.031  59.761  1.00 95.44           C  
ATOM    461  CE  LYS A  30      -0.148  -5.220  59.714  1.00 95.44           C  
ATOM    462  NZ  LYS A  30       0.009  -5.989  58.441  1.00 95.44           N1+
ATOM    463  H   LYS A  30      -0.434   0.330  60.885  1.00 95.44           H  
ATOM    464  HA  LYS A  30       1.359  -1.100  62.803  1.00 95.44           H  
ATOM    465  HB2 LYS A  30       2.467  -2.125  60.832  1.00 95.44           H  
ATOM    466  HB3 LYS A  30       1.273  -1.382  59.774  1.00 95.44           H  
ATOM    467  HG2 LYS A  30      -0.520  -2.757  60.865  1.00 95.44           H  
ATOM    468  HG3 LYS A  30       0.720  -3.537  61.870  1.00 95.44           H  
ATOM    469  HD2 LYS A  30       0.732  -3.483  58.823  1.00 95.44           H  
ATOM    470  HD3 LYS A  30       1.843  -4.396  59.850  1.00 95.44           H  
ATOM    471  HE2 LYS A  30       0.029  -5.859  60.579  1.00 95.44           H  
ATOM    472  HE3 LYS A  30      -1.166  -4.836  59.782  1.00 95.44           H  
ATOM    473  HZ1 LYS A  30      -0.616  -6.779  58.370  1.00 95.44           H  
ATOM    474  HZ2 LYS A  30       0.954  -6.296  58.264  1.00 95.44           H  
ATOM    475  HZ3 LYS A  30      -0.217  -5.440  57.625  1.00 95.44           H  
ATOM    476  N   LEU A  31       3.321   0.405  62.215  1.00 98.19           N  
ATOM    477  CA  LEU A  31       4.361   1.403  61.979  1.00 98.19           C  
ATOM    478  C   LEU A  31       5.047   1.152  60.629  1.00 98.19           C  
ATOM    479  O   LEU A  31       5.634   0.088  60.408  1.00 98.19           O  
ATOM    480  CB  LEU A  31       5.337   1.406  63.166  1.00 98.19           C  
ATOM    481  CG  LEU A  31       6.471   2.442  63.061  1.00 98.19           C  
ATOM    482  CD1 LEU A  31       5.953   3.874  62.923  1.00 98.19           C  
ATOM    483  CD2 LEU A  31       7.346   2.382  64.314  1.00 98.19           C  
ATOM    484  H   LEU A  31       3.514  -0.355  62.850  1.00 98.19           H  
ATOM    485  HA  LEU A  31       3.884   2.382  61.935  1.00 98.19           H  
ATOM    486  HB2 LEU A  31       4.770   1.610  64.074  1.00 98.19           H  
ATOM    487  HB3 LEU A  31       5.782   0.415  63.261  1.00 98.19           H  
ATOM    488  HG  LEU A  31       7.092   2.205  62.197  1.00 98.19           H  
ATOM    489 HD11 LEU A  31       5.437   4.015  61.973  1.00 98.19           H  
ATOM    490 HD12 LEU A  31       6.793   4.566  62.959  1.00 98.19           H  
ATOM    491 HD13 LEU A  31       5.279   4.111  63.747  1.00 98.19           H  
ATOM    492 HD21 LEU A  31       8.222   3.015  64.175  1.00 98.19           H  
ATOM    493 HD22 LEU A  31       7.668   1.361  64.515  1.00 98.19           H  
ATOM    494 HD23 LEU A  31       6.788   2.755  65.174  1.00 98.19           H  
ATOM    495  N   VAL A  32       4.997   2.138  59.736  1.00 98.62           N  
ATOM    496  CA  VAL A  32       5.699   2.121  58.449  1.00 98.62           C  
ATOM    497  C   VAL A  32       6.547   3.378  58.335  1.00 98.62           C  
ATOM    498  O   VAL A  32       6.036   4.492  58.401  1.00 98.62           O  
ATOM    499  CB  VAL A  32       4.732   1.988  57.261  1.00 98.62           C  
ATOM    500  CG1 VAL A  32       5.524   1.820  55.959  1.00 98.62           C  
ATOM    501  CG2 VAL A  32       3.812   0.769  57.433  1.00 98.62           C  
ATOM    502  H   VAL A  32       4.450   2.959  59.951  1.00 98.62           H  
ATOM    503  HA  VAL A  32       6.371   1.263  58.420  1.00 98.62           H  
ATOM    504  HB  VAL A  32       4.111   2.880  57.178  1.00 98.62           H  
ATOM    505 HG11 VAL A  32       6.195   0.963  56.029  1.00 98.62           H  
ATOM    506 HG12 VAL A  32       4.833   1.664  55.130  1.00 98.62           H  
ATOM    507 HG13 VAL A  32       6.108   2.716  55.753  1.00 98.62           H  
ATOM    508 HG21 VAL A  32       4.394  -0.109  57.711  1.00 98.62           H  
ATOM    509 HG22 VAL A  32       3.272   0.563  56.508  1.00 98.62           H  
ATOM    510 HG23 VAL A  32       3.079   0.974  58.212  1.00 98.62           H  
ATOM    511  N   VAL A  33       7.850   3.199  58.160  1.00 98.62           N  
ATOM    512  CA  VAL A  33       8.835   4.285  58.145  1.00 98.62           C  
ATOM    513  C   VAL A  33       9.762   4.145  56.943  1.00 98.62           C  
ATOM    514  O   VAL A  33       9.867   3.085  56.323  1.00 98.62           O  
ATOM    515  CB  VAL A  33       9.619   4.365  59.472  1.00 98.62           C  
ATOM    516  CG1 VAL A  33       8.703   4.788  60.624  1.00 98.62           C  
ATOM    517  CG2 VAL A  33      10.296   3.040  59.849  1.00 98.62           C  
ATOM    518  H   VAL A  33       8.194   2.258  58.034  1.00 98.62           H  
ATOM    519  HA  VAL A  33       8.319   5.238  58.025  1.00 98.62           H  
ATOM    520  HB  VAL A  33      10.396   5.123  59.370  1.00 98.62           H  
ATOM    521 HG11 VAL A  33       9.282   4.878  61.542  1.00 98.62           H  
ATOM    522 HG12 VAL A  33       7.910   4.055  60.773  1.00 98.62           H  
ATOM    523 HG13 VAL A  33       8.257   5.758  60.401  1.00 98.62           H  
ATOM    524 HG21 VAL A  33       9.546   2.280  60.068  1.00 98.62           H  
ATOM    525 HG22 VAL A  33      10.928   2.698  59.030  1.00 98.62           H  
ATOM    526 HG23 VAL A  33      10.915   3.191  60.734  1.00 98.62           H  
ATOM    527  N   ARG A  34      10.449   5.230  56.595  1.00 98.69           N  
ATOM    528  CA  ARG A  34      11.419   5.270  55.495  1.00 98.69           C  
ATOM    529  C   ARG A  34      12.839   5.333  56.039  1.00 98.69           C  
ATOM    530  O   ARG A  34      13.089   5.982  57.052  1.00 98.69           O  
ATOM    531  CB  ARG A  34      11.122   6.435  54.545  1.00 98.69           C  
ATOM    532  CG  ARG A  34       9.724   6.366  53.932  1.00 98.69           C  
ATOM    533  CD  ARG A  34       9.565   7.463  52.876  1.00 98.69           C  
ATOM    534  NE  ARG A  34       8.185   7.498  52.379  1.00 98.69           N  
ATOM    535  CZ  ARG A  34       7.638   6.719  51.470  1.00 98.69           C  
ATOM    536  NH1 ARG A  34       8.333   5.823  50.819  1.00 98.69           N1+
ATOM    537  NH2 ARG A  34       6.365   6.822  51.214  1.00 98.69           N  
ATOM    538  H   ARG A  34      10.364   6.039  57.194  1.00 98.69           H  
ATOM    539  HA  ARG A  34      11.345   4.352  54.912  1.00 98.69           H  
ATOM    540  HB2 ARG A  34      11.834   6.384  53.722  1.00 98.69           H  
ATOM    541  HB3 ARG A  34      11.246   7.383  55.069  1.00 98.69           H  
ATOM    542  HG2 ARG A  34       9.578   5.393  53.464  1.00 98.69           H  
ATOM    543  HG3 ARG A  34       8.973   6.503  54.709  1.00 98.69           H  
ATOM    544  HD2 ARG A  34      10.261   7.295  52.053  1.00 98.69           H  
ATOM    545  HD3 ARG A  34       9.798   8.427  53.327  1.00 98.69           H  
ATOM    546  HE  ARG A  34       7.572   8.121  52.884  1.00 98.69           H  
ATOM    547 HH11 ARG A  34       9.323   5.733  51.001  1.00 98.69           H  
ATOM    548 HH12 ARG A  34       7.877   5.215  50.154  1.00 98.69           H  
ATOM    549 HH21 ARG A  34       5.914   6.235  50.526  1.00 98.69           H  
ATOM    550 HH22 ARG A  34       5.802   7.469  51.748  1.00 98.69           H  
ATOM    551  N   ARG A  35      13.768   4.647  55.374  1.00 98.25           N  
ATOM    552  CA  ARG A  35      15.157   4.532  55.834  1.00 98.25           C  
ATOM    553  C   ARG A  35      15.928   5.854  55.800  1.00 98.25           C  
ATOM    554  O   ARG A  35      15.527   6.788  55.111  1.00 98.25           O  
ATOM    555  CB  ARG A  35      15.860   3.403  55.078  1.00 98.25           C  
ATOM    556  CG  ARG A  35      16.099   3.751  53.607  1.00 98.25           C  
ATOM    557  CD  ARG A  35      16.591   2.505  52.883  1.00 98.25           C  
ATOM    558  NE  ARG A  35      16.932   2.830  51.499  1.00 98.25           N  
ATOM    559  CZ  ARG A  35      17.711   2.127  50.714  1.00 98.25           C  
ATOM    560  NH1 ARG A  35      18.090   0.924  51.034  1.00 98.25           N1+
ATOM    561  NH2 ARG A  35      18.133   2.605  49.584  1.00 98.25           N  
ATOM    562  H   ARG A  35      13.482   4.136  54.552  1.00 98.25           H  
ATOM    563  HA  ARG A  35      15.110   4.253  56.886  1.00 98.25           H  
ATOM    564  HB2 ARG A  35      15.246   2.505  55.137  1.00 98.25           H  
ATOM    565  HB3 ARG A  35      16.816   3.189  55.557  1.00 98.25           H  
ATOM    566  HG2 ARG A  35      16.849   4.538  53.530  1.00 98.25           H  
ATOM    567  HG3 ARG A  35      15.178   4.095  53.137  1.00 98.25           H  
ATOM    568  HD2 ARG A  35      15.811   1.743  52.900  1.00 98.25           H  
ATOM    569  HD3 ARG A  35      17.473   2.128  53.401  1.00 98.25           H  
ATOM    570  HE  ARG A  35      16.736   3.775  51.202  1.00 98.25           H  
ATOM    571 HH11 ARG A  35      17.779   0.530  51.911  1.00 98.25           H  
ATOM    572 HH12 ARG A  35      18.641   0.382  50.383  1.00 98.25           H  
ATOM    573 HH21 ARG A  35      18.811   2.099  49.033  1.00 98.25           H  
ATOM    574 HH22 ARG A  35      17.864   3.552  49.358  1.00 98.25           H  
ATOM    575  N   GLY A  36      17.027   5.945  56.548  1.00 97.00           N  
ATOM    576  CA  GLY A  36      17.881   7.143  56.557  1.00 97.00           C  
ATOM    577  C   GLY A  36      17.258   8.383  57.206  1.00 97.00           C  
ATOM    578  O   GLY A  36      17.799   9.473  57.053  1.00 97.00           O  
ATOM    579  H   GLY A  36      17.308   5.153  57.108  1.00 97.00           H  
ATOM    580  HA2 GLY A  36      18.813   6.927  57.079  1.00 97.00           H  
ATOM    581  HA3 GLY A  36      18.129   7.404  55.528  1.00 97.00           H  
ATOM    582  N   GLN A  37      16.120   8.241  57.888  1.00 96.94           N  
ATOM    583  CA  GLN A  37      15.402   9.325  58.556  1.00 96.94           C  
ATOM    584  C   GLN A  37      15.046   8.900  59.989  1.00 96.94           C  
ATOM    585  O   GLN A  37      14.750   7.718  60.201  1.00 96.94           O  
ATOM    586  CB  GLN A  37      14.167   9.682  57.714  1.00 96.94           C  
ATOM    587  CG  GLN A  37      13.328  10.840  58.275  1.00 96.94           C  
ATOM    588  CD  GLN A  37      12.108  11.162  57.423  1.00 96.94           C  
ATOM    589  NE2 GLN A  37      11.222  11.983  57.936  1.00 96.94           N  
ATOM    590  OE1 GLN A  37      11.952  10.685  56.303  1.00 96.94           O  
ATOM    591  H   GLN A  37      15.720   7.319  57.978  1.00 96.94           H  
ATOM    592  HA  GLN A  37      16.053  10.200  58.593  1.00 96.94           H  
ATOM    593  HB2 GLN A  37      14.516   9.970  56.722  1.00 96.94           H  
ATOM    594  HB3 GLN A  37      13.537   8.798  57.614  1.00 96.94           H  
ATOM    595  HG2 GLN A  37      13.937  11.742  58.317  1.00 96.94           H  
ATOM    596  HG3 GLN A  37      12.981  10.595  59.280  1.00 96.94           H  
ATOM    597 HE21 GLN A  37      11.293  12.272  58.901  1.00 96.94           H  
ATOM    598 HE22 GLN A  37      10.379  12.169  57.411  1.00 96.94           H  
ATOM    599  N   PRO A  38      15.097   9.823  60.966  1.00 97.12           N  
ATOM    600  CA  PRO A  38      14.680   9.544  62.334  1.00 97.12           C  
ATOM    601  C   PRO A  38      13.176   9.276  62.433  1.00 97.12           C  
ATOM    602  O   PRO A  38      12.393   9.978  61.800  1.00 97.12           O  
ATOM    603  CB  PRO A  38      15.065  10.783  63.145  1.00 97.12           C  
ATOM    604  CG  PRO A  38      15.070  11.907  62.115  1.00 97.12           C  
ATOM    605  CD  PRO A  38      15.583  11.196  60.869  1.00 97.12           C  
ATOM    606  HA  PRO A  38      15.236   8.685  62.709  1.00 97.12           H  
ATOM    607  HB2 PRO A  38      16.068  10.655  63.551  1.00 97.12           H  
ATOM    608  HB3 PRO A  38      14.347  10.990  63.937  1.00 97.12           H  
ATOM    609  HG2 PRO A  38      15.723  12.727  62.412  1.00 97.12           H  
ATOM    610  HG3 PRO A  38      14.053  12.261  61.947  1.00 97.12           H  
ATOM    611  HD2 PRO A  38      16.673  11.188  60.877  1.00 97.12           H  
ATOM    612  HD3 PRO A  38      15.225  11.715  59.980  1.00 97.12           H  
ATOM    613  N   PHE A  39      12.803   8.314  63.274  1.00 98.19           N  
ATOM    614  CA  PHE A  39      11.432   8.034  63.703  1.00 98.19           C  
ATOM    615  C   PHE A  39      11.367   7.953  65.231  1.00 98.19           C  
ATOM    616  O   PHE A  39      12.380   7.705  65.892  1.00 98.19           O  
ATOM    617  CB  PHE A  39      10.918   6.740  63.056  1.00 98.19           C  
ATOM    618  CG  PHE A  39      11.598   5.459  63.476  1.00 98.19           C  
ATOM    619  CD1 PHE A  39      12.795   5.069  62.850  1.00 98.19           C  
ATOM    620  CD2 PHE A  39      11.012   4.634  64.452  1.00 98.19           C  
ATOM    621  CE1 PHE A  39      13.409   3.857  63.202  1.00 98.19           C  
ATOM    622  CE2 PHE A  39      11.619   3.412  64.792  1.00 98.19           C  
ATOM    623  CZ  PHE A  39      12.814   3.021  64.163  1.00 98.19           C  
ATOM    624  H   PHE A  39      13.530   7.797  63.746  1.00 98.19           H  
ATOM    625  HA  PHE A  39      10.783   8.849  63.384  1.00 98.19           H  
ATOM    626  HB2 PHE A  39      11.045   6.810  61.976  1.00 98.19           H  
ATOM    627  HB3 PHE A  39       9.849   6.649  63.249  1.00 98.19           H  
ATOM    628  HD1 PHE A  39      13.251   5.717  62.115  1.00 98.19           H  
ATOM    629  HD2 PHE A  39      10.097   4.939  64.938  1.00 98.19           H  
ATOM    630  HE1 PHE A  39      14.349   3.577  62.749  1.00 98.19           H  
ATOM    631  HE2 PHE A  39      11.165   2.783  65.543  1.00 98.19           H  
ATOM    632  HZ  PHE A  39      13.286   2.088  64.436  1.00 98.19           H  
ATOM    633  N   TRP A  40      10.178   8.144  65.796  1.00 97.69           N  
ATOM    634  CA  TRP A  40       9.993   8.249  67.243  1.00 97.69           C  
ATOM    635  C   TRP A  40       9.302   7.033  67.842  1.00 97.69           C  
ATOM    636  O   TRP A  40       8.446   6.417  67.209  1.00 97.69           O  
ATOM    637  CB  TRP A  40       9.283   9.556  67.600  1.00 97.69           C  
ATOM    638  CG  TRP A  40       9.969  10.758  67.034  1.00 97.69           C  
ATOM    639  CD1 TRP A  40      11.068  11.363  67.539  1.00 97.69           C  
ATOM    640  CD2 TRP A  40       9.684  11.428  65.775  1.00 97.69           C  
ATOM    641  CE2 TRP A  40      10.672  12.434  65.567  1.00 97.69           C  
ATOM    642  CE3 TRP A  40       8.707  11.254  64.776  1.00 97.69           C  
ATOM    643  NE1 TRP A  40      11.481  12.366  66.681  1.00 97.69           N  
ATOM    644  CZ2 TRP A  40      10.704  13.219  64.410  1.00 97.69           C  
ATOM    645  CZ3 TRP A  40       8.740  12.023  63.603  1.00 97.69           C  
ATOM    646  CH2 TRP A  40       9.741  12.993  63.416  1.00 97.69           C  
ATOM    647  H   TRP A  40       9.388   8.337  65.197  1.00 97.69           H  
ATOM    648  HA  TRP A  40      10.980   8.310  67.703  1.00 97.69           H  
ATOM    649  HB2 TRP A  40       9.238   9.654  68.684  1.00 97.69           H  
ATOM    650  HB3 TRP A  40       8.262   9.521  67.223  1.00 97.69           H  
ATOM    651  HD1 TRP A  40      11.564  11.065  68.451  1.00 97.69           H  
ATOM    652  HE1 TRP A  40      12.316  12.915  66.825  1.00 97.69           H  
ATOM    653  HE3 TRP A  40       7.931  10.516  64.917  1.00 97.69           H  
ATOM    654  HZ2 TRP A  40      11.471  13.966  64.272  1.00 97.69           H  
ATOM    655  HZ3 TRP A  40       7.985  11.877  62.844  1.00 97.69           H  
ATOM    656  HH2 TRP A  40       9.767  13.573  62.506  1.00 97.69           H  
ATOM    657  N   LEU A  41       9.682   6.700  69.073  1.00 97.81           N  
ATOM    658  CA  LEU A  41       9.022   5.709  69.919  1.00 97.81           C  
ATOM    659  C   LEU A  41       8.949   6.254  71.341  1.00 97.81           C  
ATOM    660  O   LEU A  41       9.951   6.758  71.844  1.00 97.81           O  
ATOM    661  CB  LEU A  41       9.818   4.392  69.927  1.00 97.81           C  
ATOM    662  CG  LEU A  41       9.923   3.663  68.580  1.00 97.81           C  
ATOM    663  CD1 LEU A  41      10.814   2.434  68.760  1.00 97.81           C  
ATOM    664  CD2 LEU A  41       8.566   3.174  68.072  1.00 97.81           C  
ATOM    665  H   LEU A  41      10.398   7.266  69.507  1.00 97.81           H  
ATOM    666  HA  LEU A  41       8.006   5.532  69.568  1.00 97.81           H  
ATOM    667  HB2 LEU A  41      10.827   4.609  70.280  1.00 97.81           H  
ATOM    668  HB3 LEU A  41       9.353   3.719  70.648  1.00 97.81           H  
ATOM    669  HG  LEU A  41      10.380   4.311  67.832  1.00 97.81           H  
ATOM    670 HD11 LEU A  41      10.940   1.938  67.798  1.00 97.81           H  
ATOM    671 HD12 LEU A  41      10.359   1.749  69.475  1.00 97.81           H  
ATOM    672 HD13 LEU A  41      11.791   2.747  69.132  1.00 97.81           H  
ATOM    673 HD21 LEU A  41       8.691   2.603  67.152  1.00 97.81           H  
ATOM    674 HD22 LEU A  41       7.927   4.029  67.855  1.00 97.81           H  
ATOM    675 HD23 LEU A  41       8.085   2.562  68.834  1.00 97.81           H  
ATOM    676  N   THR A  42       7.819   6.078  72.018  1.00 97.94           N  
ATOM    677  CA  THR A  42       7.676   6.492  73.421  1.00 97.94           C  
ATOM    678  C   THR A  42       7.525   5.266  74.302  1.00 97.94           C  
ATOM    679  O   THR A  42       6.561   4.506  74.190  1.00 97.94           O  
ATOM    680  CB  THR A  42       6.533   7.493  73.614  1.00 97.94           C  
ATOM    681  CG2 THR A  42       6.511   8.052  75.038  1.00 97.94           C  
ATOM    682  OG1 THR A  42       6.735   8.573  72.737  1.00 97.94           O  
ATOM    683  H   THR A  42       7.021   5.675  71.548  1.00 97.94           H  
ATOM    684  HA  THR A  42       8.577   7.016  73.742  1.00 97.94           H  
ATOM    685  HB  THR A  42       5.577   7.015  73.399  1.00 97.94           H  
ATOM    686  HG1 THR A  42       5.928   8.669  72.225  1.00 97.94           H  
ATOM    687 HG21 THR A  42       5.703   8.779  75.122  1.00 97.94           H  
ATOM    688 HG22 THR A  42       6.334   7.254  75.759  1.00 97.94           H  
ATOM    689 HG23 THR A  42       7.458   8.544  75.259  1.00 97.94           H  
ATOM    690  N   LEU A  43       8.496   5.035  75.182  1.00 97.44           N  
ATOM    691  CA  LEU A  43       8.441   3.942  76.148  1.00 97.44           C  
ATOM    692  C   LEU A  43       7.731   4.407  77.419  1.00 97.44           C  
ATOM    693  O   LEU A  43       8.055   5.464  77.956  1.00 97.44           O  
ATOM    694  CB  LEU A  43       9.854   3.418  76.450  1.00 97.44           C  
ATOM    695  CG  LEU A  43      10.658   2.924  75.233  1.00 97.44           C  
ATOM    696  CD1 LEU A  43      11.987   2.331  75.706  1.00 97.44           C  
ATOM    697  CD2 LEU A  43       9.925   1.847  74.430  1.00 97.44           C  
ATOM    698  H   LEU A  43       9.247   5.706  75.256  1.00 97.44           H  
ATOM    699  HA  LEU A  43       7.856   3.123  75.729  1.00 97.44           H  
ATOM    700  HB2 LEU A  43      10.418   4.220  76.927  1.00 97.44           H  
ATOM    701  HB3 LEU A  43       9.765   2.607  77.174  1.00 97.44           H  
ATOM    702  HG  LEU A  43      10.873   3.764  74.574  1.00 97.44           H  
ATOM    703 HD11 LEU A  43      12.578   2.017  74.845  1.00 97.44           H  
ATOM    704 HD12 LEU A  43      12.543   3.088  76.260  1.00 97.44           H  
ATOM    705 HD13 LEU A  43      11.806   1.475  76.357  1.00 97.44           H  
ATOM    706 HD21 LEU A  43       9.661   1.008  75.072  1.00 97.44           H  
ATOM    707 HD22 LEU A  43      10.557   1.503  73.611  1.00 97.44           H  
ATOM    708 HD23 LEU A  43       9.021   2.278  73.999  1.00 97.44           H  
ATOM    709  N   HIS A  44       6.790   3.601  77.907  1.00 97.06           N  
ATOM    710  CA  HIS A  44       6.112   3.802  79.184  1.00 97.06           C  
ATOM    711  C   HIS A  44       6.577   2.733  80.166  1.00 97.06           C  
ATOM    712  O   HIS A  44       6.407   1.541  79.901  1.00 97.06           O  
ATOM    713  CB  HIS A  44       4.595   3.731  78.987  1.00 97.06           C  
ATOM    714  CG  HIS A  44       4.029   4.928  78.274  1.00 97.06           C  
ATOM    715  CD2 HIS A  44       4.133   5.237  76.944  1.00 97.06           C  
ATOM    716  ND1 HIS A  44       3.345   5.949  78.883  1.00 97.06           N  
ATOM    717  CE1 HIS A  44       3.073   6.878  77.952  1.00 97.06           C  
ATOM    718  NE2 HIS A  44       3.500   6.470  76.749  1.00 97.06           N  
ATOM    719  H   HIS A  44       6.565   2.753  77.407  1.00 97.06           H  
ATOM    720  HA  HIS A  44       6.356   4.781  79.596  1.00 97.06           H  
ATOM    721  HB2 HIS A  44       4.120   3.660  79.965  1.00 97.06           H  
ATOM    722  HB3 HIS A  44       4.347   2.825  78.435  1.00 97.06           H  
ATOM    723  HD1 HIS A  44       3.171   6.014  79.875  1.00 97.06           H  
ATOM    724  HD2 HIS A  44       4.638   4.653  76.189  1.00 97.06           H  
ATOM    725  HE1 HIS A  44       2.593   7.827  78.140  1.00 97.06           H  
ATOM    726  N   PHE A  45       7.170   3.152  81.280  1.00 95.31           N  
ATOM    727  CA  PHE A  45       7.644   2.242  82.317  1.00 95.31           C  
ATOM    728  C   PHE A  45       6.694   2.241  83.514  1.00 95.31           C  
ATOM    729  O   PHE A  45       6.245   3.294  83.965  1.00 95.31           O  
ATOM    730  CB  PHE A  45       9.083   2.588  82.717  1.00 95.31           C  
ATOM    731  CG  PHE A  45      10.094   2.376  81.604  1.00 95.31           C  
ATOM    732  CD1 PHE A  45      10.538   1.077  81.292  1.00 95.31           C  
ATOM    733  CD2 PHE A  45      10.586   3.472  80.872  1.00 95.31           C  
ATOM    734  CE1 PHE A  45      11.482   0.876  80.269  1.00 95.31           C  
ATOM    735  CE2 PHE A  45      11.539   3.273  79.856  1.00 95.31           C  
ATOM    736  CZ  PHE A  45      11.990   1.977  79.556  1.00 95.31           C  
ATOM    737  H   PHE A  45       7.211   4.143  81.469  1.00 95.31           H  
ATOM    738  HA  PHE A  45       7.661   1.225  81.925  1.00 95.31           H  
ATOM    739  HB2 PHE A  45       9.369   1.959  83.559  1.00 95.31           H  
ATOM    740  HB3 PHE A  45       9.121   3.623  83.056  1.00 95.31           H  
ATOM    741  HD1 PHE A  45      10.156   0.236  81.850  1.00 95.31           H  
ATOM    742  HD2 PHE A  45      10.232   4.469  81.089  1.00 95.31           H  
ATOM    743  HE1 PHE A  45      11.826  -0.122  80.042  1.00 95.31           H  
ATOM    744  HE2 PHE A  45      11.919   4.125  79.310  1.00 95.31           H  
ATOM    745  HZ  PHE A  45      12.725   1.829  78.779  1.00 95.31           H  
ATOM    746  N   GLU A  46       6.427   1.053  84.048  1.00 93.62           N  
ATOM    747  CA  GLU A  46       5.660   0.883  85.278  1.00 93.62           C  
ATOM    748  C   GLU A  46       6.579   1.160  86.482  1.00 93.62           C  
ATOM    749  O   GLU A  46       7.584   0.477  86.697  1.00 93.62           O  
ATOM    750  CB  GLU A  46       5.060  -0.532  85.317  1.00 93.62           C  
ATOM    751  CG  GLU A  46       4.128  -0.779  86.516  1.00 93.62           C  
ATOM    752  CD  GLU A  46       2.832   0.048  86.494  1.00 93.62           C  
ATOM    753  OE1 GLU A  46       2.337   0.367  87.601  1.00 93.62           O  
ATOM    754  OE2 GLU A  46       2.331   0.326  85.387  1.00 93.62           O1-
ATOM    755  H   GLU A  46       6.881   0.237  83.667  1.00 93.62           H  
ATOM    756  HA  GLU A  46       4.836   1.596  85.280  1.00 93.62           H  
ATOM    757  HB2 GLU A  46       5.873  -1.257  85.360  1.00 93.62           H  
ATOM    758  HB3 GLU A  46       4.513  -0.719  84.393  1.00 93.62           H  
ATOM    759  HG2 GLU A  46       3.862  -1.836  86.521  1.00 93.62           H  
ATOM    760  HG3 GLU A  46       4.677  -0.584  87.438  1.00 93.62           H  
ATOM    761  N   GLY A  47       6.239   2.166  87.288  1.00 91.25           N  
ATOM    762  CA  GLY A  47       7.014   2.538  88.473  1.00 91.25           C  
ATOM    763  C   GLY A  47       8.211   3.444  88.164  1.00 91.25           C  
ATOM    764  O   GLY A  47       8.040   4.650  88.000  1.00 91.25           O  
ATOM    765  H   GLY A  47       5.436   2.723  87.037  1.00 91.25           H  
ATOM    766  HA2 GLY A  47       6.361   3.071  89.164  1.00 91.25           H  
ATOM    767  HA3 GLY A  47       7.366   1.636  88.972  1.00 91.25           H  
ATOM    768  N   ARG A  48       9.435   2.893  88.181  1.00 92.50           N  
ATOM    769  CA  ARG A  48      10.685   3.661  88.003  1.00 92.50           C  
ATOM    770  C   ARG A  48      10.964   3.899  86.516  1.00 92.50           C  
ATOM    771  O   ARG A  48      10.958   2.950  85.738  1.00 92.50           O  
ATOM    772  CB  ARG A  48      11.860   2.937  88.696  1.00 92.50           C  
ATOM    773  CG  ARG A  48      13.176   3.734  88.624  1.00 92.50           C  
ATOM    774  CD  ARG A  48      14.358   3.020  89.295  1.00 92.50           C  
ATOM    775  NE  ARG A  48      14.841   1.860  88.514  1.00 92.50           N  
ATOM    776  CZ  ARG A  48      15.699   1.903  87.512  1.00 92.50           C  
ATOM    777  NH1 ARG A  48      16.187   3.018  87.058  1.00 92.50           N1+
ATOM    778  NH2 ARG A  48      16.089   0.795  86.957  1.00 92.50           N  
ATOM    779  H   ARG A  48       9.480   1.884  88.156  1.00 92.50           H  
ATOM    780  HA  ARG A  48      10.556   4.638  88.469  1.00 92.50           H  
ATOM    781  HB2 ARG A  48      11.606   2.773  89.743  1.00 92.50           H  
ATOM    782  HB3 ARG A  48      12.005   1.967  88.221  1.00 92.50           H  
ATOM    783  HG2 ARG A  48      13.032   4.697  89.113  1.00 92.50           H  
ATOM    784  HG3 ARG A  48      13.439   3.914  87.582  1.00 92.50           H  
ATOM    785  HD2 ARG A  48      14.057   2.696  90.291  1.00 92.50           H  
ATOM    786  HD3 ARG A  48      15.170   3.738  89.415  1.00 92.50           H  
ATOM    787  HE  ARG A  48      14.451   0.950  88.714  1.00 92.50           H  
ATOM    788 HH11 ARG A  48      16.678   2.989  86.177  1.00 92.50           H  
ATOM    789 HH12 ARG A  48      15.839   3.905  87.395  1.00 92.50           H  
ATOM    790 HH21 ARG A  48      15.753  -0.105  87.268  1.00 92.50           H  
ATOM    791 HH22 ARG A  48      16.734   0.848  86.181  1.00 92.50           H  
ATOM    792  N   ASN A  49      11.268   5.141  86.141  1.00 94.00           N  
ATOM    793  CA  ASN A  49      11.682   5.489  84.779  1.00 94.00           C  
ATOM    794  C   ASN A  49      13.185   5.221  84.544  1.00 94.00           C  
ATOM    795  O   ASN A  49      13.947   4.974  85.479  1.00 94.00           O  
ATOM    796  CB  ASN A  49      11.256   6.943  84.488  1.00 94.00           C  
ATOM    797  CG  ASN A  49      11.177   7.281  83.006  1.00 94.00           C  
ATOM    798  ND2 ASN A  49      10.875   8.501  82.654  1.00 94.00           N  
ATOM    799  OD1 ASN A  49      11.403   6.462  82.132  1.00 94.00           O  
ATOM    800  H   ASN A  49      11.252   5.877  86.833  1.00 94.00           H  
ATOM    801  HA  ASN A  49      11.137   4.843  84.091  1.00 94.00           H  
ATOM    802  HB2 ASN A  49      11.937   7.639  84.980  1.00 94.00           H  
ATOM    803  HB3 ASN A  49      10.256   7.093  84.897  1.00 94.00           H  
ATOM    804 HD21 ASN A  49      10.728   8.689  81.673  1.00 94.00           H  
ATOM    805 HD22 ASN A  49      10.534   9.183  83.317  1.00 94.00           H  
ATOM    806  N   TYR A  50      13.610   5.274  83.286  1.00 94.44           N  
ATOM    807  CA  TYR A  50      14.992   5.089  82.858  1.00 94.44           C  
ATOM    808  C   TYR A  50      15.959   6.065  83.538  1.00 94.44           C  
ATOM    809  O   TYR A  50      15.774   7.283  83.506  1.00 94.44           O  
ATOM    810  CB  TYR A  50      15.045   5.254  81.338  1.00 94.44           C  
ATOM    811  CG  TYR A  50      16.444   5.320  80.754  1.00 94.44           C  
ATOM    812  CD1 TYR A  50      16.941   6.533  80.240  1.00 94.44           C  
ATOM    813  CD2 TYR A  50      17.253   4.170  80.747  1.00 94.44           C  
ATOM    814  CE1 TYR A  50      18.230   6.587  79.679  1.00 94.44           C  
ATOM    815  CE2 TYR A  50      18.549   4.223  80.199  1.00 94.44           C  
ATOM    816  CZ  TYR A  50      19.032   5.427  79.649  1.00 94.44           C  
ATOM    817  OH  TYR A  50      20.266   5.458  79.080  1.00 94.44           O  
ATOM    818  H   TYR A  50      12.928   5.506  82.577  1.00 94.44           H  
ATOM    819  HA  TYR A  50      15.303   4.076  83.114  1.00 94.44           H  
ATOM    820  HB2 TYR A  50      14.514   6.169  81.071  1.00 94.44           H  
ATOM    821  HB3 TYR A  50      14.513   4.419  80.881  1.00 94.44           H  
ATOM    822  HD1 TYR A  50      16.330   7.423  80.271  1.00 94.44           H  
ATOM    823  HD2 TYR A  50      16.880   3.247  81.167  1.00 94.44           H  
ATOM    824  HE1 TYR A  50      18.596   7.515  79.263  1.00 94.44           H  
ATOM    825  HE2 TYR A  50      19.188   3.352  80.200  1.00 94.44           H  
ATOM    826  HH  TYR A  50      20.480   6.326  78.732  1.00 94.44           H  
ATOM    827  N   GLU A  51      17.045   5.533  84.092  1.00 93.31           N  
ATOM    828  CA  GLU A  51      18.139   6.315  84.657  1.00 93.31           C  
ATOM    829  C   GLU A  51      19.439   5.961  83.934  1.00 93.31           C  
ATOM    830  O   GLU A  51      20.011   4.899  84.162  1.00 93.31           O  
ATOM    831  CB  GLU A  51      18.253   6.040  86.165  1.00 93.31           C  
ATOM    832  CG  GLU A  51      17.116   6.662  86.988  1.00 93.31           C  
ATOM    833  CD  GLU A  51      17.177   6.242  88.467  1.00 93.31           C  
ATOM    834  OE1 GLU A  51      16.095   6.090  89.078  1.00 93.31           O  
ATOM    835  OE2 GLU A  51      18.296   6.042  88.996  1.00 93.31           O1-
ATOM    836  H   GLU A  51      17.122   4.527  84.130  1.00 93.31           H  
ATOM    837  HA  GLU A  51      17.955   7.382  84.524  1.00 93.31           H  
ATOM    838  HB2 GLU A  51      18.256   4.963  86.327  1.00 93.31           H  
ATOM    839  HB3 GLU A  51      19.200   6.448  86.518  1.00 93.31           H  
ATOM    840  HG2 GLU A  51      16.160   6.347  86.569  1.00 93.31           H  
ATOM    841  HG3 GLU A  51      17.179   7.748  86.915  1.00 93.31           H  
ATOM    842  N   ALA A  52      19.957   6.860  83.092  1.00 91.75           N  
ATOM    843  CA  ALA A  52      21.133   6.592  82.250  1.00 91.75           C  
ATOM    844  C   ALA A  52      22.412   6.197  83.019  1.00 91.75           C  
ATOM    845  O   ALA A  52      23.314   5.577  82.460  1.00 91.75           O  
ATOM    846  CB  ALA A  52      21.390   7.844  81.401  1.00 91.75           C  
ATOM    847  H   ALA A  52      19.413   7.686  82.888  1.00 91.75           H  
ATOM    848  HA  ALA A  52      20.901   5.755  81.592  1.00 91.75           H  
ATOM    849  HB1 ALA A  52      20.501   8.094  80.822  1.00 91.75           H  
ATOM    850  HB2 ALA A  52      21.648   8.687  82.043  1.00 91.75           H  
ATOM    851  HB3 ALA A  52      22.215   7.655  80.714  1.00 91.75           H  
ATOM    852  N   SER A  53      22.521   6.559  84.300  1.00 91.38           N  
ATOM    853  CA  SER A  53      23.647   6.179  85.165  1.00 91.38           C  
ATOM    854  C   SER A  53      23.526   4.768  85.755  1.00 91.38           C  
ATOM    855  O   SER A  53      24.498   4.261  86.318  1.00 91.38           O  
ATOM    856  CB  SER A  53      23.780   7.204  86.294  1.00 91.38           C  
ATOM    857  OG  SER A  53      22.551   7.324  86.985  1.00 91.38           O  
ATOM    858  H   SER A  53      21.736   7.022  84.735  1.00 91.38           H  
ATOM    859  HA  SER A  53      24.566   6.199  84.579  1.00 91.38           H  
ATOM    860  HB2 SER A  53      24.046   8.171  85.867  1.00 91.38           H  
ATOM    861  HB3 SER A  53      24.564   6.893  86.984  1.00 91.38           H  
ATOM    862  HG  SER A  53      22.628   7.949  87.710  1.00 91.38           H  
ATOM    863  N   VAL A  54      22.349   4.148  85.653  1.00 92.81           N  
ATOM    864  CA  VAL A  54      21.981   2.888  86.314  1.00 92.81           C  
ATOM    865  C   VAL A  54      21.569   1.820  85.297  1.00 92.81           C  
ATOM    866  O   VAL A  54      21.921   0.648  85.456  1.00 92.81           O  
ATOM    867  CB  VAL A  54      20.836   3.162  87.310  1.00 92.81           C  
ATOM    868  CG1 VAL A  54      20.321   1.889  87.977  1.00 92.81           C  
ATOM    869  CG2 VAL A  54      21.268   4.119  88.430  1.00 92.81           C  
ATOM    870  H   VAL A  54      21.619   4.622  85.140  1.00 92.81           H  
ATOM    871  HA  VAL A  54      22.834   2.494  86.865  1.00 92.81           H  
ATOM    872  HB  VAL A  54      20.004   3.616  86.772  1.00 92.81           H  
ATOM    873 HG11 VAL A  54      21.141   1.333  88.433  1.00 92.81           H  
ATOM    874 HG12 VAL A  54      19.574   2.162  88.723  1.00 92.81           H  
ATOM    875 HG13 VAL A  54      19.820   1.285  87.221  1.00 92.81           H  
ATOM    876 HG21 VAL A  54      22.122   3.713  88.970  1.00 92.81           H  
ATOM    877 HG22 VAL A  54      21.529   5.088  88.004  1.00 92.81           H  
ATOM    878 HG23 VAL A  54      20.435   4.285  89.112  1.00 92.81           H  
ATOM    879  N   ASP A  55      20.849   2.227  84.254  1.00 94.00           N  
ATOM    880  CA  ASP A  55      20.256   1.360  83.248  1.00 94.00           C  
ATOM    881  C   ASP A  55      21.022   1.431  81.931  1.00 94.00           C  
ATOM    882  O   ASP A  55      21.430   2.491  81.463  1.00 94.00           O  
ATOM    883  CB  ASP A  55      18.794   1.749  83.019  1.00 94.00           C  
ATOM    884  CG  ASP A  55      17.964   1.666  84.291  1.00 94.00           C  
ATOM    885  OD1 ASP A  55      18.007   0.621  84.982  1.00 94.00           O  
ATOM    886  OD2 ASP A  55      17.248   2.644  84.593  1.00 94.00           O1-
ATOM    887  H   ASP A  55      20.625   3.209  84.180  1.00 94.00           H  
ATOM    888  HA  ASP A  55      20.273   0.331  83.607  1.00 94.00           H  
ATOM    889  HB2 ASP A  55      18.761   2.769  82.639  1.00 94.00           H  
ATOM    890  HB3 ASP A  55      18.359   1.087  82.270  1.00 94.00           H  
ATOM    891  N   SER A  56      21.177   0.279  81.290  1.00 94.75           N  
ATOM    892  CA  SER A  56      21.718   0.158  79.942  1.00 94.75           C  
ATOM    893  C   SER A  56      20.672  -0.472  79.035  1.00 94.75           C  
ATOM    894  O   SER A  56      20.344  -1.651  79.172  1.00 94.75           O  
ATOM    895  CB  SER A  56      23.007  -0.659  79.973  1.00 94.75           C  
ATOM    896  OG  SER A  56      24.001   0.074  80.660  1.00 94.75           O  
ATOM    897  H   SER A  56      20.858  -0.561  81.753  1.00 94.75           H  
ATOM    898  HA  SER A  56      21.963   1.143  79.543  1.00 94.75           H  
ATOM    899  HB2 SER A  56      23.344  -0.856  78.955  1.00 94.75           H  
ATOM    900  HB3 SER A  56      22.830  -1.606  80.482  1.00 94.75           H  
ATOM    901  HG  SER A  56      23.551   0.669  81.264  1.00 94.75           H  
ATOM    902  N   LEU A  57      20.155   0.325  78.101  1.00 96.88           N  
ATOM    903  CA  LEU A  57      19.170  -0.102  77.111  1.00 96.88           C  
ATOM    904  C   LEU A  57      19.867  -0.414  75.783  1.00 96.88           C  
ATOM    905  O   LEU A  57      20.619   0.403  75.255  1.00 96.88           O  
ATOM    906  CB  LEU A  57      18.075   0.977  76.977  1.00 96.88           C  
ATOM    907  CG  LEU A  57      17.152   1.101  78.207  1.00 96.88           C  
ATOM    908  CD1 LEU A  57      16.274   2.345  78.098  1.00 96.88           C  
ATOM    909  CD2 LEU A  57      16.191  -0.077  78.339  1.00 96.88           C  
ATOM    910  H   LEU A  57      20.471   1.284  78.063  1.00 96.88           H  
ATOM    911  HA  LEU A  57      18.698  -1.023  77.453  1.00 96.88           H  
ATOM    912  HB2 LEU A  57      18.562   1.939  76.817  1.00 96.88           H  
ATOM    913  HB3 LEU A  57      17.468   0.768  76.096  1.00 96.88           H  
ATOM    914  HG  LEU A  57      17.753   1.173  79.113  1.00 96.88           H  
ATOM    915 HD11 LEU A  57      15.716   2.346  77.162  1.00 96.88           H  
ATOM    916 HD12 LEU A  57      16.896   3.238  78.151  1.00 96.88           H  
ATOM    917 HD13 LEU A  57      15.574   2.383  78.933  1.00 96.88           H  
ATOM    918 HD21 LEU A  57      15.700  -0.035  79.311  1.00 96.88           H  
ATOM    919 HD22 LEU A  57      15.430  -0.019  77.561  1.00 96.88           H  
ATOM    920 HD23 LEU A  57      16.725  -1.023  78.249  1.00 96.88           H  
ATOM    921  N   THR A  58      19.622  -1.602  75.235  1.00 97.38           N  
ATOM    922  CA  THR A  58      20.152  -2.039  73.937  1.00 97.38           C  
ATOM    923  C   THR A  58      19.027  -2.521  73.037  1.00 97.38           C  
ATOM    924  O   THR A  58      18.296  -3.453  73.364  1.00 97.38           O  
ATOM    925  CB  THR A  58      21.219  -3.132  74.096  1.00 97.38           C  
ATOM    926  CG2 THR A  58      21.815  -3.578  72.758  1.00 97.38           C  
ATOM    927  OG1 THR A  58      22.299  -2.641  74.852  1.00 97.38           O  
ATOM    928  H   THR A  58      19.024  -2.237  75.745  1.00 97.38           H  
ATOM    929  HA  THR A  58      20.626  -1.194  73.439  1.00 97.38           H  
ATOM    930  HB  THR A  58      20.793  -3.994  74.608  1.00 97.38           H  
ATOM    931  HG1 THR A  58      21.940  -2.342  75.691  1.00 97.38           H  
ATOM    932 HG21 THR A  58      22.638  -4.267  72.945  1.00 97.38           H  
ATOM    933 HG22 THR A  58      22.187  -2.711  72.212  1.00 97.38           H  
ATOM    934 HG23 THR A  58      21.058  -4.088  72.162  1.00 97.38           H  
ATOM    935  N   PHE A  59      18.921  -1.928  71.855  1.00 97.81           N  
ATOM    936  CA  PHE A  59      17.970  -2.332  70.834  1.00 97.81           C  
ATOM    937  C   PHE A  59      18.558  -3.420  69.943  1.00 97.81           C  
ATOM    938  O   PHE A  59      19.757  -3.465  69.666  1.00 97.81           O  
ATOM    939  CB  PHE A  59      17.523  -1.114  70.028  1.00 97.81           C  
ATOM    940  CG  PHE A  59      16.734  -0.136  70.867  1.00 97.81           C  
ATOM    941  CD1 PHE A  59      15.342  -0.287  70.997  1.00 97.81           C  
ATOM    942  CD2 PHE A  59      17.401   0.884  71.571  1.00 97.81           C  
ATOM    943  CE1 PHE A  59      14.618   0.578  71.833  1.00 97.81           C  
ATOM    944  CE2 PHE A  59      16.678   1.721  72.435  1.00 97.81           C  
ATOM    945  CZ  PHE A  59      15.294   1.548  72.583  1.00 97.81           C  
ATOM    946  H   PHE A  59      19.574  -1.196  71.613  1.00 97.81           H  
ATOM    947  HA  PHE A  59      17.083  -2.736  71.324  1.00 97.81           H  
ATOM    948  HB2 PHE A  59      16.905  -1.439  69.191  1.00 97.81           H  
ATOM    949  HB3 PHE A  59      18.406  -0.619  69.623  1.00 97.81           H  
ATOM    950  HD1 PHE A  59      14.825  -1.080  70.475  1.00 97.81           H  
ATOM    951  HD2 PHE A  59      18.469   1.015  71.466  1.00 97.81           H  
ATOM    952  HE1 PHE A  59      13.546   0.485  71.930  1.00 97.81           H  
ATOM    953  HE2 PHE A  59      17.182   2.500  72.990  1.00 97.81           H  
ATOM    954  HZ  PHE A  59      14.744   2.152  73.290  1.00 97.81           H  
ATOM    955  N   SER A  60      17.693  -4.315  69.481  1.00 97.81           N  
ATOM    956  CA  SER A  60      18.003  -5.328  68.478  1.00 97.81           C  
ATOM    957  C   SER A  60      16.920  -5.334  67.407  1.00 97.81           C  
ATOM    958  O   SER A  60      15.741  -5.479  67.722  1.00 97.81           O  
ATOM    959  CB  SER A  60      18.108  -6.713  69.118  1.00 97.81           C  
ATOM    960  OG  SER A  60      19.176  -6.774  70.046  1.00 97.81           O  
ATOM    961  H   SER A  60      16.736  -4.237  69.794  1.00 97.81           H  
ATOM    962  HA  SER A  60      18.958  -5.092  68.008  1.00 97.81           H  
ATOM    963  HB2 SER A  60      18.271  -7.457  68.338  1.00 97.81           H  
ATOM    964  HB3 SER A  60      17.175  -6.943  69.631  1.00 97.81           H  
ATOM    965  HG  SER A  60      19.068  -6.018  70.628  1.00 97.81           H  
ATOM    966  N   VAL A  61      17.321  -5.242  66.142  1.00 98.19           N  
ATOM    967  CA  VAL A  61      16.415  -5.347  64.989  1.00 98.19           C  
ATOM    968  C   VAL A  61      16.813  -6.520  64.108  1.00 98.19           C  
ATOM    969  O   VAL A  61      18.002  -6.803  63.945  1.00 98.19           O  
ATOM    970  CB  VAL A  61      16.315  -4.042  64.179  1.00 98.19           C  
ATOM    971  CG1 VAL A  61      15.700  -2.926  65.018  1.00 98.19           C  
ATOM    972  CG2 VAL A  61      17.663  -3.587  63.623  1.00 98.19           C  
ATOM    973  H   VAL A  61      18.306  -5.120  65.958  1.00 98.19           H  
ATOM    974  HA  VAL A  61      15.410  -5.552  65.356  1.00 98.19           H  
ATOM    975  HB  VAL A  61      15.642  -4.212  63.340  1.00 98.19           H  
ATOM    976 HG11 VAL A  61      15.603  -2.022  64.416  1.00 98.19           H  
ATOM    977 HG12 VAL A  61      14.707  -3.238  65.341  1.00 98.19           H  
ATOM    978 HG13 VAL A  61      16.320  -2.704  65.887  1.00 98.19           H  
ATOM    979 HG21 VAL A  61      18.369  -3.447  64.441  1.00 98.19           H  
ATOM    980 HG22 VAL A  61      18.053  -4.321  62.918  1.00 98.19           H  
ATOM    981 HG23 VAL A  61      17.542  -2.641  63.094  1.00 98.19           H  
ATOM    982  N   VAL A  62      15.823  -7.213  63.549  1.00 98.06           N  
ATOM    983  CA  VAL A  62      16.018  -8.310  62.588  1.00 98.06           C  
ATOM    984  C   VAL A  62      14.980  -8.250  61.472  1.00 98.06           C  
ATOM    985  O   VAL A  62      13.820  -7.957  61.751  1.00 98.06           O  
ATOM    986  CB  VAL A  62      15.985  -9.700  63.259  1.00 98.06           C  
ATOM    987  CG1 VAL A  62      17.199  -9.922  64.168  1.00 98.06           C  
ATOM    988  CG2 VAL A  62      14.722  -9.980  64.083  1.00 98.06           C  
ATOM    989  H   VAL A  62      14.873  -6.944  63.764  1.00 98.06           H  
ATOM    990  HA  VAL A  62      16.997  -8.191  62.123  1.00 98.06           H  
ATOM    991  HB  VAL A  62      16.034 -10.450  62.470  1.00 98.06           H  
ATOM    992 HG11 VAL A  62      17.182  -9.222  65.002  1.00 98.06           H  
ATOM    993 HG12 VAL A  62      18.100  -9.766  63.573  1.00 98.06           H  
ATOM    994 HG13 VAL A  62      17.195 -10.945  64.545  1.00 98.06           H  
ATOM    995 HG21 VAL A  62      13.845  -9.931  63.436  1.00 98.06           H  
ATOM    996 HG22 VAL A  62      14.771 -10.981  64.510  1.00 98.06           H  
ATOM    997 HG23 VAL A  62      14.619  -9.245  64.882  1.00 98.06           H  
ATOM    998  N   THR A  63      15.385  -8.566  60.240  1.00 97.50           N  
ATOM    999  CA  THR A  63      14.505  -8.732  59.070  1.00 97.50           C  
ATOM   1000  C   THR A  63      14.797 -10.045  58.339  1.00 97.50           C  
ATOM   1001  O   THR A  63      15.938 -10.518  58.309  1.00 97.50           O  
ATOM   1002  CB  THR A  63      14.598  -7.537  58.107  1.00 97.50           C  
ATOM   1003  CG2 THR A  63      15.972  -7.357  57.466  1.00 97.50           C  
ATOM   1004  OG1 THR A  63      13.688  -7.686  57.049  1.00 97.50           O  
ATOM   1005  H   THR A  63      16.368  -8.749  60.093  1.00 97.50           H  
ATOM   1006  HA  THR A  63      13.471  -8.772  59.412  1.00 97.50           H  
ATOM   1007  HB  THR A  63      14.331  -6.633  58.655  1.00 97.50           H  
ATOM   1008  HG1 THR A  63      13.277  -6.828  56.923  1.00 97.50           H  
ATOM   1009 HG21 THR A  63      15.933  -6.526  56.761  1.00 97.50           H  
ATOM   1010 HG22 THR A  63      16.706  -7.133  58.241  1.00 97.50           H  
ATOM   1011 HG23 THR A  63      16.259  -8.256  56.921  1.00 97.50           H  
ATOM   1012  N   GLY A  64      13.763 -10.631  57.737  1.00 95.19           N  
ATOM   1013  CA  GLY A  64      13.848 -11.877  56.976  1.00 95.19           C  
ATOM   1014  C   GLY A  64      14.028 -13.149  57.826  1.00 95.19           C  
ATOM   1015  O   GLY A  64      14.156 -13.088  59.052  1.00 95.19           O  
ATOM   1016  H   GLY A  64      12.882 -10.135  57.744  1.00 95.19           H  
ATOM   1017  HA2 GLY A  64      12.939 -11.983  56.384  1.00 95.19           H  
ATOM   1018  HA3 GLY A  64      14.690 -11.809  56.286  1.00 95.19           H  
ATOM   1019  N   PRO A  65      14.039 -14.331  57.183  1.00 95.00           N  
ATOM   1020  CA  PRO A  65      14.069 -15.623  57.876  1.00 95.00           C  
ATOM   1021  C   PRO A  65      15.462 -16.029  58.387  1.00 95.00           C  
ATOM   1022  O   PRO A  65      15.564 -16.877  59.271  1.00 95.00           O  
ATOM   1023  CB  PRO A  65      13.543 -16.623  56.841  1.00 95.00           C  
ATOM   1024  CG  PRO A  65      14.002 -16.023  55.515  1.00 95.00           C  
ATOM   1025  CD  PRO A  65      13.858 -14.520  55.747  1.00 95.00           C  
ATOM   1026  HA  PRO A  65      13.391 -15.604  58.729  1.00 95.00           H  
ATOM   1027  HB2 PRO A  65      12.453 -16.638  56.874  1.00 95.00           H  
ATOM   1028  HB3 PRO A  65      13.939 -17.626  56.993  1.00 95.00           H  
ATOM   1029  HG2 PRO A  65      13.384 -16.372  54.687  1.00 95.00           H  
ATOM   1030  HG3 PRO A  65      15.050 -16.269  55.344  1.00 95.00           H  
ATOM   1031  HD2 PRO A  65      14.609 -13.978  55.172  1.00 95.00           H  
ATOM   1032  HD3 PRO A  65      12.858 -14.200  55.456  1.00 95.00           H  
ATOM   1033  N   ALA A  66      16.535 -15.443  57.846  1.00 95.50           N  
ATOM   1034  CA  ALA A  66      17.923 -15.752  58.203  1.00 95.50           C  
ATOM   1035  C   ALA A  66      18.732 -14.462  58.469  1.00 95.50           C  
ATOM   1036  O   ALA A  66      19.602 -14.098  57.670  1.00 95.50           O  
ATOM   1037  CB  ALA A  66      18.518 -16.643  57.103  1.00 95.50           C  
ATOM   1038  H   ALA A  66      16.373 -14.733  57.146  1.00 95.50           H  
ATOM   1039  HA  ALA A  66      17.939 -16.332  59.126  1.00 95.50           H  
ATOM   1040  HB1 ALA A  66      17.936 -17.561  57.019  1.00 95.50           H  
ATOM   1041  HB2 ALA A  66      19.548 -16.897  57.355  1.00 95.50           H  
ATOM   1042  HB3 ALA A  66      18.502 -16.119  56.148  1.00 95.50           H  
ATOM   1043  N   PRO A  67      18.429 -13.731  59.559  1.00 95.94           N  
ATOM   1044  CA  PRO A  67      19.030 -12.430  59.831  1.00 95.94           C  
ATOM   1045  C   PRO A  67      20.488 -12.552  60.297  1.00 95.94           C  
ATOM   1046  O   PRO A  67      20.807 -13.352  61.180  1.00 95.94           O  
ATOM   1047  CB  PRO A  67      18.123 -11.792  60.887  1.00 95.94           C  
ATOM   1048  CG  PRO A  67      17.587 -12.992  61.663  1.00 95.94           C  
ATOM   1049  CD  PRO A  67      17.427 -14.047  60.571  1.00 95.94           C  
ATOM   1050  HA  PRO A  67      18.985 -11.821  58.928  1.00 95.94           H  
ATOM   1051  HB2 PRO A  67      18.657 -11.098  61.536  1.00 95.94           H  
ATOM   1052  HB3 PRO A  67      17.296 -11.280  60.394  1.00 95.94           H  
ATOM   1053  HG2 PRO A  67      18.325 -13.323  62.393  1.00 95.94           H  
ATOM   1054  HG3 PRO A  67      16.635 -12.771  62.146  1.00 95.94           H  
ATOM   1055  HD2 PRO A  67      17.573 -15.045  60.985  1.00 95.94           H  
ATOM   1056  HD3 PRO A  67      16.432 -13.961  60.137  1.00 95.94           H  
ATOM   1057  N   SER A  68      21.378 -11.708  59.770  1.00 96.62           N  
ATOM   1058  CA  SER A  68      22.779 -11.624  60.205  1.00 96.62           C  
ATOM   1059  C   SER A  68      23.304 -10.189  60.159  1.00 96.62           C  
ATOM   1060  O   SER A  68      22.821  -9.366  59.381  1.00 96.62           O  
ATOM   1061  CB  SER A  68      23.674 -12.562  59.389  1.00 96.62           C  
ATOM   1062  OG  SER A  68      23.837 -12.080  58.080  1.00 96.62           O  
ATOM   1063  H   SER A  68      21.065 -11.043  59.076  1.00 96.62           H  
ATOM   1064  HA  SER A  68      22.835 -11.953  61.243  1.00 96.62           H  
ATOM   1065  HB2 SER A  68      24.654 -12.623  59.862  1.00 96.62           H  
ATOM   1066  HB3 SER A  68      23.238 -13.562  59.364  1.00 96.62           H  
ATOM   1067  HG  SER A  68      23.017 -12.220  57.601  1.00 96.62           H  
ATOM   1068  N   GLN A  69      24.276  -9.881  61.027  1.00 94.69           N  
ATOM   1069  CA  GLN A  69      24.871  -8.541  61.097  1.00 94.69           C  
ATOM   1070  C   GLN A  69      25.697  -8.231  59.849  1.00 94.69           C  
ATOM   1071  O   GLN A  69      25.550  -7.160  59.276  1.00 94.69           O  
ATOM   1072  CB  GLN A  69      25.722  -8.386  62.365  1.00 94.69           C  
ATOM   1073  CG  GLN A  69      24.874  -8.276  63.642  1.00 94.69           C  
ATOM   1074  CD  GLN A  69      25.719  -8.054  64.893  1.00 94.69           C  
ATOM   1075  NE2 GLN A  69      25.113  -7.759  66.022  1.00 94.69           N  
ATOM   1076  OE1 GLN A  69      26.927  -8.159  64.909  1.00 94.69           O  
ATOM   1077  H   GLN A  69      24.665 -10.606  61.614  1.00 94.69           H  
ATOM   1078  HA  GLN A  69      24.078  -7.793  61.114  1.00 94.69           H  
ATOM   1079  HB2 GLN A  69      26.410  -9.228  62.449  1.00 94.69           H  
ATOM   1080  HB3 GLN A  69      26.311  -7.474  62.274  1.00 94.69           H  
ATOM   1081  HG2 GLN A  69      24.285  -9.184  63.775  1.00 94.69           H  
ATOM   1082  HG3 GLN A  69      24.193  -7.431  63.542  1.00 94.69           H  
ATOM   1083 HE21 GLN A  69      24.167  -7.409  65.995  1.00 94.69           H  
ATOM   1084 HE22 GLN A  69      25.765  -7.506  66.752  1.00 94.69           H  
ATOM   1085  N   GLU A  70      26.487  -9.200  59.381  1.00 93.56           N  
ATOM   1086  CA  GLU A  70      27.284  -9.078  58.155  1.00 93.56           C  
ATOM   1087  C   GLU A  70      26.414  -8.786  56.926  1.00 93.56           C  
ATOM   1088  O   GLU A  70      26.770  -7.968  56.086  1.00 93.56           O  
ATOM   1089  CB  GLU A  70      28.060 -10.389  57.972  1.00 93.56           C  
ATOM   1090  CG  GLU A  70      29.044 -10.348  56.794  1.00 93.56           C  
ATOM   1091  CD  GLU A  70      29.808 -11.667  56.606  1.00 93.56           C  
ATOM   1092  OE1 GLU A  70      30.594 -11.738  55.636  1.00 93.56           O  
ATOM   1093  OE2 GLU A  70      29.585 -12.607  57.406  1.00 93.56           O1-
ATOM   1094  H   GLU A  70      26.583 -10.057  59.908  1.00 93.56           H  
ATOM   1095  HA  GLU A  70      27.993  -8.256  58.258  1.00 93.56           H  
ATOM   1096  HB2 GLU A  70      28.620 -10.586  58.887  1.00 93.56           H  
ATOM   1097  HB3 GLU A  70      27.347 -11.200  57.821  1.00 93.56           H  
ATOM   1098  HG2 GLU A  70      28.493 -10.136  55.877  1.00 93.56           H  
ATOM   1099  HG3 GLU A  70      29.754  -9.538  56.960  1.00 93.56           H  
ATOM   1100  N   ALA A  71      25.231  -9.402  56.844  1.00 91.69           N  
ATOM   1101  CA  ALA A  71      24.304  -9.166  55.744  1.00 91.69           C  
ATOM   1102  C   ALA A  71      23.475  -7.873  55.893  1.00 91.69           C  
ATOM   1103  O   ALA A  71      22.647  -7.590  55.025  1.00 91.69           O  
ATOM   1104  CB  ALA A  71      23.425 -10.408  55.592  1.00 91.69           C  
ATOM   1105  H   ALA A  71      24.982 -10.081  57.549  1.00 91.69           H  
ATOM   1106  HA  ALA A  71      24.888  -9.058  54.830  1.00 91.69           H  
ATOM   1107  HB1 ALA A  71      22.696 -10.448  56.402  1.00 91.69           H  
ATOM   1108  HB2 ALA A  71      24.046 -11.304  55.585  1.00 91.69           H  
ATOM   1109  HB3 ALA A  71      22.898 -10.365  54.639  1.00 91.69           H  
ATOM   1110  N   GLY A  72      23.635  -7.121  56.990  1.00 94.31           N  
ATOM   1111  CA  GLY A  72      22.857  -5.913  57.290  1.00 94.31           C  
ATOM   1112  C   GLY A  72      21.391  -6.172  57.666  1.00 94.31           C  
ATOM   1113  O   GLY A  72      20.613  -5.232  57.816  1.00 94.31           O  
ATOM   1114  H   GLY A  72      24.385  -7.355  57.626  1.00 94.31           H  
ATOM   1115  HA2 GLY A  72      22.875  -5.252  56.425  1.00 94.31           H  
ATOM   1116  HA3 GLY A  72      23.331  -5.396  58.125  1.00 94.31           H  
ATOM   1117  N   THR A  73      20.989  -7.436  57.829  1.00 96.94           N  
ATOM   1118  CA  THR A  73      19.614  -7.843  58.173  1.00 96.94           C  
ATOM   1119  C   THR A  73      19.401  -8.030  59.678  1.00 96.94           C  
ATOM   1120  O   THR A  73      18.291  -8.331  60.118  1.00 96.94           O  
ATOM   1121  CB  THR A  73      19.196  -9.106  57.407  1.00 96.94           C  
ATOM   1122  CG2 THR A  73      19.101  -8.863  55.902  1.00 96.94           C  
ATOM   1123  OG1 THR A  73      20.138 -10.141  57.581  1.00 96.94           O  
ATOM   1124  H   THR A  73      21.677  -8.167  57.722  1.00 96.94           H  
ATOM   1125  HA  THR A  73      18.936  -7.046  57.869  1.00 96.94           H  
ATOM   1126  HB  THR A  73      18.223  -9.444  57.763  1.00 96.94           H  
ATOM   1127  HG1 THR A  73      19.898 -10.817  56.943  1.00 96.94           H  
ATOM   1128 HG21 THR A  73      20.078  -8.594  55.500  1.00 96.94           H  
ATOM   1129 HG22 THR A  73      18.402  -8.050  55.702  1.00 96.94           H  
ATOM   1130 HG23 THR A  73      18.741  -9.763  55.405  1.00 96.94           H  
ATOM   1131  N   LYS A  74      20.449  -7.832  60.485  1.00 98.00           N  
ATOM   1132  CA  LYS A  74      20.407  -7.746  61.948  1.00 98.00           C  
ATOM   1133  C   LYS A  74      21.256  -6.570  62.414  1.00 98.00           C  
ATOM   1134  O   LYS A  74      22.398  -6.458  61.991  1.00 98.00           O  
ATOM   1135  CB  LYS A  74      20.908  -9.067  62.550  1.00 98.00           C  
ATOM   1136  CG  LYS A  74      20.874  -9.123  64.084  1.00 98.00           C  
ATOM   1137  CD  LYS A  74      21.166 -10.555  64.556  1.00 98.00           C  
ATOM   1138  CE  LYS A  74      21.073 -10.652  66.082  1.00 98.00           C  
ATOM   1139  NZ  LYS A  74      21.396 -12.020  66.561  1.00 98.00           N1+
ATOM   1140  H   LYS A  74      21.334  -7.638  60.037  1.00 98.00           H  
ATOM   1141  HA  LYS A  74      19.375  -7.575  62.254  1.00 98.00           H  
ATOM   1142  HB2 LYS A  74      20.302  -9.877  62.146  1.00 98.00           H  
ATOM   1143  HB3 LYS A  74      21.939  -9.226  62.232  1.00 98.00           H  
ATOM   1144  HG2 LYS A  74      19.897  -8.805  64.449  1.00 98.00           H  
ATOM   1145  HG3 LYS A  74      21.629  -8.449  64.490  1.00 98.00           H  
ATOM   1146  HD2 LYS A  74      20.441 -11.233  64.106  1.00 98.00           H  
ATOM   1147  HD3 LYS A  74      22.166 -10.839  64.226  1.00 98.00           H  
ATOM   1148  HE2 LYS A  74      20.065 -10.371  66.385  1.00 98.00           H  
ATOM   1149  HE3 LYS A  74      21.764  -9.929  66.517  1.00 98.00           H  
ATOM   1150  HZ1 LYS A  74      21.332 -12.073  67.567  1.00 98.00           H  
ATOM   1151  HZ2 LYS A  74      20.756 -12.693  66.164  1.00 98.00           H  
ATOM   1152  HZ3 LYS A  74      22.333 -12.280  66.289  1.00 98.00           H  
ATOM   1153  N   ALA A  75      20.762  -5.767  63.347  1.00 97.56           N  
ATOM   1154  CA  ALA A  75      21.572  -4.749  64.016  1.00 97.56           C  
ATOM   1155  C   ALA A  75      21.324  -4.766  65.527  1.00 97.56           C  
ATOM   1156  O   ALA A  75      20.242  -5.140  65.983  1.00 97.56           O  
ATOM   1157  CB  ALA A  75      21.346  -3.377  63.371  1.00 97.56           C  
ATOM   1158  H   ALA A  75      19.813  -5.910  63.664  1.00 97.56           H  
ATOM   1159  HA  ALA A  75      22.627  -4.985  63.872  1.00 97.56           H  
ATOM   1160  HB1 ALA A  75      22.008  -2.639  63.825  1.00 97.56           H  
ATOM   1161  HB2 ALA A  75      21.567  -3.427  62.305  1.00 97.56           H  
ATOM   1162  HB3 ALA A  75      20.317  -3.040  63.502  1.00 97.56           H  
ATOM   1163  N   ARG A  76      22.358  -4.417  66.297  1.00 97.12           N  
ATOM   1164  CA  ARG A  76      22.300  -4.219  67.750  1.00 97.12           C  
ATOM   1165  C   ARG A  76      22.931  -2.872  68.059  1.00 97.12           C  
ATOM   1166  O   ARG A  76      24.065  -2.656  67.645  1.00 97.12           O  
ATOM   1167  CB  ARG A  76      23.033  -5.329  68.526  1.00 97.12           C  
ATOM   1168  CG  ARG A  76      22.302  -6.674  68.457  1.00 97.12           C  
ATOM   1169  CD  ARG A  76      22.976  -7.780  69.289  1.00 97.12           C  
ATOM   1170  NE  ARG A  76      23.012  -7.511  70.746  1.00 97.12           N  
ATOM   1171  CZ  ARG A  76      22.208  -7.989  71.688  1.00 97.12           C  
ATOM   1172  NH1 ARG A  76      21.095  -8.607  71.428  1.00 97.12           N1+
ATOM   1173  NH2 ARG A  76      22.488  -7.827  72.947  1.00 97.12           N  
ATOM   1174  H   ARG A  76      23.184  -4.058  65.840  1.00 97.12           H  
ATOM   1175  HA  ARG A  76      21.259  -4.180  68.072  1.00 97.12           H  
ATOM   1176  HB2 ARG A  76      24.045  -5.439  68.137  1.00 97.12           H  
ATOM   1177  HB3 ARG A  76      23.099  -5.022  69.570  1.00 97.12           H  
ATOM   1178  HG2 ARG A  76      21.278  -6.533  68.803  1.00 97.12           H  
ATOM   1179  HG3 ARG A  76      22.263  -7.002  67.418  1.00 97.12           H  
ATOM   1180  HD2 ARG A  76      22.448  -8.716  69.111  1.00 97.12           H  
ATOM   1181  HD3 ARG A  76      23.999  -7.904  68.933  1.00 97.12           H  
ATOM   1182  HE  ARG A  76      23.783  -6.957  71.089  1.00 97.12           H  
ATOM   1183 HH11 ARG A  76      20.574  -8.250  70.640  1.00 97.12           H  
ATOM   1184 HH12 ARG A  76      20.565  -8.836  72.257  1.00 97.12           H  
ATOM   1185 HH21 ARG A  76      23.295  -7.313  73.268  1.00 97.12           H  
ATOM   1186 HH22 ARG A  76      21.799  -7.997  73.667  1.00 97.12           H  
ATOM   1187  N   PHE A  77      22.216  -1.998  68.752  1.00 96.94           N  
ATOM   1188  CA  PHE A  77      22.669  -0.635  69.013  1.00 96.94           C  
ATOM   1189  C   PHE A  77      22.185  -0.158  70.390  1.00 96.94           C  
ATOM   1190  O   PHE A  77      21.043  -0.441  70.763  1.00 96.94           O  
ATOM   1191  CB  PHE A  77      22.224   0.303  67.881  1.00 96.94           C  
ATOM   1192  CG  PHE A  77      20.749   0.257  67.523  1.00 96.94           C  
ATOM   1193  CD1 PHE A  77      20.263  -0.744  66.658  1.00 96.94           C  
ATOM   1194  CD2 PHE A  77      19.869   1.239  68.011  1.00 96.94           C  
ATOM   1195  CE1 PHE A  77      18.910  -0.761  66.280  1.00 96.94           C  
ATOM   1196  CE2 PHE A  77      18.519   1.229  67.615  1.00 96.94           C  
ATOM   1197  CZ  PHE A  77      18.037   0.228  66.758  1.00 96.94           C  
ATOM   1198  H   PHE A  77      21.294  -2.252  69.079  1.00 96.94           H  
ATOM   1199  HA  PHE A  77      23.758  -0.633  69.009  1.00 96.94           H  
ATOM   1200  HB2 PHE A  77      22.794   0.053  66.986  1.00 96.94           H  
ATOM   1201  HB3 PHE A  77      22.494   1.324  68.146  1.00 96.94           H  
ATOM   1202  HD1 PHE A  77      20.943  -1.477  66.250  1.00 96.94           H  
ATOM   1203  HD2 PHE A  77      20.229   2.017  68.668  1.00 96.94           H  
ATOM   1204  HE1 PHE A  77      18.546  -1.507  65.589  1.00 96.94           H  
ATOM   1205  HE2 PHE A  77      17.845   2.005  67.946  1.00 96.94           H  
ATOM   1206  HZ  PHE A  77      17.002   0.239  66.450  1.00 96.94           H  
ATOM   1207  N   PRO A  78      23.045   0.504  71.181  1.00 96.56           N  
ATOM   1208  CA  PRO A  78      22.680   0.996  72.503  1.00 96.56           C  
ATOM   1209  C   PRO A  78      21.866   2.291  72.414  1.00 96.56           C  
ATOM   1210  O   PRO A  78      21.989   3.044  71.447  1.00 96.56           O  
ATOM   1211  CB  PRO A  78      24.012   1.212  73.222  1.00 96.56           C  
ATOM   1212  CG  PRO A  78      24.935   1.644  72.083  1.00 96.56           C  
ATOM   1213  CD  PRO A  78      24.440   0.820  70.895  1.00 96.56           C  
ATOM   1214  HA  PRO A  78      22.102   0.250  73.048  1.00 96.56           H  
ATOM   1215  HB2 PRO A  78      23.944   1.971  74.001  1.00 96.56           H  
ATOM   1216  HB3 PRO A  78      24.358   0.267  73.639  1.00 96.56           H  
ATOM   1217  HG2 PRO A  78      25.982   1.443  72.309  1.00 96.56           H  
ATOM   1218  HG3 PRO A  78      24.783   2.703  71.874  1.00 96.56           H  
ATOM   1219  HD2 PRO A  78      25.017  -0.102  70.827  1.00 96.56           H  
ATOM   1220  HD3 PRO A  78      24.533   1.397  69.974  1.00 96.56           H  
ATOM   1221  N   LEU A  79      21.093   2.574  73.462  1.00 96.50           N  
ATOM   1222  CA  LEU A  79      20.578   3.912  73.727  1.00 96.50           C  
ATOM   1223  C   LEU A  79      21.721   4.795  74.240  1.00 96.50           C  
ATOM   1224  O   LEU A  79      22.310   4.493  75.278  1.00 96.50           O  
ATOM   1225  CB  LEU A  79      19.452   3.815  74.766  1.00 96.50           C  
ATOM   1226  CG  LEU A  79      18.781   5.164  75.077  1.00 96.50           C  
ATOM   1227  CD1 LEU A  79      18.077   5.752  73.860  1.00 96.50           C  
ATOM   1228  CD2 LEU A  79      17.750   4.973  76.179  1.00 96.50           C  
ATOM   1229  H   LEU A  79      21.036   1.902  74.213  1.00 96.50           H  
ATOM   1230  HA  LEU A  79      20.188   4.328  72.798  1.00 96.50           H  
ATOM   1231  HB2 LEU A  79      19.878   3.425  75.691  1.00 96.50           H  
ATOM   1232  HB3 LEU A  79      18.697   3.108  74.420  1.00 96.50           H  
ATOM   1233  HG  LEU A  79      19.531   5.874  75.429  1.00 96.50           H  
ATOM   1234 HD11 LEU A  79      17.604   6.691  74.148  1.00 96.50           H  
ATOM   1235 HD12 LEU A  79      17.324   5.061  73.479  1.00 96.50           H  
ATOM   1236 HD13 LEU A  79      18.806   5.981  73.084  1.00 96.50           H  
ATOM   1237 HD21 LEU A  79      17.299   5.933  76.431  1.00 96.50           H  
ATOM   1238 HD22 LEU A  79      16.973   4.279  75.862  1.00 96.50           H  
ATOM   1239 HD23 LEU A  79      18.255   4.596  77.069  1.00 96.50           H  
ATOM   1240  N   ARG A  80      22.058   5.863  73.513  1.00 92.50           N  
ATOM   1241  CA  ARG A  80      23.110   6.812  73.908  1.00 92.50           C  
ATOM   1242  C   ARG A  80      22.926   8.169  73.230  1.00 92.50           C  
ATOM   1243  O   ARG A  80      22.386   8.238  72.133  1.00 92.50           O  
ATOM   1244  CB  ARG A  80      24.499   6.222  73.589  1.00 92.50           C  
ATOM   1245  CG  ARG A  80      24.734   5.989  72.086  1.00 92.50           C  
ATOM   1246  CD  ARG A  80      26.143   5.452  71.815  1.00 92.50           C  
ATOM   1247  NE  ARG A  80      26.431   5.468  70.371  1.00 92.50           N  
ATOM   1248  CZ  ARG A  80      27.440   4.895  69.740  1.00 92.50           C  
ATOM   1249  NH1 ARG A  80      28.349   4.208  70.378  1.00 92.50           N1+
ATOM   1250  NH2 ARG A  80      27.564   5.022  68.449  1.00 92.50           N  
ATOM   1251  H   ARG A  80      21.545   6.056  72.664  1.00 92.50           H  
ATOM   1252  HA  ARG A  80      23.036   6.979  74.982  1.00 92.50           H  
ATOM   1253  HB2 ARG A  80      25.261   6.907  73.963  1.00 92.50           H  
ATOM   1254  HB3 ARG A  80      24.617   5.275  74.116  1.00 92.50           H  
ATOM   1255  HG2 ARG A  80      24.618   6.936  71.558  1.00 92.50           H  
ATOM   1256  HG3 ARG A  80      24.001   5.283  71.698  1.00 92.50           H  
ATOM   1257  HD2 ARG A  80      26.864   6.090  72.326  1.00 92.50           H  
ATOM   1258  HD3 ARG A  80      26.219   4.440  72.213  1.00 92.50           H  
ATOM   1259  HE  ARG A  80      25.875   6.111  69.826  1.00 92.50           H  
ATOM   1260 HH11 ARG A  80      29.126   3.825  69.857  1.00 92.50           H  
ATOM   1261 HH12 ARG A  80      28.284   4.147  71.383  1.00 92.50           H  
ATOM   1262 HH21 ARG A  80      28.360   4.670  67.937  1.00 92.50           H  
ATOM   1263 HH22 ARG A  80      26.921   5.618  67.947  1.00 92.50           H  
ATOM   1264  N   ASP A  81      23.490   9.214  73.830  1.00 88.12           N  
ATOM   1265  CA  ASP A  81      23.424  10.577  73.278  1.00 88.12           C  
ATOM   1266  C   ASP A  81      24.262  10.744  71.998  1.00 88.12           C  
ATOM   1267  O   ASP A  81      23.955  11.568  71.140  1.00 88.12           O  
ATOM   1268  CB  ASP A  81      23.907  11.581  74.335  1.00 88.12           C  
ATOM   1269  CG  ASP A  81      23.119  11.534  75.648  1.00 88.12           C  
ATOM   1270  OD1 ASP A  81      21.956  11.079  75.622  1.00 88.12           O  
ATOM   1271  OD2 ASP A  81      23.734  11.885  76.678  1.00 88.12           O1-
ATOM   1272  H   ASP A  81      23.746   9.126  74.803  1.00 88.12           H  
ATOM   1273  HA  ASP A  81      22.388  10.811  73.036  1.00 88.12           H  
ATOM   1274  HB2 ASP A  81      24.959  11.387  74.545  1.00 88.12           H  
ATOM   1275  HB3 ASP A  81      23.829  12.589  73.924  1.00 88.12           H  
ATOM   1276  N   ALA A  82      25.337   9.961  71.857  1.00 84.94           N  
ATOM   1277  CA  ALA A  82      26.215  10.010  70.692  1.00 84.94           C  
ATOM   1278  C   ALA A  82      25.575   9.314  69.477  1.00 84.94           C  
ATOM   1279  O   ALA A  82      25.529   8.078  69.401  1.00 84.94           O  
ATOM   1280  CB  ALA A  82      27.581   9.415  71.060  1.00 84.94           C  
ATOM   1281  H   ALA A  82      25.519   9.286  72.586  1.00 84.94           H  
ATOM   1282  HA  ALA A  82      26.376  11.056  70.430  1.00 84.94           H  
ATOM   1283  HB1 ALA A  82      27.467   8.370  71.351  1.00 84.94           H  
ATOM   1284  HB2 ALA A  82      28.017   9.979  71.884  1.00 84.94           H  
ATOM   1285  HB3 ALA A  82      28.245   9.475  70.198  1.00 84.94           H  
ATOM   1286  N   VAL A  83      25.132  10.120  68.515  1.00 84.00           N  
ATOM   1287  CA  VAL A  83      24.595   9.668  67.227  1.00 84.00           C  
ATOM   1288  C   VAL A  83      25.730   9.604  66.207  1.00 84.00           C  
ATOM   1289  O   VAL A  83      26.372  10.612  65.925  1.00 84.00           O  
ATOM   1290  CB  VAL A  83      23.450  10.586  66.753  1.00 84.00           C  
ATOM   1291  CG1 VAL A  83      22.826  10.077  65.449  1.00 84.00           C  
ATOM   1292  CG2 VAL A  83      22.333  10.662  67.806  1.00 84.00           C  
ATOM   1293  H   VAL A  83      25.159  11.116  68.678  1.00 84.00           H  
ATOM   1294  HA  VAL A  83      24.178   8.667  67.345  1.00 84.00           H  
ATOM   1295  HB  VAL A  83      23.836  11.592  66.589  1.00 84.00           H  
ATOM   1296 HG11 VAL A  83      22.033  10.754  65.132  1.00 84.00           H  
ATOM   1297 HG12 VAL A  83      22.411   9.078  65.587  1.00 84.00           H  
ATOM   1298 HG13 VAL A  83      23.572  10.052  64.654  1.00 84.00           H  
ATOM   1299 HG21 VAL A  83      21.515  11.276  67.430  1.00 84.00           H  
ATOM   1300 HG22 VAL A  83      22.702  11.119  68.724  1.00 84.00           H  
ATOM   1301 HG23 VAL A  83      21.958   9.664  68.030  1.00 84.00           H  
ATOM   1302  N   GLU A  84      25.986   8.410  65.677  1.00 84.56           N  
ATOM   1303  CA  GLU A  84      26.883   8.222  64.535  1.00 84.56           C  
ATOM   1304  C   GLU A  84      26.046   8.347  63.255  1.00 84.56           C  
ATOM   1305  O   GLU A  84      25.048   7.638  63.089  1.00 84.56           O  
ATOM   1306  CB  GLU A  84      27.586   6.859  64.643  1.00 84.56           C  
ATOM   1307  CG  GLU A  84      28.766   6.698  63.666  1.00 84.56           C  
ATOM   1308  CD  GLU A  84      30.024   7.477  64.087  1.00 84.56           C  
ATOM   1309  OE1 GLU A  84      30.747   7.971  63.194  1.00 84.56           O  
ATOM   1310  OE2 GLU A  84      30.283   7.556  65.315  1.00 84.56           O1-
ATOM   1311  H   GLU A  84      25.361   7.645  65.886  1.00 84.56           H  
ATOM   1312  HA  GLU A  84      27.648   8.999  64.536  1.00 84.56           H  
ATOM   1313  HB2 GLU A  84      26.856   6.072  64.452  1.00 84.56           H  
ATOM   1314  HB3 GLU A  84      27.936   6.711  65.665  1.00 84.56           H  
ATOM   1315  HG2 GLU A  84      28.451   6.997  62.667  1.00 84.56           H  
ATOM   1316  HG3 GLU A  84      29.029   5.640  63.630  1.00 84.56           H  
ATOM   1317  N   GLU A  85      26.413   9.278  62.378  1.00 84.31           N  
ATOM   1318  CA  GLU A  85      25.677   9.529  61.137  1.00 84.31           C  
ATOM   1319  C   GLU A  85      25.733   8.311  60.206  1.00 84.31           C  
ATOM   1320  O   GLU A  85      26.802   7.789  59.897  1.00 84.31           O  
ATOM   1321  CB  GLU A  85      26.228  10.779  60.428  1.00 84.31           C  
ATOM   1322  CG  GLU A  85      25.782  12.095  61.086  1.00 84.31           C  
ATOM   1323  CD  GLU A  85      24.266  12.348  60.994  1.00 84.31           C  
ATOM   1324  OE1 GLU A  85      23.770  13.167  61.800  1.00 84.31           O  
ATOM   1325  OE2 GLU A  85      23.612  11.732  60.121  1.00 84.31           O1-
ATOM   1326  H   GLU A  85      27.254   9.811  62.549  1.00 84.31           H  
ATOM   1327  HA  GLU A  85      24.630   9.708  61.383  1.00 84.31           H  
ATOM   1328  HB2 GLU A  85      25.904  10.778  59.387  1.00 84.31           H  
ATOM   1329  HB3 GLU A  85      27.317  10.736  60.425  1.00 84.31           H  
ATOM   1330  HG2 GLU A  85      26.096  12.092  62.130  1.00 84.31           H  
ATOM   1331  HG3 GLU A  85      26.303  12.915  60.589  1.00 84.31           H  
ATOM   1332  N   GLY A  86      24.566   7.873  59.728  1.00 85.38           N  
ATOM   1333  CA  GLY A  86      24.442   6.733  58.814  1.00 85.38           C  
ATOM   1334  C   GLY A  86      24.356   5.353  59.477  1.00 85.38           C  
ATOM   1335  O   GLY A  86      24.127   4.378  58.760  1.00 85.38           O  
ATOM   1336  H   GLY A  86      23.732   8.369  60.007  1.00 85.38           H  
ATOM   1337  HA2 GLY A  86      25.302   6.721  58.145  1.00 85.38           H  
ATOM   1338  HA3 GLY A  86      23.543   6.870  58.212  1.00 85.38           H  
ATOM   1339  N   ASP A  87      24.454   5.260  60.804  1.00 93.56           N  
ATOM   1340  CA  ASP A  87      24.333   4.006  61.553  1.00 93.56           C  
ATOM   1341  C   ASP A  87      22.930   3.788  62.143  1.00 93.56           C  
ATOM   1342  O   ASP A  87      22.094   4.691  62.236  1.00 93.56           O  
ATOM   1343  CB  ASP A  87      25.411   3.947  62.652  1.00 93.56           C  
ATOM   1344  CG  ASP A  87      26.779   3.436  62.181  1.00 93.56           C  
ATOM   1345  OD1 ASP A  87      26.891   3.002  61.012  1.00 93.56           O  
ATOM   1346  OD2 ASP A  87      27.667   3.337  63.058  1.00 93.56           O1-
ATOM   1347  H   ASP A  87      24.666   6.097  61.328  1.00 93.56           H  
ATOM   1348  HA  ASP A  87      24.511   3.172  60.874  1.00 93.56           H  
ATOM   1349  HB2 ASP A  87      25.518   4.936  63.099  1.00 93.56           H  
ATOM   1350  HB3 ASP A  87      25.079   3.274  63.443  1.00 93.56           H  
ATOM   1351  N   TRP A  88      22.672   2.555  62.591  1.00 96.56           N  
ATOM   1352  CA  TRP A  88      21.538   2.279  63.472  1.00 96.56           C  
ATOM   1353  C   TRP A  88      21.785   2.916  64.841  1.00 96.56           C  
ATOM   1354  O   TRP A  88      22.725   2.535  65.542  1.00 96.56           O  
ATOM   1355  CB  TRP A  88      21.317   0.774  63.623  1.00 96.56           C  
ATOM   1356  CG  TRP A  88      20.687   0.089  62.456  1.00 96.56           C  
ATOM   1357  CD1 TRP A  88      21.339  -0.512  61.436  1.00 96.56           C  
ATOM   1358  CD2 TRP A  88      19.265  -0.061  62.169  1.00 96.56           C  
ATOM   1359  CE2 TRP A  88      19.127  -0.766  60.936  1.00 96.56           C  
ATOM   1360  CE3 TRP A  88      18.079   0.331  62.825  1.00 96.56           C  
ATOM   1361  NE1 TRP A  88      20.422  -1.026  60.539  1.00 96.56           N  
ATOM   1362  CZ2 TRP A  88      17.876  -1.050  60.370  1.00 96.56           C  
ATOM   1363  CZ3 TRP A  88      16.817   0.014  62.287  1.00 96.56           C  
ATOM   1364  CH2 TRP A  88      16.714  -0.659  61.055  1.00 96.56           C  
ATOM   1365  H   TRP A  88      23.426   1.885  62.554  1.00 96.56           H  
ATOM   1366  HA  TRP A  88      20.637   2.721  63.047  1.00 96.56           H  
ATOM   1367  HB2 TRP A  88      20.642   0.633  64.468  1.00 96.56           H  
ATOM   1368  HB3 TRP A  88      22.260   0.287  63.870  1.00 96.56           H  
ATOM   1369  HD1 TRP A  88      22.414  -0.549  61.336  1.00 96.56           H  
ATOM   1370  HE1 TRP A  88      20.688  -1.475  59.675  1.00 96.56           H  
ATOM   1371  HE3 TRP A  88      18.148   0.893  63.745  1.00 96.56           H  
ATOM   1372  HZ2 TRP A  88      17.804  -1.562  59.421  1.00 96.56           H  
ATOM   1373  HZ3 TRP A  88      15.923   0.332  62.802  1.00 96.56           H  
ATOM   1374  HH2 TRP A  88      15.743  -0.866  60.631  1.00 96.56           H  
ATOM   1375  N   THR A  89      20.932   3.856  65.240  1.00 97.00           N  
ATOM   1376  CA  THR A  89      21.094   4.614  66.488  1.00 97.00           C  
ATOM   1377  C   THR A  89      19.769   4.769  67.229  1.00 97.00           C  
ATOM   1378  O   THR A  89      18.696   4.722  66.629  1.00 97.00           O  
ATOM   1379  CB  THR A  89      21.732   5.992  66.235  1.00 97.00           C  
ATOM   1380  CG2 THR A  89      23.156   5.900  65.685  1.00 97.00           C  
ATOM   1381  OG1 THR A  89      20.989   6.724  65.300  1.00 97.00           O  
ATOM   1382  H   THR A  89      20.183   4.128  64.620  1.00 97.00           H  
ATOM   1383  HA  THR A  89      21.763   4.067  67.153  1.00 97.00           H  
ATOM   1384  HB  THR A  89      21.760   6.544  67.175  1.00 97.00           H  
ATOM   1385  HG1 THR A  89      21.343   6.505  64.435  1.00 97.00           H  
ATOM   1386 HG21 THR A  89      23.167   5.406  64.713  1.00 97.00           H  
ATOM   1387 HG22 THR A  89      23.786   5.339  66.376  1.00 97.00           H  
ATOM   1388 HG23 THR A  89      23.561   6.904  65.562  1.00 97.00           H  
ATOM   1389  N   ALA A  90      19.856   4.931  68.550  1.00 96.88           N  
ATOM   1390  CA  ALA A  90      18.756   5.331  69.420  1.00 96.88           C  
ATOM   1391  C   ALA A  90      19.272   6.386  70.400  1.00 96.88           C  
ATOM   1392  O   ALA A  90      20.298   6.163  71.047  1.00 96.88           O  
ATOM   1393  CB  ALA A  90      18.207   4.119  70.183  1.00 96.88           C  
ATOM   1394  H   ALA A  90      20.768   4.939  68.983  1.00 96.88           H  
ATOM   1395  HA  ALA A  90      17.952   5.763  68.825  1.00 96.88           H  
ATOM   1396  HB1 ALA A  90      19.011   3.620  70.724  1.00 96.88           H  
ATOM   1397  HB2 ALA A  90      17.741   3.418  69.491  1.00 96.88           H  
ATOM   1398  HB3 ALA A  90      17.450   4.451  70.893  1.00 96.88           H  
ATOM   1399  N   THR A  91      18.550   7.495  70.534  1.00 96.94           N  
ATOM   1400  CA  THR A  91      18.863   8.573  71.481  1.00 96.94           C  
ATOM   1401  C   THR A  91      17.609   9.037  72.219  1.00 96.94           C  
ATOM   1402  O   THR A  91      16.491   8.854  71.729  1.00 96.94           O  
ATOM   1403  CB  THR A  91      19.583   9.734  70.782  1.00 96.94           C  
ATOM   1404  CG2 THR A  91      18.709  10.512  69.796  1.00 96.94           C  
ATOM   1405  OG1 THR A  91      20.040  10.631  71.758  1.00 96.94           O  
ATOM   1406  H   THR A  91      17.730   7.613  69.955  1.00 96.94           H  
ATOM   1407  HA  THR A  91      19.554   8.195  72.235  1.00 96.94           H  
ATOM   1408  HB  THR A  91      20.446   9.337  70.248  1.00 96.94           H  
ATOM   1409  HG1 THR A  91      20.576  11.302  71.331  1.00 96.94           H  
ATOM   1410 HG21 THR A  91      17.879  10.986  70.318  1.00 96.94           H  
ATOM   1411 HG22 THR A  91      19.308  11.282  69.311  1.00 96.94           H  
ATOM   1412 HG23 THR A  91      18.324   9.836  69.032  1.00 96.94           H  
ATOM   1413  N   VAL A  92      17.790   9.612  73.405  1.00 96.88           N  
ATOM   1414  CA  VAL A  92      16.703  10.198  74.196  1.00 96.88           C  
ATOM   1415  C   VAL A  92      16.442  11.615  73.695  1.00 96.88           C  
ATOM   1416  O   VAL A  92      17.371  12.411  73.583  1.00 96.88           O  
ATOM   1417  CB  VAL A  92      17.038  10.200  75.700  1.00 96.88           C  
ATOM   1418  CG1 VAL A  92      15.876  10.775  76.520  1.00 96.88           C  
ATOM   1419  CG2 VAL A  92      17.325   8.780  76.206  1.00 96.88           C  
ATOM   1420  H   VAL A  92      18.734   9.869  73.656  1.00 96.88           H  
ATOM   1421  HA  VAL A  92      15.796   9.611  74.054  1.00 96.88           H  
ATOM   1422  HB  VAL A  92      17.925  10.811  75.876  1.00 96.88           H  
ATOM   1423 HG11 VAL A  92      16.091  10.692  77.586  1.00 96.88           H  
ATOM   1424 HG12 VAL A  92      14.952  10.244  76.294  1.00 96.88           H  
ATOM   1425 HG13 VAL A  92      15.741  11.832  76.292  1.00 96.88           H  
ATOM   1426 HG21 VAL A  92      18.228   8.393  75.735  1.00 96.88           H  
ATOM   1427 HG22 VAL A  92      17.490   8.802  77.284  1.00 96.88           H  
ATOM   1428 HG23 VAL A  92      16.478   8.132  75.983  1.00 96.88           H  
ATOM   1429  N   VAL A  93      15.181  11.935  73.400  1.00 95.25           N  
ATOM   1430  CA  VAL A  93      14.772  13.288  72.968  1.00 95.25           C  
ATOM   1431  C   VAL A  93      13.896  14.004  73.984  1.00 95.25           C  
ATOM   1432  O   VAL A  93      13.952  15.227  74.076  1.00 95.25           O  
ATOM   1433  CB  VAL A  93      14.089  13.277  71.591  1.00 95.25           C  
ATOM   1434  CG1 VAL A  93      15.108  12.928  70.505  1.00 95.25           C  
ATOM   1435  CG2 VAL A  93      12.897  12.314  71.486  1.00 95.25           C  
ATOM   1436  H   VAL A  93      14.467  11.229  73.509  1.00 95.25           H  
ATOM   1437  HA  VAL A  93      15.658  13.917  72.874  1.00 95.25           H  
ATOM   1438  HB  VAL A  93      13.727  14.284  71.384  1.00 95.25           H  
ATOM   1439 HG11 VAL A  93      15.973  13.585  70.588  1.00 95.25           H  
ATOM   1440 HG12 VAL A  93      14.659  13.076  69.524  1.00 95.25           H  
ATOM   1441 HG13 VAL A  93      15.438  11.894  70.618  1.00 95.25           H  
ATOM   1442 HG21 VAL A  93      13.234  11.282  71.582  1.00 95.25           H  
ATOM   1443 HG22 VAL A  93      12.163  12.538  72.261  1.00 95.25           H  
ATOM   1444 HG23 VAL A  93      12.419  12.437  70.516  1.00 95.25           H  
ATOM   1445  N   ASP A  94      13.114  13.258  74.761  1.00 95.50           N  
ATOM   1446  CA  ASP A  94      12.329  13.788  75.872  1.00 95.50           C  
ATOM   1447  C   ASP A  94      12.204  12.723  76.965  1.00 95.50           C  
ATOM   1448  O   ASP A  94      12.181  11.521  76.689  1.00 95.50           O  
ATOM   1449  CB  ASP A  94      10.955  14.289  75.384  1.00 95.50           C  
ATOM   1450  CG  ASP A  94      10.140  14.954  76.498  1.00 95.50           C  
ATOM   1451  OD1 ASP A  94      10.757  15.678  77.307  1.00 95.50           O  
ATOM   1452  OD2 ASP A  94       8.908  14.729  76.555  1.00 95.50           O1-
ATOM   1453  H   ASP A  94      13.133  12.253  74.661  1.00 95.50           H  
ATOM   1454  HA  ASP A  94      12.861  14.638  76.299  1.00 95.50           H  
ATOM   1455  HB2 ASP A  94      11.104  15.019  74.587  1.00 95.50           H  
ATOM   1456  HB3 ASP A  94      10.377  13.460  74.977  1.00 95.50           H  
ATOM   1457  N   GLN A  95      12.136  13.167  78.214  1.00 95.00           N  
ATOM   1458  CA  GLN A  95      11.940  12.297  79.364  1.00 95.00           C  
ATOM   1459  C   GLN A  95      11.038  13.002  80.374  1.00 95.00           C  
ATOM   1460  O   GLN A  95      11.361  14.088  80.856  1.00 95.00           O  
ATOM   1461  CB  GLN A  95      13.300  11.900  79.966  1.00 95.00           C  
ATOM   1462  CG  GLN A  95      13.093  10.869  81.085  1.00 95.00           C  
ATOM   1463  CD  GLN A  95      14.373  10.309  81.687  1.00 95.00           C  
ATOM   1464  NE2 GLN A  95      14.208   9.403  82.621  1.00 95.00           N  
ATOM   1465  OE1 GLN A  95      15.497  10.638  81.335  1.00 95.00           O  
ATOM   1466  H   GLN A  95      12.035  14.161  78.354  1.00 95.00           H  
ATOM   1467  HA  GLN A  95      11.435  11.389  79.037  1.00 95.00           H  
ATOM   1468  HB2 GLN A  95      13.920  11.457  79.187  1.00 95.00           H  
ATOM   1469  HB3 GLN A  95      13.806  12.780  80.363  1.00 95.00           H  
ATOM   1470  HG2 GLN A  95      12.521  10.032  80.685  1.00 95.00           H  
ATOM   1471  HG3 GLN A  95      12.514  11.319  81.891  1.00 95.00           H  
ATOM   1472 HE21 GLN A  95      15.015   8.894  82.954  1.00 95.00           H  
ATOM   1473 HE22 GLN A  95      13.271   9.113  82.865  1.00 95.00           H  
ATOM   1474  N   GLN A  96       9.920  12.363  80.714  1.00 93.88           N  
ATOM   1475  CA  GLN A  96       8.966  12.849  81.718  1.00 93.88           C  
ATOM   1476  C   GLN A  96       8.864  11.836  82.866  1.00 93.88           C  
ATOM   1477  O   GLN A  96       9.681  10.924  82.951  1.00 93.88           O  
ATOM   1478  CB  GLN A  96       7.608  13.173  81.067  1.00 93.88           C  
ATOM   1479  CG  GLN A  96       7.745  14.026  79.794  1.00 93.88           C  
ATOM   1480  CD  GLN A  96       6.417  14.410  79.159  1.00 93.88           C  
ATOM   1481  NE2 GLN A  96       6.470  15.085  78.036  1.00 93.88           N  
ATOM   1482  OE1 GLN A  96       5.329  14.110  79.632  1.00 93.88           O  
ATOM   1483  H   GLN A  96       9.758  11.445  80.324  1.00 93.88           H  
ATOM   1484  HA  GLN A  96       9.342  13.775  82.153  1.00 93.88           H  
ATOM   1485  HB2 GLN A  96       7.004  13.724  81.789  1.00 93.88           H  
ATOM   1486  HB3 GLN A  96       7.083  12.246  80.838  1.00 93.88           H  
ATOM   1487  HG2 GLN A  96       8.294  14.938  80.028  1.00 93.88           H  
ATOM   1488  HG3 GLN A  96       8.311  13.477  79.042  1.00 93.88           H  
ATOM   1489 HE21 GLN A  96       7.360  15.137  77.561  1.00 93.88           H  
ATOM   1490 HE22 GLN A  96       5.602  15.243  77.545  1.00 93.88           H  
ATOM   1491  N   ASP A  97       7.895  11.973  83.775  1.00 90.19           N  
ATOM   1492  CA  ASP A  97       7.844  11.158  85.001  1.00 90.19           C  
ATOM   1493  C   ASP A  97       7.867   9.643  84.728  1.00 90.19           C  
ATOM   1494  O   ASP A  97       8.704   8.936  85.283  1.00 90.19           O  
ATOM   1495  CB  ASP A  97       6.606  11.532  85.837  1.00 90.19           C  
ATOM   1496  CG  ASP A  97       6.717  12.894  86.534  1.00 90.19           C  
ATOM   1497  OD1 ASP A  97       7.842  13.271  86.932  1.00 90.19           O  
ATOM   1498  OD2 ASP A  97       5.661  13.546  86.688  1.00 90.19           O1-
ATOM   1499  H   ASP A  97       7.273  12.767  83.710  1.00 90.19           H  
ATOM   1500  HA  ASP A  97       8.731  11.376  85.597  1.00 90.19           H  
ATOM   1501  HB2 ASP A  97       5.723  11.513  85.199  1.00 90.19           H  
ATOM   1502  HB3 ASP A  97       6.472  10.778  86.612  1.00 90.19           H  
ATOM   1503  N   CYS A  98       7.007   9.143  83.833  1.00 92.12           N  
ATOM   1504  CA  CYS A  98       6.903   7.708  83.508  1.00 92.12           C  
ATOM   1505  C   CYS A  98       7.205   7.384  82.036  1.00 92.12           C  
ATOM   1506  O   CYS A  98       7.034   6.239  81.610  1.00 92.12           O  
ATOM   1507  CB  CYS A  98       5.515   7.187  83.913  1.00 92.12           C  
ATOM   1508  SG  CYS A  98       5.196   7.473  85.679  1.00 92.12           S  
ATOM   1509  H   CYS A  98       6.340   9.780  83.423  1.00 92.12           H  
ATOM   1510  HA  CYS A  98       7.641   7.152  84.086  1.00 92.12           H  
ATOM   1511  HB2 CYS A  98       4.746   7.682  83.320  1.00 92.12           H  
ATOM   1512  HB3 CYS A  98       5.465   6.115  83.716  1.00 92.12           H  
ATOM   1513  HG  CYS A  98       6.224   6.752  86.137  1.00 92.12           H  
ATOM   1514  N   THR A  99       7.609   8.382  81.245  1.00 96.00           N  
ATOM   1515  CA  THR A  99       7.803   8.240  79.798  1.00 96.00           C  
ATOM   1516  C   THR A  99       9.231   8.551  79.379  1.00 96.00           C  
ATOM   1517  O   THR A  99       9.907   9.404  79.964  1.00 96.00           O  
ATOM   1518  CB  THR A  99       6.812   9.074  78.975  1.00 96.00           C  
ATOM   1519  CG2 THR A  99       5.365   8.788  79.363  1.00 96.00           C  
ATOM   1520  OG1 THR A  99       7.020  10.447  79.176  1.00 96.00           O  
ATOM   1521  H   THR A  99       7.810   9.283  81.654  1.00 96.00           H  
ATOM   1522  HA  THR A  99       7.618   7.200  79.528  1.00 96.00           H  
ATOM   1523  HB  THR A  99       6.951   8.841  77.919  1.00 96.00           H  
ATOM   1524  HG1 THR A  99       6.673  10.916  78.415  1.00 96.00           H  
ATOM   1525 HG21 THR A  99       5.140   9.228  80.335  1.00 96.00           H  
ATOM   1526 HG22 THR A  99       5.229   7.708  79.417  1.00 96.00           H  
ATOM   1527 HG23 THR A  99       4.701   9.210  78.609  1.00 96.00           H  
ATOM   1528  N   LEU A 100       9.683   7.844  78.347  1.00 97.19           N  
ATOM   1529  CA  LEU A 100      10.964   8.058  77.690  1.00 97.19           C  
ATOM   1530  C   LEU A 100      10.737   8.091  76.178  1.00 97.19           C  
ATOM   1531  O   LEU A 100      10.503   7.053  75.555  1.00 97.19           O  
ATOM   1532  CB  LEU A 100      11.924   6.937  78.118  1.00 97.19           C  
ATOM   1533  CG  LEU A 100      13.353   7.134  77.588  1.00 97.19           C  
ATOM   1534  CD1 LEU A 100      14.065   8.260  78.336  1.00 97.19           C  
ATOM   1535  CD2 LEU A 100      14.145   5.837  77.760  1.00 97.19           C  
ATOM   1536  H   LEU A 100       9.093   7.110  77.983  1.00 97.19           H  
ATOM   1537  HA  LEU A 100      11.373   9.020  77.996  1.00 97.19           H  
ATOM   1538  HB2 LEU A 100      11.952   6.883  79.206  1.00 97.19           H  
ATOM   1539  HB3 LEU A 100      11.535   5.990  77.747  1.00 97.19           H  
ATOM   1540  HG  LEU A 100      13.325   7.379  76.527  1.00 97.19           H  
ATOM   1541 HD11 LEU A 100      15.107   8.316  78.021  1.00 97.19           H  
ATOM   1542 HD12 LEU A 100      14.028   8.083  79.411  1.00 97.19           H  
ATOM   1543 HD13 LEU A 100      13.588   9.214  78.113  1.00 97.19           H  
ATOM   1544 HD21 LEU A 100      13.725   5.068  77.113  1.00 97.19           H  
ATOM   1545 HD22 LEU A 100      14.090   5.505  78.797  1.00 97.19           H  
ATOM   1546 HD23 LEU A 100      15.188   6.001  77.493  1.00 97.19           H  
ATOM   1547  N   SER A 101      10.805   9.284  75.601  1.00 97.25           N  
ATOM   1548  CA  SER A 101      10.657   9.497  74.166  1.00 97.25           C  
ATOM   1549  C   SER A 101      12.011   9.333  73.496  1.00 97.25           C  
ATOM   1550  O   SER A 101      13.000   9.990  73.839  1.00 97.25           O  
ATOM   1551  CB  SER A 101      10.084  10.876  73.863  1.00 97.25           C  
ATOM   1552  OG  SER A 101       8.892  11.084  74.594  1.00 97.25           O  
ATOM   1553  H   SER A 101      11.041  10.091  76.161  1.00 97.25           H  
ATOM   1554  HA  SER A 101       9.961   8.764  73.761  1.00 97.25           H  
ATOM   1555  HB2 SER A 101       9.878  10.958  72.795  1.00 97.25           H  
ATOM   1556  HB3 SER A 101      10.829  11.622  74.141  1.00 97.25           H  
ATOM   1557  HG  SER A 101       8.642  12.008  74.535  1.00 97.25           H  
ATOM   1558  N   LEU A 102      12.049   8.436  72.525  1.00 97.69           N  
ATOM   1559  CA  LEU A 102      13.246   8.014  71.828  1.00 97.69           C  
ATOM   1560  C   LEU A 102      13.173   8.413  70.368  1.00 97.69           C  
ATOM   1561  O   LEU A 102      12.127   8.299  69.732  1.00 97.69           O  
ATOM   1562  CB  LEU A 102      13.405   6.495  71.956  1.00 97.69           C  
ATOM   1563  CG  LEU A 102      13.476   5.991  73.404  1.00 97.69           C  
ATOM   1564  CD1 LEU A 102      13.713   4.489  73.363  1.00 97.69           C  
ATOM   1565  CD2 LEU A 102      14.638   6.641  74.152  1.00 97.69           C  
ATOM   1566  H   LEU A 102      11.191   7.958  72.291  1.00 97.69           H  
ATOM   1567  HA  LEU A 102      14.116   8.502  72.269  1.00 97.69           H  
ATOM   1568  HB2 LEU A 102      12.565   6.011  71.459  1.00 97.69           H  
ATOM   1569  HB3 LEU A 102      14.318   6.207  71.435  1.00 97.69           H  
ATOM   1570  HG  LEU A 102      12.543   6.183  73.934  1.00 97.69           H  
ATOM   1571 HD11 LEU A 102      14.635   4.295  72.815  1.00 97.69           H  
ATOM   1572 HD12 LEU A 102      12.873   4.005  72.867  1.00 97.69           H  
ATOM   1573 HD13 LEU A 102      13.797   4.113  74.383  1.00 97.69           H  
ATOM   1574 HD21 LEU A 102      15.507   6.687  73.496  1.00 97.69           H  
ATOM   1575 HD22 LEU A 102      14.879   6.080  75.055  1.00 97.69           H  
ATOM   1576 HD23 LEU A 102      14.363   7.657  74.433  1.00 97.69           H  
ATOM   1577  N   GLN A 103      14.317   8.803  69.828  1.00 97.50           N  
ATOM   1578  CA  GLN A 103      14.515   8.957  68.398  1.00 97.50           C  
ATOM   1579  C   GLN A 103      15.432   7.845  67.907  1.00 97.50           C  
ATOM   1580  O   GLN A 103      16.565   7.707  68.378  1.00 97.50           O  
ATOM   1581  CB  GLN A 103      15.058  10.355  68.121  1.00 97.50           C  
ATOM   1582  CG  GLN A 103      15.193  10.624  66.624  1.00 97.50           C  
ATOM   1583  CD  GLN A 103      15.708  12.034  66.378  1.00 97.50           C  
ATOM   1584  NE2 GLN A 103      16.922  12.188  65.895  1.00 97.50           N  
ATOM   1585  OE1 GLN A 103      15.034  13.020  66.624  1.00 97.50           O  
ATOM   1586  H   GLN A 103      15.127   8.871  70.427  1.00 97.50           H  
ATOM   1587  HA  GLN A 103      13.559   8.869  67.881  1.00 97.50           H  
ATOM   1588  HB2 GLN A 103      16.025  10.483  68.606  1.00 97.50           H  
ATOM   1589  HB3 GLN A 103      14.350  11.075  68.532  1.00 97.50           H  
ATOM   1590  HG2 GLN A 103      15.873   9.903  66.172  1.00 97.50           H  
ATOM   1591  HG3 GLN A 103      14.213  10.521  66.157  1.00 97.50           H  
ATOM   1592 HE21 GLN A 103      17.232  13.142  65.772  1.00 97.50           H  
ATOM   1593 HE22 GLN A 103      17.502  11.385  65.698  1.00 97.50           H  
ATOM   1594  N   LEU A 104      14.934   7.044  66.970  1.00 97.94           N  
ATOM   1595  CA  LEU A 104      15.680   5.979  66.317  1.00 97.94           C  
ATOM   1596  C   LEU A 104      15.966   6.381  64.874  1.00 97.94           C  
ATOM   1597  O   LEU A 104      15.077   6.859  64.177  1.00 97.94           O  
ATOM   1598  CB  LEU A 104      14.905   4.652  66.369  1.00 97.94           C  
ATOM   1599  CG  LEU A 104      14.979   3.902  67.710  1.00 97.94           C  
ATOM   1600  CD1 LEU A 104      14.191   4.575  68.835  1.00 97.94           C  
ATOM   1601  CD2 LEU A 104      14.430   2.483  67.531  1.00 97.94           C  
ATOM   1602  H   LEU A 104      14.008   7.239  66.619  1.00 97.94           H  
ATOM   1603  HA  LEU A 104      16.635   5.845  66.823  1.00 97.94           H  
ATOM   1604  HB2 LEU A 104      13.862   4.834  66.106  1.00 97.94           H  
ATOM   1605  HB3 LEU A 104      15.331   4.000  65.607  1.00 97.94           H  
ATOM   1606  HG  LEU A 104      16.023   3.819  68.011  1.00 97.94           H  
ATOM   1607 HD11 LEU A 104      14.155   3.928  69.712  1.00 97.94           H  
ATOM   1608 HD12 LEU A 104      14.686   5.502  69.127  1.00 97.94           H  
ATOM   1609 HD13 LEU A 104      13.177   4.800  68.504  1.00 97.94           H  
ATOM   1610 HD21 LEU A 104      14.498   1.941  68.474  1.00 97.94           H  
ATOM   1611 HD22 LEU A 104      15.015   1.959  66.775  1.00 97.94           H  
ATOM   1612 HD23 LEU A 104      13.389   2.535  67.212  1.00 97.94           H  
ATOM   1613  N   THR A 105      17.181   6.122  64.402  1.00 96.88           N  
ATOM   1614  CA  THR A 105      17.559   6.354  63.002  1.00 96.88           C  
ATOM   1615  C   THR A 105      18.093   5.063  62.399  1.00 96.88           C  
ATOM   1616  O   THR A 105      18.764   4.271  63.063  1.00 96.88           O  
ATOM   1617  CB  THR A 105      18.562   7.508  62.854  1.00 96.88           C  
ATOM   1618  CG2 THR A 105      18.794   7.909  61.396  1.00 96.88           C  
ATOM   1619  OG1 THR A 105      18.080   8.665  63.496  1.00 96.88           O  
ATOM   1620  H   THR A 105      17.866   5.723  65.028  1.00 96.88           H  
ATOM   1621  HA  THR A 105      16.672   6.639  62.437  1.00 96.88           H  
ATOM   1622  HB  THR A 105      19.514   7.223  63.301  1.00 96.88           H  
ATOM   1623  HG1 THR A 105      18.820   9.275  63.549  1.00 96.88           H  
ATOM   1624 HG21 THR A 105      19.415   8.803  61.356  1.00 96.88           H  
ATOM   1625 HG22 THR A 105      17.841   8.114  60.905  1.00 96.88           H  
ATOM   1626 HG23 THR A 105      19.320   7.114  60.867  1.00 96.88           H  
ATOM   1627  N   THR A 106      17.767   4.840  61.130  1.00 98.00           N  
ATOM   1628  CA  THR A 106      18.251   3.693  60.352  1.00 98.00           C  
ATOM   1629  C   THR A 106      19.270   4.160  59.309  1.00 98.00           C  
ATOM   1630  O   THR A 106      19.141   5.282  58.813  1.00 98.00           O  
ATOM   1631  CB  THR A 106      17.102   2.942  59.664  1.00 98.00           C  
ATOM   1632  CG2 THR A 106      15.928   2.648  60.594  1.00 98.00           C  
ATOM   1633  OG1 THR A 106      16.548   3.726  58.641  1.00 98.00           O  
ATOM   1634  H   THR A 106      17.291   5.578  60.631  1.00 98.00           H  
ATOM   1635  HA  THR A 106      18.736   2.990  61.028  1.00 98.00           H  
ATOM   1636  HB  THR A 106      17.484   2.010  59.248  1.00 98.00           H  
ATOM   1637  HG1 THR A 106      16.002   4.381  59.080  1.00 98.00           H  
ATOM   1638 HG21 THR A 106      15.275   3.518  60.675  1.00 98.00           H  
ATOM   1639 HG22 THR A 106      16.299   2.416  61.593  1.00 98.00           H  
ATOM   1640 HG23 THR A 106      15.352   1.808  60.204  1.00 98.00           H  
ATOM   1641  N   PRO A 107      20.230   3.316  58.893  1.00 97.69           N  
ATOM   1642  CA  PRO A 107      21.084   3.605  57.747  1.00 97.69           C  
ATOM   1643  C   PRO A 107      20.268   3.873  56.481  1.00 97.69           C  
ATOM   1644  O   PRO A 107      19.319   3.144  56.177  1.00 97.69           O  
ATOM   1645  CB  PRO A 107      21.973   2.370  57.571  1.00 97.69           C  
ATOM   1646  CG  PRO A 107      22.013   1.757  58.967  1.00 97.69           C  
ATOM   1647  CD  PRO A 107      20.625   2.072  59.520  1.00 97.69           C  
ATOM   1648  HA  PRO A 107      21.701   4.472  57.984  1.00 97.69           H  
ATOM   1649  HB2 PRO A 107      21.507   1.660  56.888  1.00 97.69           H  
ATOM   1650  HB3 PRO A 107      22.969   2.632  57.213  1.00 97.69           H  
ATOM   1651  HG2 PRO A 107      22.769   2.259  59.570  1.00 97.69           H  
ATOM   1652  HG3 PRO A 107      22.205   0.685  58.927  1.00 97.69           H  
ATOM   1653  HD2 PRO A 107      19.919   1.290  59.239  1.00 97.69           H  
ATOM   1654  HD3 PRO A 107      20.677   2.175  60.604  1.00 97.69           H  
ATOM   1655  N   ALA A 108      20.681   4.851  55.674  1.00 97.06           N  
ATOM   1656  CA  ALA A 108      20.023   5.168  54.400  1.00 97.06           C  
ATOM   1657  C   ALA A 108      20.136   4.046  53.347  1.00 97.06           C  
ATOM   1658  O   ALA A 108      19.441   4.062  52.337  1.00 97.06           O  
ATOM   1659  CB  ALA A 108      20.593   6.487  53.874  1.00 97.06           C  
ATOM   1660  H   ALA A 108      21.445   5.437  55.978  1.00 97.06           H  
ATOM   1661  HA  ALA A 108      18.959   5.314  54.588  1.00 97.06           H  
ATOM   1662  HB1 ALA A 108      21.645   6.370  53.613  1.00 97.06           H  
ATOM   1663  HB2 ALA A 108      20.489   7.266  54.630  1.00 97.06           H  
ATOM   1664  HB3 ALA A 108      20.038   6.792  52.987  1.00 97.06           H  
ATOM   1665  N   ASN A 109      20.986   3.045  53.583  1.00 96.62           N  
ATOM   1666  CA  ASN A 109      21.138   1.848  52.756  1.00 96.62           C  
ATOM   1667  C   ASN A 109      20.630   0.567  53.447  1.00 96.62           C  
ATOM   1668  O   ASN A 109      20.882  -0.528  52.941  1.00 96.62           O  
ATOM   1669  CB  ASN A 109      22.604   1.739  52.306  1.00 96.62           C  
ATOM   1670  CG  ASN A 109      23.558   1.440  53.451  1.00 96.62           C  
ATOM   1671  ND2 ASN A 109      24.817   1.219  53.160  1.00 96.62           N  
ATOM   1672  OD1 ASN A 109      23.200   1.411  54.614  1.00 96.62           O  
ATOM   1673  H   ASN A 109      21.550   3.096  54.421  1.00 96.62           H  
ATOM   1674  HA  ASN A 109      20.530   1.967  51.860  1.00 96.62           H  
ATOM   1675  HB2 ASN A 109      22.692   0.939  51.571  1.00 96.62           H  
ATOM   1676  HB3 ASN A 109      22.908   2.674  51.834  1.00 96.62           H  
ATOM   1677 HD21 ASN A 109      25.427   1.112  53.958  1.00 96.62           H  
ATOM   1678 HD22 ASN A 109      25.159   1.332  52.216  1.00 96.62           H  
ATOM   1679  N   ALA A 110      19.921   0.673  54.577  1.00 97.94           N  
ATOM   1680  CA  ALA A 110      19.365  -0.490  55.259  1.00 97.94           C  
ATOM   1681  C   ALA A 110      18.433  -1.287  54.318  1.00 97.94           C  
ATOM   1682  O   ALA A 110      17.750  -0.686  53.473  1.00 97.94           O  
ATOM   1683  CB  ALA A 110      18.637  -0.041  56.530  1.00 97.94           C  
ATOM   1684  H   ALA A 110      19.736   1.587  54.966  1.00 97.94           H  
ATOM   1685  HA  ALA A 110      20.204  -1.117  55.559  1.00 97.94           H  
ATOM   1686  HB1 ALA A 110      17.855   0.672  56.270  1.00 97.94           H  
ATOM   1687  HB2 ALA A 110      19.341   0.441  57.208  1.00 97.94           H  
ATOM   1688  HB3 ALA A 110      18.188  -0.902  57.026  1.00 97.94           H  
ATOM   1689  N   PRO A 111      18.400  -2.629  54.423  1.00 98.38           N  
ATOM   1690  CA  PRO A 111      17.445  -3.438  53.679  1.00 98.38           C  
ATOM   1691  C   PRO A 111      15.999  -3.018  53.948  1.00 98.38           C  
ATOM   1692  O   PRO A 111      15.620  -2.797  55.091  1.00 98.38           O  
ATOM   1693  CB  PRO A 111      17.705  -4.884  54.103  1.00 98.38           C  
ATOM   1694  CG  PRO A 111      19.162  -4.874  54.561  1.00 98.38           C  
ATOM   1695  CD  PRO A 111      19.313  -3.484  55.175  1.00 98.38           C  
ATOM   1696  HA  PRO A 111      17.653  -3.333  52.615  1.00 98.38           H  
ATOM   1697  HB2 PRO A 111      17.063  -5.159  54.940  1.00 98.38           H  
ATOM   1698  HB3 PRO A 111      17.548  -5.563  53.265  1.00 98.38           H  
ATOM   1699  HG2 PRO A 111      19.365  -5.662  55.286  1.00 98.38           H  
ATOM   1700  HG3 PRO A 111      19.819  -4.968  53.697  1.00 98.38           H  
ATOM   1701  HD2 PRO A 111      20.348  -3.156  55.076  1.00 98.38           H  
ATOM   1702  HD3 PRO A 111      19.018  -3.500  56.224  1.00 98.38           H  
ATOM   1703  N   ILE A 112      15.174  -2.927  52.905  1.00 98.56           N  
ATOM   1704  CA  ILE A 112      13.737  -2.699  53.094  1.00 98.56           C  
ATOM   1705  C   ILE A 112      13.025  -3.995  53.509  1.00 98.56           C  
ATOM   1706  O   ILE A 112      13.466  -5.099  53.170  1.00 98.56           O  
ATOM   1707  CB  ILE A 112      13.091  -2.035  51.863  1.00 98.56           C  
ATOM   1708  CG1 ILE A 112      13.098  -2.934  50.609  1.00 98.56           C  
ATOM   1709  CG2 ILE A 112      13.762  -0.680  51.581  1.00 98.56           C  
ATOM   1710  CD1 ILE A 112      11.931  -2.618  49.678  1.00 98.56           C  
ATOM   1711  H   ILE A 112      15.522  -3.059  51.966  1.00 98.56           H  
ATOM   1712  HA  ILE A 112      13.614  -1.998  53.920  1.00 98.56           H  
ATOM   1713  HB  ILE A 112      12.048  -1.841  52.114  1.00 98.56           H  
ATOM   1714 HG12 ILE A 112      13.003  -3.984  50.887  1.00 98.56           H  
ATOM   1715 HG13 ILE A 112      14.032  -2.802  50.062  1.00 98.56           H  
ATOM   1716 HG21 ILE A 112      14.781  -0.819  51.221  1.00 98.56           H  
ATOM   1717 HG22 ILE A 112      13.198  -0.138  50.821  1.00 98.56           H  
ATOM   1718 HG23 ILE A 112      13.784  -0.080  52.491  1.00 98.56           H  
ATOM   1719 HD11 ILE A 112      11.000  -2.860  50.190  1.00 98.56           H  
ATOM   1720 HD12 ILE A 112      12.009  -3.223  48.774  1.00 98.56           H  
ATOM   1721 HD13 ILE A 112      11.921  -1.559  49.417  1.00 98.56           H  
ATOM   1722  N   GLY A 113      11.898  -3.871  54.210  1.00 97.75           N  
ATOM   1723  CA  GLY A 113      11.054  -5.000  54.608  1.00 97.75           C  
ATOM   1724  C   GLY A 113      10.530  -4.906  56.037  1.00 97.75           C  
ATOM   1725  O   GLY A 113      10.651  -3.876  56.696  1.00 97.75           O  
ATOM   1726  H   GLY A 113      11.590  -2.939  54.446  1.00 97.75           H  
ATOM   1727  HA2 GLY A 113      11.610  -5.933  54.514  1.00 97.75           H  
ATOM   1728  HA3 GLY A 113      10.198  -5.049  53.936  1.00 97.75           H  
ATOM   1729  N   LEU A 114       9.934  -5.998  56.518  1.00 98.44           N  
ATOM   1730  CA  LEU A 114       9.391  -6.095  57.873  1.00 98.44           C  
ATOM   1731  C   LEU A 114      10.503  -6.384  58.890  1.00 98.44           C  
ATOM   1732  O   LEU A 114      11.199  -7.395  58.790  1.00 98.44           O  
ATOM   1733  CB  LEU A 114       8.293  -7.174  57.887  1.00 98.44           C  
ATOM   1734  CG  LEU A 114       7.642  -7.405  59.265  1.00 98.44           C  
ATOM   1735  CD1 LEU A 114       6.884  -6.176  59.764  1.00 98.44           C  
ATOM   1736  CD2 LEU A 114       6.644  -8.559  59.180  1.00 98.44           C  
ATOM   1737  H   LEU A 114       9.881  -6.821  55.934  1.00 98.44           H  
ATOM   1738  HA  LEU A 114       8.934  -5.139  58.130  1.00 98.44           H  
ATOM   1739  HB2 LEU A 114       7.516  -6.895  57.176  1.00 98.44           H  
ATOM   1740  HB3 LEU A 114       8.730  -8.115  57.553  1.00 98.44           H  
ATOM   1741  HG  LEU A 114       8.407  -7.673  59.994  1.00 98.44           H  
ATOM   1742 HD11 LEU A 114       6.374  -6.421  60.696  1.00 98.44           H  
ATOM   1743 HD12 LEU A 114       7.572  -5.352  59.949  1.00 98.44           H  
ATOM   1744 HD13 LEU A 114       6.137  -5.871  59.030  1.00 98.44           H  
ATOM   1745 HD21 LEU A 114       6.233  -8.763  60.169  1.00 98.44           H  
ATOM   1746 HD22 LEU A 114       7.142  -9.457  58.814  1.00 98.44           H  
ATOM   1747 HD23 LEU A 114       5.832  -8.300  58.500  1.00 98.44           H  
ATOM   1748  N   TYR A 115      10.625  -5.523  59.896  1.00 98.50           N  
ATOM   1749  CA  TYR A 115      11.556  -5.667  61.007  1.00 98.50           C  
ATOM   1750  C   TYR A 115      10.832  -5.984  62.310  1.00 98.50           C  
ATOM   1751  O   TYR A 115       9.783  -5.416  62.614  1.00 98.50           O  
ATOM   1752  CB  TYR A 115      12.404  -4.403  61.161  1.00 98.50           C  
ATOM   1753  CG  TYR A 115      13.535  -4.312  60.163  1.00 98.50           C  
ATOM   1754  CD1 TYR A 115      14.828  -4.718  60.537  1.00 98.50           C  
ATOM   1755  CD2 TYR A 115      13.296  -3.836  58.861  1.00 98.50           C  
ATOM   1756  CE1 TYR A 115      15.898  -4.605  59.633  1.00 98.50           C  
ATOM   1757  CE2 TYR A 115      14.354  -3.761  57.939  1.00 98.50           C  
ATOM   1758  CZ  TYR A 115      15.662  -4.124  58.330  1.00 98.50           C  
ATOM   1759  OH  TYR A 115      16.703  -4.047  57.463  1.00 98.50           O  
ATOM   1760  H   TYR A 115      10.034  -4.705  59.906  1.00 98.50           H  
ATOM   1761  HA  TYR A 115      12.234  -6.493  60.789  1.00 98.50           H  
ATOM   1762  HB2 TYR A 115      11.764  -3.524  61.071  1.00 98.50           H  
ATOM   1763  HB3 TYR A 115      12.833  -4.383  62.163  1.00 98.50           H  
ATOM   1764  HD1 TYR A 115      14.995  -5.121  61.525  1.00 98.50           H  
ATOM   1765  HD2 TYR A 115      12.304  -3.516  58.577  1.00 98.50           H  
ATOM   1766  HE1 TYR A 115      16.895  -4.894  59.932  1.00 98.50           H  
ATOM   1767  HE2 TYR A 115      14.179  -3.395  56.938  1.00 98.50           H  
ATOM   1768  HH  TYR A 115      17.547  -4.245  57.874  1.00 98.50           H  
ATOM   1769  N   ARG A 116      11.441  -6.848  63.122  1.00 98.38           N  
ATOM   1770  CA  ARG A 116      11.084  -7.026  64.533  1.00 98.38           C  
ATOM   1771  C   ARG A 116      12.043  -6.221  65.400  1.00 98.38           C  
ATOM   1772  O   ARG A 116      13.249  -6.457  65.334  1.00 98.38           O  
ATOM   1773  CB  ARG A 116      11.098  -8.515  64.892  1.00 98.38           C  
ATOM   1774  CG  ARG A 116      10.596  -8.748  66.325  1.00 98.38           C  
ATOM   1775  CD  ARG A 116      10.679 -10.226  66.704  1.00 98.38           C  
ATOM   1776  NE  ARG A 116      12.074 -10.635  66.963  1.00 98.38           N  
ATOM   1777  CZ  ARG A 116      12.550 -11.865  66.947  1.00 98.38           C  
ATOM   1778  NH1 ARG A 116      11.803 -12.890  66.644  1.00 98.38           N1+
ATOM   1779  NH2 ARG A 116      13.797 -12.086  67.254  1.00 98.38           N  
ATOM   1780  H   ARG A 116      12.285  -7.284  62.776  1.00 98.38           H  
ATOM   1781  HA  ARG A 116      10.077  -6.645  64.705  1.00 98.38           H  
ATOM   1782  HB2 ARG A 116      10.452  -9.054  64.199  1.00 98.38           H  
ATOM   1783  HB3 ARG A 116      12.113  -8.897  64.788  1.00 98.38           H  
ATOM   1784  HG2 ARG A 116       9.559  -8.421  66.396  1.00 98.38           H  
ATOM   1785  HG3 ARG A 116      11.182  -8.167  67.038  1.00 98.38           H  
ATOM   1786  HD2 ARG A 116      10.092 -10.378  67.609  1.00 98.38           H  
ATOM   1787  HD3 ARG A 116      10.236 -10.815  65.902  1.00 98.38           H  
ATOM   1788  HE  ARG A 116      12.704  -9.898  67.250  1.00 98.38           H  
ATOM   1789 HH11 ARG A 116      12.171 -13.831  66.632  1.00 98.38           H  
ATOM   1790 HH12 ARG A 116      10.836 -12.715  66.410  1.00 98.38           H  
ATOM   1791 HH21 ARG A 116      14.354 -11.310  67.584  1.00 98.38           H  
ATOM   1792 HH22 ARG A 116      14.143 -13.032  67.303  1.00 98.38           H  
ATOM   1793  N   LEU A 117      11.504  -5.338  66.236  1.00 98.19           N  
ATOM   1794  CA  LEU A 117      12.252  -4.537  67.203  1.00 98.19           C  
ATOM   1795  C   LEU A 117      12.185  -5.186  68.587  1.00 98.19           C  
ATOM   1796  O   LEU A 117      11.111  -5.498  69.100  1.00 98.19           O  
ATOM   1797  CB  LEU A 117      11.690  -3.105  67.209  1.00 98.19           C  
ATOM   1798  CG  LEU A 117      12.448  -2.133  68.132  1.00 98.19           C  
ATOM   1799  CD1 LEU A 117      13.887  -1.883  67.679  1.00 98.19           C  
ATOM   1800  CD2 LEU A 117      11.729  -0.792  68.156  1.00 98.19           C  
ATOM   1801  H   LEU A 117      10.498  -5.252  66.257  1.00 98.19           H  
ATOM   1802  HA  LEU A 117      13.295  -4.494  66.890  1.00 98.19           H  
ATOM   1803  HB2 LEU A 117      10.650  -3.145  67.533  1.00 98.19           H  
ATOM   1804  HB3 LEU A 117      11.702  -2.710  66.194  1.00 98.19           H  
ATOM   1805  HG  LEU A 117      12.468  -2.540  69.143  1.00 98.19           H  
ATOM   1806 HD11 LEU A 117      14.483  -2.791  67.768  1.00 98.19           H  
ATOM   1807 HD12 LEU A 117      14.339  -1.112  68.304  1.00 98.19           H  
ATOM   1808 HD13 LEU A 117      13.889  -1.516  66.654  1.00 98.19           H  
ATOM   1809 HD21 LEU A 117      10.708  -0.917  68.516  1.00 98.19           H  
ATOM   1810 HD22 LEU A 117      11.706  -0.352  67.159  1.00 98.19           H  
ATOM   1811 HD23 LEU A 117      12.244  -0.108  68.831  1.00 98.19           H  
ATOM   1812  N   SER A 118      13.341  -5.418  69.194  1.00 97.56           N  
ATOM   1813  CA  SER A 118      13.480  -5.966  70.549  1.00 97.56           C  
ATOM   1814  C   SER A 118      14.332  -5.032  71.400  1.00 97.56           C  
ATOM   1815  O   SER A 118      15.246  -4.388  70.883  1.00 97.56           O  
ATOM   1816  CB  SER A 118      14.067  -7.383  70.518  1.00 97.56           C  
ATOM   1817  OG  SER A 118      13.406  -8.135  69.511  1.00 97.56           O  
ATOM   1818  H   SER A 118      14.191  -5.143  68.723  1.00 97.56           H  
ATOM   1819  HA  SER A 118      12.501  -6.025  71.024  1.00 97.56           H  
ATOM   1820  HB2 SER A 118      15.131  -7.327  70.286  1.00 97.56           H  
ATOM   1821  HB3 SER A 118      13.937  -7.860  71.489  1.00 97.56           H  
ATOM   1822  HG  SER A 118      12.909  -7.473  69.024  1.00 97.56           H  
ATOM   1823  N   LEU A 119      14.038  -4.982  72.691  1.00 97.19           N  
ATOM   1824  CA  LEU A 119      14.753  -4.187  73.678  1.00 97.19           C  
ATOM   1825  C   LEU A 119      15.340  -5.121  74.728  1.00 97.19           C  
ATOM   1826  O   LEU A 119      14.698  -6.075  75.159  1.00 97.19           O  
ATOM   1827  CB  LEU A 119      13.782  -3.160  74.272  1.00 97.19           C  
ATOM   1828  CG  LEU A 119      14.368  -2.217  75.338  1.00 97.19           C  
ATOM   1829  CD1 LEU A 119      15.547  -1.412  74.787  1.00 97.19           C  
ATOM   1830  CD2 LEU A 119      13.263  -1.259  75.788  1.00 97.19           C  
ATOM   1831  H   LEU A 119      13.309  -5.583  73.049  1.00 97.19           H  
ATOM   1832  HA  LEU A 119      15.572  -3.651  73.198  1.00 97.19           H  
ATOM   1833  HB2 LEU A 119      13.409  -2.550  73.449  1.00 97.19           H  
ATOM   1834  HB3 LEU A 119      12.938  -3.692  74.711  1.00 97.19           H  
ATOM   1835  HG  LEU A 119      14.700  -2.794  76.202  1.00 97.19           H  
ATOM   1836 HD11 LEU A 119      15.312  -1.032  73.793  1.00 97.19           H  
ATOM   1837 HD12 LEU A 119      16.437  -2.038  74.736  1.00 97.19           H  
ATOM   1838 HD13 LEU A 119      15.759  -0.566  75.440  1.00 97.19           H  
ATOM   1839 HD21 LEU A 119      12.965  -0.610  74.964  1.00 97.19           H  
ATOM   1840 HD22 LEU A 119      13.609  -0.639  76.615  1.00 97.19           H  
ATOM   1841 HD23 LEU A 119      12.400  -1.826  76.136  1.00 97.19           H  
ATOM   1842  N   GLU A 120      16.580  -4.859  75.100  1.00 96.31           N  
ATOM   1843  CA  GLU A 120      17.261  -5.464  76.233  1.00 96.31           C  
ATOM   1844  C   GLU A 120      17.533  -4.353  77.248  1.00 96.31           C  
ATOM   1845  O   GLU A 120      18.187  -3.364  76.914  1.00 96.31           O  
ATOM   1846  CB  GLU A 120      18.520  -6.172  75.716  1.00 96.31           C  
ATOM   1847  CG  GLU A 120      19.273  -6.983  76.778  1.00 96.31           C  
ATOM   1848  CD  GLU A 120      20.470  -7.757  76.185  1.00 96.31           C  
ATOM   1849  OE1 GLU A 120      21.251  -8.326  76.972  1.00 96.31           O  
ATOM   1850  OE2 GLU A 120      20.626  -7.822  74.931  1.00 96.31           O1-
ATOM   1851  H   GLU A 120      17.073  -4.106  74.640  1.00 96.31           H  
ATOM   1852  HA  GLU A 120      16.615  -6.209  76.697  1.00 96.31           H  
ATOM   1853  HB2 GLU A 120      19.196  -5.434  75.284  1.00 96.31           H  
ATOM   1854  HB3 GLU A 120      18.209  -6.853  74.923  1.00 96.31           H  
ATOM   1855  HG2 GLU A 120      19.627  -6.303  77.553  1.00 96.31           H  
ATOM   1856  HG3 GLU A 120      18.580  -7.691  77.232  1.00 96.31           H  
ATOM   1857  N   ALA A 121      16.986  -4.488  78.453  1.00 94.56           N  
ATOM   1858  CA  ALA A 121      17.167  -3.557  79.557  1.00 94.56           C  
ATOM   1859  C   ALA A 121      17.999  -4.239  80.639  1.00 94.56           C  
ATOM   1860  O   ALA A 121      17.566  -5.231  81.222  1.00 94.56           O  
ATOM   1861  CB  ALA A 121      15.791  -3.106  80.069  1.00 94.56           C  
ATOM   1862  H   ALA A 121      16.488  -5.342  78.665  1.00 94.56           H  
ATOM   1863  HA  ALA A 121      17.715  -2.677  79.219  1.00 94.56           H  
ATOM   1864  HB1 ALA A 121      15.918  -2.373  80.866  1.00 94.56           H  
ATOM   1865  HB2 ALA A 121      15.214  -2.662  79.259  1.00 94.56           H  
ATOM   1866  HB3 ALA A 121      15.242  -3.963  80.462  1.00 94.56           H  
ATOM   1867  N   SER A 122      19.202  -3.723  80.881  1.00 93.44           N  
ATOM   1868  CA  SER A 122      20.119  -4.233  81.898  1.00 93.44           C  
ATOM   1869  C   SER A 122      20.258  -3.218  83.027  1.00 93.44           C  
ATOM   1870  O   SER A 122      20.700  -2.095  82.792  1.00 93.44           O  
ATOM   1871  CB  SER A 122      21.472  -4.552  81.258  1.00 93.44           C  
ATOM   1872  OG  SER A 122      22.337  -5.210  82.167  1.00 93.44           O  
ATOM   1873  H   SER A 122      19.499  -2.924  80.339  1.00 93.44           H  
ATOM   1874  HA  SER A 122      19.728  -5.161  82.315  1.00 93.44           H  
ATOM   1875  HB2 SER A 122      21.938  -3.630  80.912  1.00 93.44           H  
ATOM   1876  HB3 SER A 122      21.313  -5.204  80.400  1.00 93.44           H  
ATOM   1877  HG  SER A 122      22.399  -4.701  82.978  1.00 93.44           H  
ATOM   1878  N   THR A 123      19.947  -3.633  84.254  1.00 91.88           N  
ATOM   1879  CA  THR A 123      20.056  -2.811  85.465  1.00 91.88           C  
ATOM   1880  C   THR A 123      21.025  -3.484  86.439  1.00 91.88           C  
ATOM   1881  O   THR A 123      20.711  -4.482  87.094  1.00 91.88           O  
ATOM   1882  CB  THR A 123      18.678  -2.583  86.108  1.00 91.88           C  
ATOM   1883  CG2 THR A 123      18.791  -1.657  87.313  1.00 91.88           C  
ATOM   1884  OG1 THR A 123      17.770  -2.002  85.196  1.00 91.88           O  
ATOM   1885  H   THR A 123      19.625  -4.584  84.360  1.00 91.88           H  
ATOM   1886  HA  THR A 123      20.453  -1.828  85.208  1.00 91.88           H  
ATOM   1887  HB  THR A 123      18.270  -3.539  86.432  1.00 91.88           H  
ATOM   1888  HG1 THR A 123      17.945  -1.061  85.132  1.00 91.88           H  
ATOM   1889 HG21 THR A 123      19.377  -0.780  87.039  1.00 91.88           H  
ATOM   1890 HG22 THR A 123      19.269  -2.182  88.140  1.00 91.88           H  
ATOM   1891 HG23 THR A 123      17.796  -1.341  87.628  1.00 91.88           H  
ATOM   1892  N   GLY A 124      22.252  -2.966  86.530  1.00 89.44           N  
ATOM   1893  CA  GLY A 124      23.309  -3.569  87.351  1.00 89.44           C  
ATOM   1894  C   GLY A 124      23.720  -4.970  86.873  1.00 89.44           C  
ATOM   1895  O   GLY A 124      24.414  -5.098  85.871  1.00 89.44           O  
ATOM   1896  H   GLY A 124      22.467  -2.151  85.973  1.00 89.44           H  
ATOM   1897  HA2 GLY A 124      24.191  -2.929  87.316  1.00 89.44           H  
ATOM   1898  HA3 GLY A 124      22.969  -3.626  88.385  1.00 89.44           H  
ATOM   1899  N   TYR A 125      23.337  -6.017  87.617  1.00 84.81           N  
ATOM   1900  CA  TYR A 125      23.728  -7.417  87.358  1.00 84.81           C  
ATOM   1901  C   TYR A 125      22.618  -8.283  86.739  1.00 84.81           C  
ATOM   1902  O   TYR A 125      22.840  -9.473  86.522  1.00 84.81           O  
ATOM   1903  CB  TYR A 125      24.228  -8.074  88.655  1.00 84.81           C  
ATOM   1904  CG  TYR A 125      25.441  -7.421  89.282  1.00 84.81           C  
ATOM   1905  CD1 TYR A 125      26.701  -7.552  88.668  1.00 84.81           C  
ATOM   1906  CD2 TYR A 125      25.312  -6.695  90.480  1.00 84.81           C  
ATOM   1907  CE1 TYR A 125      27.834  -6.948  89.244  1.00 84.81           C  
ATOM   1908  CE2 TYR A 125      26.442  -6.094  91.065  1.00 84.81           C  
ATOM   1909  CZ  TYR A 125      27.702  -6.216  90.445  1.00 84.81           C  
ATOM   1910  OH  TYR A 125      28.789  -5.625  91.006  1.00 84.81           O  
ATOM   1911  H   TYR A 125      22.675  -5.834  88.359  1.00 84.81           H  
ATOM   1912  HA  TYR A 125      24.548  -7.425  86.641  1.00 84.81           H  
ATOM   1913  HB2 TYR A 125      24.493  -9.112  88.446  1.00 84.81           H  
ATOM   1914  HB3 TYR A 125      23.410  -8.091  89.376  1.00 84.81           H  
ATOM   1915  HD1 TYR A 125      26.791  -8.099  87.742  1.00 84.81           H  
ATOM   1916  HD2 TYR A 125      24.343  -6.593  90.948  1.00 84.81           H  
ATOM   1917  HE1 TYR A 125      28.795  -7.034  88.759  1.00 84.81           H  
ATOM   1918  HE2 TYR A 125      26.355  -5.526  91.979  1.00 84.81           H  
ATOM   1919  HH  TYR A 125      29.564  -5.723  90.451  1.00 84.81           H  
ATOM   1920  N   GLN A 126      21.428  -7.721  86.512  1.00 85.81           N  
ATOM   1921  CA  GLN A 126      20.285  -8.410  85.905  1.00 85.81           C  
ATOM   1922  C   GLN A 126      19.923  -7.739  84.580  1.00 85.81           C  
ATOM   1923  O   GLN A 126      20.165  -6.540  84.406  1.00 85.81           O  
ATOM   1924  CB  GLN A 126      19.083  -8.422  86.862  1.00 85.81           C  
ATOM   1925  CG  GLN A 126      19.342  -9.157  88.185  1.00 85.81           C  
ATOM   1926  CD  GLN A 126      19.637 -10.648  88.021  1.00 85.81           C  
ATOM   1927  NE2 GLN A 126      20.409 -11.235  88.910  1.00 85.81           N  
ATOM   1928  OE1 GLN A 126      19.197 -11.336  87.120  1.00 85.81           O  
ATOM   1929  H   GLN A 126      21.328  -6.722  86.626  1.00 85.81           H  
ATOM   1930  HA  GLN A 126      20.549  -9.443  85.679  1.00 85.81           H  
ATOM   1931  HB2 GLN A 126      18.242  -8.901  86.361  1.00 85.81           H  
ATOM   1932  HB3 GLN A 126      18.800  -7.393  87.083  1.00 85.81           H  
ATOM   1933  HG2 GLN A 126      20.169  -8.678  88.709  1.00 85.81           H  
ATOM   1934  HG3 GLN A 126      18.455  -9.060  88.811  1.00 85.81           H  
ATOM   1935 HE21 GLN A 126      20.829 -10.697  89.655  1.00 85.81           H  
ATOM   1936 HE22 GLN A 126      20.602 -12.207  88.716  1.00 85.81           H  
ATOM   1937  N   GLY A 127      19.369  -8.517  83.653  1.00 86.19           N  
ATOM   1938  CA  GLY A 127      18.906  -8.004  82.375  1.00 86.19           C  
ATOM   1939  C   GLY A 127      17.733  -8.800  81.827  1.00 86.19           C  
ATOM   1940  O   GLY A 127      17.716 -10.034  81.869  1.00 86.19           O  
ATOM   1941  H   GLY A 127      19.073  -9.450  83.903  1.00 86.19           H  
ATOM   1942  HA2 GLY A 127      19.715  -8.005  81.645  1.00 86.19           H  
ATOM   1943  HA3 GLY A 127      18.570  -6.978  82.527  1.00 86.19           H  
ATOM   1944  N   SER A 128      16.782  -8.074  81.255  1.00 89.25           N  
ATOM   1945  CA  SER A 128      15.583  -8.611  80.628  1.00 89.25           C  
ATOM   1946  C   SER A 128      15.562  -8.235  79.151  1.00 89.25           C  
ATOM   1947  O   SER A 128      16.019  -7.162  78.755  1.00 89.25           O  
ATOM   1948  CB  SER A 128      14.334  -8.138  81.379  1.00 89.25           C  
ATOM   1949  OG  SER A 128      14.246  -6.731  81.386  1.00 89.25           O  
ATOM   1950  H   SER A 128      16.880  -7.069  81.288  1.00 89.25           H  
ATOM   1951  HA  SER A 128      15.603  -9.699  80.697  1.00 89.25           H  
ATOM   1952  HB2 SER A 128      14.370  -8.501  82.406  1.00 89.25           H  
ATOM   1953  HB3 SER A 128      13.447  -8.547  80.894  1.00 89.25           H  
ATOM   1954  HG  SER A 128      14.770  -6.426  82.131  1.00 89.25           H  
ATOM   1955  N   SER A 129      15.054  -9.131  78.301  1.00 92.06           N  
ATOM   1956  CA  SER A 129      14.899  -8.866  76.870  1.00 92.06           C  
ATOM   1957  C   SER A 129      13.508  -9.251  76.397  1.00 92.06           C  
ATOM   1958  O   SER A 129      13.027 -10.349  76.677  1.00 92.06           O  
ATOM   1959  CB  SER A 129      15.979  -9.565  76.041  1.00 92.06           C  
ATOM   1960  OG  SER A 129      15.883  -9.150  74.689  1.00 92.06           O  
ATOM   1961  H   SER A 129      14.667  -9.986  78.671  1.00 92.06           H  
ATOM   1962  HA  SER A 129      15.008  -7.793  76.716  1.00 92.06           H  
ATOM   1963  HB2 SER A 129      16.960  -9.294  76.430  1.00 92.06           H  
ATOM   1964  HB3 SER A 129      15.855 -10.645  76.107  1.00 92.06           H  
ATOM   1965  HG  SER A 129      15.868  -8.190  74.694  1.00 92.06           H  
ATOM   1966  N   PHE A 130      12.863  -8.344  75.668  1.00 91.12           N  
ATOM   1967  CA  PHE A 130      11.501  -8.516  75.174  1.00 91.12           C  
ATOM   1968  C   PHE A 130      11.297  -7.818  73.823  1.00 91.12           C  
ATOM   1969  O   PHE A 130      12.105  -7.003  73.369  1.00 91.12           O  
ATOM   1970  CB  PHE A 130      10.506  -8.049  76.249  1.00 91.12           C  
ATOM   1971  CG  PHE A 130      10.776  -6.664  76.798  1.00 91.12           C  
ATOM   1972  CD1 PHE A 130      11.530  -6.502  77.978  1.00 91.12           C  
ATOM   1973  CD2 PHE A 130      10.310  -5.534  76.107  1.00 91.12           C  
ATOM   1974  CE1 PHE A 130      11.816  -5.217  78.470  1.00 91.12           C  
ATOM   1975  CE2 PHE A 130      10.621  -4.255  76.590  1.00 91.12           C  
ATOM   1976  CZ  PHE A 130      11.360  -4.088  77.771  1.00 91.12           C  
ATOM   1977  H   PHE A 130      13.313  -7.456  75.499  1.00 91.12           H  
ATOM   1978  HA  PHE A 130      11.324  -9.579  75.007  1.00 91.12           H  
ATOM   1979  HB2 PHE A 130       9.493  -8.078  75.847  1.00 91.12           H  
ATOM   1980  HB3 PHE A 130      10.537  -8.757  77.077  1.00 91.12           H  
ATOM   1981  HD1 PHE A 130      11.894  -7.364  78.518  1.00 91.12           H  
ATOM   1982  HD2 PHE A 130       9.733  -5.640  75.201  1.00 91.12           H  
ATOM   1983  HE1 PHE A 130      12.389  -5.099  79.377  1.00 91.12           H  
ATOM   1984  HE2 PHE A 130      10.308  -3.384  76.032  1.00 91.12           H  
ATOM   1985  HZ  PHE A 130      11.590  -3.099  78.141  1.00 91.12           H  
ATOM   1986  N   VAL A 131      10.217  -8.186  73.133  1.00 96.19           N  
ATOM   1987  CA  VAL A 131       9.841  -7.615  71.832  1.00 96.19           C  
ATOM   1988  C   VAL A 131       9.017  -6.353  72.065  1.00 96.19           C  
ATOM   1989  O   VAL A 131       8.007  -6.414  72.758  1.00 96.19           O  
ATOM   1990  CB  VAL A 131       9.073  -8.646  70.981  1.00 96.19           C  
ATOM   1991  CG1 VAL A 131       8.626  -8.068  69.632  1.00 96.19           C  
ATOM   1992  CG2 VAL A 131       9.956  -9.871  70.687  1.00 96.19           C  
ATOM   1993  H   VAL A 131       9.544  -8.781  73.594  1.00 96.19           H  
ATOM   1994  HA  VAL A 131      10.742  -7.338  71.284  1.00 96.19           H  
ATOM   1995  HB  VAL A 131       8.191  -8.982  71.525  1.00 96.19           H  
ATOM   1996 HG11 VAL A 131       9.478  -7.658  69.090  1.00 96.19           H  
ATOM   1997 HG12 VAL A 131       7.891  -7.280  69.795  1.00 96.19           H  
ATOM   1998 HG13 VAL A 131       8.151  -8.844  69.031  1.00 96.19           H  
ATOM   1999 HG21 VAL A 131      10.860  -9.560  70.164  1.00 96.19           H  
ATOM   2000 HG22 VAL A 131      10.236 -10.362  71.620  1.00 96.19           H  
ATOM   2001 HG23 VAL A 131       9.403 -10.586  70.079  1.00 96.19           H  
ATOM   2002  N   LEU A 132       9.430  -5.235  71.466  1.00 95.69           N  
ATOM   2003  CA  LEU A 132       8.674  -3.978  71.503  1.00 95.69           C  
ATOM   2004  C   LEU A 132       7.539  -3.975  70.481  1.00 95.69           C  
ATOM   2005  O   LEU A 132       6.434  -3.533  70.765  1.00 95.69           O  
ATOM   2006  CB  LEU A 132       9.615  -2.793  71.218  1.00 95.69           C  
ATOM   2007  CG  LEU A 132      10.617  -2.472  72.334  1.00 95.69           C  
ATOM   2008  CD1 LEU A 132      11.465  -1.272  71.922  1.00 95.69           C  
ATOM   2009  CD2 LEU A 132       9.919  -2.098  73.632  1.00 95.69           C  
ATOM   2010  H   LEU A 132      10.246  -5.276  70.872  1.00 95.69           H  
ATOM   2011  HA  LEU A 132       8.202  -3.854  72.478  1.00 95.69           H  
ATOM   2012  HB2 LEU A 132      10.163  -2.985  70.295  1.00 95.69           H  
ATOM   2013  HB3 LEU A 132       9.001  -1.908  71.056  1.00 95.69           H  
ATOM   2014  HG  LEU A 132      11.268  -3.330  72.506  1.00 95.69           H  
ATOM   2015 HD11 LEU A 132      10.824  -0.452  71.597  1.00 95.69           H  
ATOM   2016 HD12 LEU A 132      12.144  -1.548  71.116  1.00 95.69           H  
ATOM   2017 HD13 LEU A 132      12.049  -0.921  72.773  1.00 95.69           H  
ATOM   2018 HD21 LEU A 132      10.661  -1.805  74.376  1.00 95.69           H  
ATOM   2019 HD22 LEU A 132       9.247  -1.257  73.463  1.00 95.69           H  
ATOM   2020 HD23 LEU A 132       9.352  -2.946  74.017  1.00 95.69           H  
ATOM   2021  N   GLY A 133       7.822  -4.472  69.279  1.00 96.12           N  
ATOM   2022  CA  GLY A 133       6.877  -4.438  68.176  1.00 96.12           C  
ATOM   2023  C   GLY A 133       7.550  -4.698  66.837  1.00 96.12           C  
ATOM   2024  O   GLY A 133       8.640  -5.278  66.762  1.00 96.12           O  
ATOM   2025  H   GLY A 133       8.755  -4.816  69.101  1.00 96.12           H  
ATOM   2026  HA2 GLY A 133       6.405  -3.455  68.145  1.00 96.12           H  
ATOM   2027  HA3 GLY A 133       6.100  -5.184  68.337  1.00 96.12           H  
ATOM   2028  N   HIS A 134       6.883  -4.264  65.774  1.00 97.69           N  
ATOM   2029  CA  HIS A 134       7.364  -4.389  64.406  1.00 97.69           C  
ATOM   2030  C   HIS A 134       7.206  -3.068  63.664  1.00 97.69           C  
ATOM   2031  O   HIS A 134       6.284  -2.303  63.943  1.00 97.69           O  
ATOM   2032  CB  HIS A 134       6.613  -5.503  63.664  1.00 97.69           C  
ATOM   2033  CG  HIS A 134       6.762  -6.867  64.283  1.00 97.69           C  
ATOM   2034  CD2 HIS A 134       7.631  -7.851  63.899  1.00 97.69           C  
ATOM   2035  ND1 HIS A 134       6.043  -7.354  65.349  1.00 97.69           N  
ATOM   2036  CE1 HIS A 134       6.477  -8.596  65.611  1.00 97.69           C  
ATOM   2037  NE2 HIS A 134       7.453  -8.947  64.756  1.00 97.69           N  
ATOM   2038  H   HIS A 134       6.056  -3.701  65.912  1.00 97.69           H  
ATOM   2039  HA  HIS A 134       8.427  -4.633  64.422  1.00 97.69           H  
ATOM   2040  HB2 HIS A 134       6.998  -5.545  62.646  1.00 97.69           H  
ATOM   2041  HB3 HIS A 134       5.554  -5.250  63.614  1.00 97.69           H  
ATOM   2042  HD1 HIS A 134       5.306  -6.865  65.836  1.00 97.69           H  
ATOM   2043  HD2 HIS A 134       8.337  -7.783  63.084  1.00 97.69           H  
ATOM   2044  HE1 HIS A 134       6.091  -9.231  66.396  1.00 97.69           H  
ATOM   2045  N   PHE A 135       8.076  -2.844  62.689  1.00 98.50           N  
ATOM   2046  CA  PHE A 135       7.936  -1.757  61.732  1.00 98.50           C  
ATOM   2047  C   PHE A 135       8.318  -2.245  60.338  1.00 98.50           C  
ATOM   2048  O   PHE A 135       9.140  -3.152  60.194  1.00 98.50           O  
ATOM   2049  CB  PHE A 135       8.761  -0.540  62.170  1.00 98.50           C  
ATOM   2050  CG  PHE A 135      10.260  -0.763  62.227  1.00 98.50           C  
ATOM   2051  CD1 PHE A 135      10.857  -1.264  63.400  1.00 98.50           C  
ATOM   2052  CD2 PHE A 135      11.063  -0.458  61.110  1.00 98.50           C  
ATOM   2053  CE1 PHE A 135      12.247  -1.467  63.453  1.00 98.50           C  
ATOM   2054  CE2 PHE A 135      12.453  -0.660  61.167  1.00 98.50           C  
ATOM   2055  CZ  PHE A 135      13.044  -1.168  62.335  1.00 98.50           C  
ATOM   2056  H   PHE A 135       8.791  -3.532  62.500  1.00 98.50           H  
ATOM   2057  HA  PHE A 135       6.889  -1.456  61.700  1.00 98.50           H  
ATOM   2058  HB2 PHE A 135       8.419  -0.235  63.159  1.00 98.50           H  
ATOM   2059  HB3 PHE A 135       8.553   0.286  61.489  1.00 98.50           H  
ATOM   2060  HD1 PHE A 135      10.245  -1.476  64.265  1.00 98.50           H  
ATOM   2061  HD2 PHE A 135      10.614  -0.061  60.213  1.00 98.50           H  
ATOM   2062  HE1 PHE A 135      12.710  -1.833  64.357  1.00 98.50           H  
ATOM   2063  HE2 PHE A 135      13.068  -0.414  60.314  1.00 98.50           H  
ATOM   2064  HZ  PHE A 135      14.113  -1.318  62.378  1.00 98.50           H  
ATOM   2065  N   ILE A 136       7.718  -1.662  59.306  1.00 98.75           N  
ATOM   2066  CA  ILE A 136       8.134  -1.887  57.922  1.00 98.75           C  
ATOM   2067  C   ILE A 136       9.027  -0.723  57.505  1.00 98.75           C  
ATOM   2068  O   ILE A 136       8.640   0.436  57.646  1.00 98.75           O  
ATOM   2069  CB  ILE A 136       6.928  -2.096  56.983  1.00 98.75           C  
ATOM   2070  CG1 ILE A 136       6.114  -3.337  57.421  1.00 98.75           C  
ATOM   2071  CG2 ILE A 136       7.431  -2.256  55.534  1.00 98.75           C  
ATOM   2072  CD1 ILE A 136       4.751  -3.464  56.733  1.00 98.75           C  
ATOM   2073  H   ILE A 136       7.043  -0.934  59.496  1.00 98.75           H  
ATOM   2074  HA  ILE A 136       8.733  -2.796  57.870  1.00 98.75           H  
ATOM   2075  HB  ILE A 136       6.288  -1.215  57.036  1.00 98.75           H  
ATOM   2076 HG12 ILE A 136       5.917  -3.288  58.492  1.00 98.75           H  
ATOM   2077 HG13 ILE A 136       6.696  -4.238  57.228  1.00 98.75           H  
ATOM   2078 HG21 ILE A 136       6.604  -2.473  54.856  1.00 98.75           H  
ATOM   2079 HG22 ILE A 136       7.895  -1.331  55.192  1.00 98.75           H  
ATOM   2080 HG23 ILE A 136       8.156  -3.068  55.474  1.00 98.75           H  
ATOM   2081 HD11 ILE A 136       4.868  -3.630  55.661  1.00 98.75           H  
ATOM   2082 HD12 ILE A 136       4.212  -4.314  57.152  1.00 98.75           H  
ATOM   2083 HD13 ILE A 136       4.165  -2.559  56.897  1.00 98.75           H  
ATOM   2084  N   LEU A 137      10.216  -1.044  57.002  1.00 98.75           N  
ATOM   2085  CA  LEU A 137      11.172  -0.072  56.490  1.00 98.75           C  
ATOM   2086  C   LEU A 137      11.089  -0.007  54.964  1.00 98.75           C  
ATOM   2087  O   LEU A 137      11.203  -1.041  54.304  1.00 98.75           O  
ATOM   2088  CB  LEU A 137      12.576  -0.455  56.987  1.00 98.75           C  
ATOM   2089  CG  LEU A 137      13.620   0.659  56.805  1.00 98.75           C  
ATOM   2090  CD1 LEU A 137      13.283   1.887  57.652  1.00 98.75           C  
ATOM   2091  CD2 LEU A 137      14.993   0.150  57.243  1.00 98.75           C  
ATOM   2092  H   LEU A 137      10.448  -2.023  56.915  1.00 98.75           H  
ATOM   2093  HA  LEU A 137      10.914   0.907  56.896  1.00 98.75           H  
ATOM   2094  HB2 LEU A 137      12.520  -0.707  58.045  1.00 98.75           H  
ATOM   2095  HB3 LEU A 137      12.908  -1.344  56.450  1.00 98.75           H  
ATOM   2096  HG  LEU A 137      13.670   0.944  55.754  1.00 98.75           H  
ATOM   2097 HD11 LEU A 137      13.029   1.586  58.668  1.00 98.75           H  
ATOM   2098 HD12 LEU A 137      12.450   2.433  57.208  1.00 98.75           H  
ATOM   2099 HD13 LEU A 137      14.142   2.555  57.701  1.00 98.75           H  
ATOM   2100 HD21 LEU A 137      15.727   0.950  57.146  1.00 98.75           H  
ATOM   2101 HD22 LEU A 137      14.957  -0.177  58.281  1.00 98.75           H  
ATOM   2102 HD23 LEU A 137      15.293  -0.685  56.611  1.00 98.75           H  
ATOM   2103  N   LEU A 138      10.910   1.193  54.413  1.00 98.81           N  
ATOM   2104  CA  LEU A 138      10.802   1.467  52.974  1.00 98.81           C  
ATOM   2105  C   LEU A 138      11.966   2.326  52.459  1.00 98.81           C  
ATOM   2106  O   LEU A 138      12.722   2.911  53.239  1.00 98.81           O  
ATOM   2107  CB  LEU A 138       9.456   2.162  52.690  1.00 98.81           C  
ATOM   2108  CG  LEU A 138       8.198   1.396  53.134  1.00 98.81           C  
ATOM   2109  CD1 LEU A 138       6.961   2.184  52.703  1.00 98.81           C  
ATOM   2110  CD2 LEU A 138       8.118  -0.001  52.524  1.00 98.81           C  
ATOM   2111  H   LEU A 138      10.751   1.967  55.043  1.00 98.81           H  
ATOM   2112  HA  LEU A 138      10.832   0.531  52.417  1.00 98.81           H  
ATOM   2113  HB2 LEU A 138       9.457   3.126  53.199  1.00 98.81           H  
ATOM   2114  HB3 LEU A 138       9.379   2.354  51.620  1.00 98.81           H  
ATOM   2115  HG  LEU A 138       8.187   1.304  54.220  1.00 98.81           H  
ATOM   2116 HD11 LEU A 138       6.059   1.648  52.999  1.00 98.81           H  
ATOM   2117 HD12 LEU A 138       6.961   3.163  53.182  1.00 98.81           H  
ATOM   2118 HD13 LEU A 138       6.950   2.308  51.620  1.00 98.81           H  
ATOM   2119 HD21 LEU A 138       7.171  -0.458  52.815  1.00 98.81           H  
ATOM   2120 HD22 LEU A 138       8.167   0.069  51.437  1.00 98.81           H  
ATOM   2121 HD23 LEU A 138       8.933  -0.625  52.892  1.00 98.81           H  
ATOM   2122  N   PHE A 139      12.080   2.437  51.133  1.00 98.81           N  
ATOM   2123  CA  PHE A 139      12.978   3.394  50.485  1.00 98.81           C  
ATOM   2124  C   PHE A 139      12.552   4.846  50.771  1.00 98.81           C  
ATOM   2125  O   PHE A 139      11.362   5.134  50.980  1.00 98.81           O  
ATOM   2126  CB  PHE A 139      13.015   3.121  48.975  1.00 98.81           C  
ATOM   2127  CG  PHE A 139      13.745   1.860  48.563  1.00 98.81           C  
ATOM   2128  CD1 PHE A 139      15.148   1.831  48.596  1.00 98.81           C  
ATOM   2129  CD2 PHE A 139      13.044   0.727  48.119  1.00 98.81           C  
ATOM   2130  CE1 PHE A 139      15.842   0.654  48.255  1.00 98.81           C  
ATOM   2131  CE2 PHE A 139      13.738  -0.437  47.752  1.00 98.81           C  
ATOM   2132  CZ  PHE A 139      15.137  -0.485  47.842  1.00 98.81           C  
ATOM   2133  H   PHE A 139      11.401   1.970  50.547  1.00 98.81           H  
ATOM   2134  HA  PHE A 139      13.984   3.264  50.884  1.00 98.81           H  
ATOM   2135  HB2 PHE A 139      13.522   3.956  48.492  1.00 98.81           H  
ATOM   2136  HB3 PHE A 139      11.996   3.094  48.588  1.00 98.81           H  
ATOM   2137  HD1 PHE A 139      15.676   2.725  48.888  1.00 98.81           H  
ATOM   2138  HD2 PHE A 139      11.966   0.747  48.053  1.00 98.81           H  
ATOM   2139  HE1 PHE A 139      16.919   0.620  48.312  1.00 98.81           H  
ATOM   2140  HE2 PHE A 139      13.187  -1.301  47.412  1.00 98.81           H  
ATOM   2141  HZ  PHE A 139      15.666  -1.394  47.592  1.00 98.81           H  
ATOM   2142  N   ASN A 140      13.526   5.763  50.777  1.00 98.62           N  
ATOM   2143  CA  ASN A 140      13.319   7.159  51.138  1.00 98.62           C  
ATOM   2144  C   ASN A 140      13.775   8.148  50.058  1.00 98.62           C  
ATOM   2145  O   ASN A 140      14.928   8.564  50.024  1.00 98.62           O  
ATOM   2146  CB  ASN A 140      14.008   7.445  52.482  1.00 98.62           C  
ATOM   2147  CG  ASN A 140      13.440   8.703  53.116  1.00 98.62           C  
ATOM   2148  ND2 ASN A 140      13.689   8.912  54.383  1.00 98.62           N  
ATOM   2149  OD1 ASN A 140      12.721   9.465  52.488  1.00 98.62           O  
ATOM   2150  H   ASN A 140      14.484   5.479  50.636  1.00 98.62           H  
ATOM   2151  HA  ASN A 140      12.252   7.328  51.278  1.00 98.62           H  
ATOM   2152  HB2 ASN A 140      13.867   6.603  53.159  1.00 98.62           H  
ATOM   2153  HB3 ASN A 140      15.083   7.557  52.346  1.00 98.62           H  
ATOM   2154 HD21 ASN A 140      13.228   9.687  54.839  1.00 98.62           H  
ATOM   2155 HD22 ASN A 140      14.308   8.283  54.873  1.00 98.62           H  
ATOM   2156  N   ALA A 141      12.838   8.610  49.230  1.00 98.19           N  
ATOM   2157  CA  ALA A 141      13.122   9.630  48.221  1.00 98.19           C  
ATOM   2158  C   ALA A 141      13.427  11.025  48.805  1.00 98.19           C  
ATOM   2159  O   ALA A 141      13.959  11.864  48.086  1.00 98.19           O  
ATOM   2160  CB  ALA A 141      11.947   9.664  47.241  1.00 98.19           C  
ATOM   2161  H   ALA A 141      11.905   8.225  49.271  1.00 98.19           H  
ATOM   2162  HA  ALA A 141      14.008   9.324  47.665  1.00 98.19           H  
ATOM   2163  HB1 ALA A 141      12.202  10.308  46.399  1.00 98.19           H  
ATOM   2164  HB2 ALA A 141      11.753   8.659  46.867  1.00 98.19           H  
ATOM   2165  HB3 ALA A 141      11.055  10.052  47.732  1.00 98.19           H  
ATOM   2166  N   TRP A 142      13.121  11.278  50.087  1.00 98.38           N  
ATOM   2167  CA  TRP A 142      13.404  12.546  50.778  1.00 98.38           C  
ATOM   2168  C   TRP A 142      14.771  12.563  51.471  1.00 98.38           C  
ATOM   2169  O   TRP A 142      15.234  13.632  51.857  1.00 98.38           O  
ATOM   2170  CB  TRP A 142      12.302  12.850  51.808  1.00 98.38           C  
ATOM   2171  CG  TRP A 142      10.965  13.202  51.236  1.00 98.38           C  
ATOM   2172  CD1 TRP A 142      10.470  14.453  51.101  1.00 98.38           C  
ATOM   2173  CD2 TRP A 142       9.941  12.311  50.703  1.00 98.38           C  
ATOM   2174  CE2 TRP A 142       8.860  13.110  50.219  1.00 98.38           C  
ATOM   2175  CE3 TRP A 142       9.831  10.910  50.561  1.00 98.38           C  
ATOM   2176  NE1 TRP A 142       9.230  14.406  50.497  1.00 98.38           N  
ATOM   2177  CZ2 TRP A 142       7.742  12.548  49.597  1.00 98.38           C  
ATOM   2178  CZ3 TRP A 142       8.717  10.335  49.924  1.00 98.38           C  
ATOM   2179  CH2 TRP A 142       7.684  11.153  49.434  1.00 98.38           C  
ATOM   2180  H   TRP A 142      12.714  10.540  50.643  1.00 98.38           H  
ATOM   2181  HA  TRP A 142      13.417  13.359  50.053  1.00 98.38           H  
ATOM   2182  HB2 TRP A 142      12.623  13.693  52.419  1.00 98.38           H  
ATOM   2183  HB3 TRP A 142      12.185  12.000  52.480  1.00 98.38           H  
ATOM   2184  HD1 TRP A 142      10.975  15.360  51.402  1.00 98.38           H  
ATOM   2185  HE1 TRP A 142       8.686  15.228  50.279  1.00 98.38           H  
ATOM   2186  HE3 TRP A 142      10.619  10.282  50.951  1.00 98.38           H  
ATOM   2187  HZ2 TRP A 142       6.954  13.192  49.233  1.00 98.38           H  
ATOM   2188  HZ3 TRP A 142       8.651   9.264  49.808  1.00 98.38           H  
ATOM   2189  HH2 TRP A 142       6.845  10.701  48.928  1.00 98.38           H  
ATOM   2190  N   CYS A 143      15.422  11.408  51.646  1.00 97.56           N  
ATOM   2191  CA  CYS A 143      16.722  11.318  52.308  1.00 97.56           C  
ATOM   2192  C   CYS A 143      17.854  11.497  51.281  1.00 97.56           C  
ATOM   2193  O   CYS A 143      18.009  10.626  50.428  1.00 97.56           O  
ATOM   2194  CB  CYS A 143      16.826   9.964  53.021  1.00 97.56           C  
ATOM   2195  SG  CYS A 143      18.443   9.802  53.836  1.00 97.56           S  
ATOM   2196  H   CYS A 143      15.039  10.570  51.235  1.00 97.56           H  
ATOM   2197  HA  CYS A 143      16.788  12.088  53.076  1.00 97.56           H  
ATOM   2198  HB2 CYS A 143      16.036   9.878  53.768  1.00 97.56           H  
ATOM   2199  HB3 CYS A 143      16.713   9.172  52.283  1.00 97.56           H  
ATOM   2200  HG  CYS A 143      18.075  10.163  55.068  1.00 97.56           H  
ATOM   2201  N   PRO A 144      18.697  12.545  51.375  1.00 97.12           N  
ATOM   2202  CA  PRO A 144      19.788  12.783  50.419  1.00 97.12           C  
ATOM   2203  C   PRO A 144      20.821  11.653  50.321  1.00 97.12           C  
ATOM   2204  O   PRO A 144      21.509  11.529  49.312  1.00 97.12           O  
ATOM   2205  CB  PRO A 144      20.453  14.083  50.878  1.00 97.12           C  
ATOM   2206  CG  PRO A 144      19.333  14.818  51.608  1.00 97.12           C  
ATOM   2207  CD  PRO A 144      18.583  13.679  52.285  1.00 97.12           C  
ATOM   2208  HA  PRO A 144      19.365  12.940  49.426  1.00 97.12           H  
ATOM   2209  HB2 PRO A 144      21.258  13.867  51.581  1.00 97.12           H  
ATOM   2210  HB3 PRO A 144      20.830  14.659  50.033  1.00 97.12           H  
ATOM   2211  HG2 PRO A 144      19.719  15.536  52.331  1.00 97.12           H  
ATOM   2212  HG3 PRO A 144      18.682  15.308  50.884  1.00 97.12           H  
ATOM   2213  HD2 PRO A 144      19.060  13.431  53.234  1.00 97.12           H  
ATOM   2214  HD3 PRO A 144      17.549  13.980  52.452  1.00 97.12           H  
ATOM   2215  N   ALA A 145      20.950  10.842  51.374  1.00 96.94           N  
ATOM   2216  CA  ALA A 145      21.871   9.709  51.416  1.00 96.94           C  
ATOM   2217  C   ALA A 145      21.273   8.416  50.828  1.00 96.94           C  
ATOM   2218  O   ALA A 145      21.997   7.433  50.655  1.00 96.94           O  
ATOM   2219  CB  ALA A 145      22.324   9.528  52.870  1.00 96.94           C  
ATOM   2220  H   ALA A 145      20.338  10.983  52.165  1.00 96.94           H  
ATOM   2221  HA  ALA A 145      22.749   9.948  50.817  1.00 96.94           H  
ATOM   2222  HB1 ALA A 145      21.467   9.305  53.506  1.00 96.94           H  
ATOM   2223  HB2 ALA A 145      23.039   8.708  52.932  1.00 96.94           H  
ATOM   2224  HB3 ALA A 145      22.804  10.441  53.225  1.00 96.94           H  
ATOM   2225  N   ASP A 146      19.968   8.380  50.542  1.00 98.25           N  
ATOM   2226  CA  ASP A 146      19.326   7.219  49.934  1.00 98.25           C  
ATOM   2227  C   ASP A 146      19.615   7.174  48.425  1.00 98.25           C  
ATOM   2228  O   ASP A 146      19.597   8.177  47.716  1.00 98.25           O  
ATOM   2229  CB  ASP A 146      17.821   7.213  50.245  1.00 98.25           C  
ATOM   2230  CG  ASP A 146      17.149   5.859  49.994  1.00 98.25           C  
ATOM   2231  OD1 ASP A 146      17.474   5.168  48.999  1.00 98.25           O  
ATOM   2232  OD2 ASP A 146      16.326   5.405  50.817  1.00 98.25           O1-
ATOM   2233  H   ASP A 146      19.426   9.231  50.600  1.00 98.25           H  
ATOM   2234  HA  ASP A 146      19.751   6.324  50.390  1.00 98.25           H  
ATOM   2235  HB2 ASP A 146      17.685   7.466  51.296  1.00 98.25           H  
ATOM   2236  HB3 ASP A 146      17.340   7.976  49.632  1.00 98.25           H  
ATOM   2237  N   ALA A 147      19.829   5.969  47.904  1.00 97.69           N  
ATOM   2238  CA  ALA A 147      20.005   5.719  46.482  1.00 97.69           C  
ATOM   2239  C   ALA A 147      18.804   6.140  45.615  1.00 97.69           C  
ATOM   2240  O   ALA A 147      18.980   6.289  44.410  1.00 97.69           O  
ATOM   2241  CB  ALA A 147      20.311   4.227  46.312  1.00 97.69           C  
ATOM   2242  H   ALA A 147      19.679   5.182  48.520  1.00 97.69           H  
ATOM   2243  HA  ALA A 147      20.861   6.302  46.141  1.00 97.69           H  
ATOM   2244  HB1 ALA A 147      21.235   3.980  46.836  1.00 97.69           H  
ATOM   2245  HB2 ALA A 147      19.492   3.636  46.723  1.00 97.69           H  
ATOM   2246  HB3 ALA A 147      20.429   3.994  45.254  1.00 97.69           H  
ATOM   2247  N   VAL A 148      17.603   6.304  46.183  1.00 98.31           N  
ATOM   2248  CA  VAL A 148      16.403   6.758  45.450  1.00 98.31           C  
ATOM   2249  C   VAL A 148      16.080   8.244  45.643  1.00 98.31           C  
ATOM   2250  O   VAL A 148      14.975   8.671  45.309  1.00 98.31           O  
ATOM   2251  CB  VAL A 148      15.171   5.889  45.747  1.00 98.31           C  
ATOM   2252  CG1 VAL A 148      15.422   4.412  45.432  1.00 98.31           C  
ATOM   2253  CG2 VAL A 148      14.670   6.021  47.188  1.00 98.31           C  
ATOM   2254  H   VAL A 148      17.519   6.131  47.174  1.00 98.31           H  
ATOM   2255  HA  VAL A 148      16.589   6.654  44.382  1.00 98.31           H  
ATOM   2256  HB  VAL A 148      14.371   6.217  45.084  1.00 98.31           H  
ATOM   2257 HG11 VAL A 148      15.736   4.315  44.392  1.00 98.31           H  
ATOM   2258 HG12 VAL A 148      14.496   3.858  45.581  1.00 98.31           H  
ATOM   2259 HG13 VAL A 148      16.189   4.012  46.097  1.00 98.31           H  
ATOM   2260 HG21 VAL A 148      14.712   7.058  47.521  1.00 98.31           H  
ATOM   2261 HG22 VAL A 148      13.626   5.709  47.222  1.00 98.31           H  
ATOM   2262 HG23 VAL A 148      15.268   5.410  47.864  1.00 98.31           H  
ATOM   2263  N   TYR A 149      17.005   9.025  46.204  1.00 98.38           N  
ATOM   2264  CA  TYR A 149      16.797  10.447  46.453  1.00 98.38           C  
ATOM   2265  C   TYR A 149      16.395  11.207  45.185  1.00 98.38           C  
ATOM   2266  O   TYR A 149      17.083  11.136  44.165  1.00 98.38           O  
ATOM   2267  CB  TYR A 149      18.070  11.059  47.037  1.00 98.38           C  
ATOM   2268  CG  TYR A 149      17.962  12.554  47.269  1.00 98.38           C  
ATOM   2269  CD1 TYR A 149      18.730  13.441  46.492  1.00 98.38           C  
ATOM   2270  CD2 TYR A 149      17.074  13.057  48.239  1.00 98.38           C  
ATOM   2271  CE1 TYR A 149      18.630  14.829  46.696  1.00 98.38           C  
ATOM   2272  CE2 TYR A 149      16.982  14.444  48.460  1.00 98.38           C  
ATOM   2273  CZ  TYR A 149      17.759  15.332  47.688  1.00 98.38           C  
ATOM   2274  OH  TYR A 149      17.675  16.672  47.897  1.00 98.38           O  
ATOM   2275  H   TYR A 149      17.887   8.628  46.494  1.00 98.38           H  
ATOM   2276  HA  TYR A 149      16.001  10.554  47.192  1.00 98.38           H  
ATOM   2277  HB2 TYR A 149      18.304  10.567  47.981  1.00 98.38           H  
ATOM   2278  HB3 TYR A 149      18.900  10.862  46.358  1.00 98.38           H  
ATOM   2279  HD1 TYR A 149      19.390  13.053  45.730  1.00 98.38           H  
ATOM   2280  HD2 TYR A 149      16.468  12.377  48.819  1.00 98.38           H  
ATOM   2281  HE1 TYR A 149      19.214  15.505  46.089  1.00 98.38           H  
ATOM   2282  HE2 TYR A 149      16.305  14.836  49.205  1.00 98.38           H  
ATOM   2283  HH  TYR A 149      18.201  17.158  47.258  1.00 98.38           H  
ATOM   2284  N   LEU A 150      15.311  11.971  45.287  1.00 97.12           N  
ATOM   2285  CA  LEU A 150      14.915  12.995  44.323  1.00 97.12           C  
ATOM   2286  C   LEU A 150      15.069  14.345  45.003  1.00 97.12           C  
ATOM   2287  O   LEU A 150      14.688  14.474  46.160  1.00 97.12           O  
ATOM   2288  CB  LEU A 150      13.458  12.770  43.893  1.00 97.12           C  
ATOM   2289  CG  LEU A 150      13.277  11.706  42.802  1.00 97.12           C  
ATOM   2290  CD1 LEU A 150      11.784  11.439  42.614  1.00 97.12           C  
ATOM   2291  CD2 LEU A 150      13.834  12.183  41.462  1.00 97.12           C  
ATOM   2292  H   LEU A 150      14.856  12.012  46.188  1.00 97.12           H  
ATOM   2293  HA  LEU A 150      15.574  12.982  43.454  1.00 97.12           H  
ATOM   2294  HB2 LEU A 150      13.048  13.710  43.523  1.00 97.12           H  
ATOM   2295  HB3 LEU A 150      12.883  12.481  44.773  1.00 97.12           H  
ATOM   2296  HG  LEU A 150      13.767  10.778  43.097  1.00 97.12           H  
ATOM   2297 HD11 LEU A 150      11.276  12.371  42.367  1.00 97.12           H  
ATOM   2298 HD12 LEU A 150      11.361  11.034  43.533  1.00 97.12           H  
ATOM   2299 HD13 LEU A 150      11.643  10.735  41.794  1.00 97.12           H  
ATOM   2300 HD21 LEU A 150      13.623  11.448  40.685  1.00 97.12           H  
ATOM   2301 HD22 LEU A 150      14.911  12.331  41.518  1.00 97.12           H  
ATOM   2302 HD23 LEU A 150      13.368  13.125  41.172  1.00 97.12           H  
ATOM   2303  N   ASP A 151      15.588  15.353  44.312  1.00 95.62           N  
ATOM   2304  CA  ASP A 151      15.764  16.699  44.866  1.00 95.62           C  
ATOM   2305  C   ASP A 151      14.458  17.515  44.877  1.00 95.62           C  
ATOM   2306  O   ASP A 151      14.216  18.279  45.816  1.00 95.62           O  
ATOM   2307  CB  ASP A 151      16.919  17.409  44.136  1.00 95.62           C  
ATOM   2308  CG  ASP A 151      16.755  17.536  42.614  1.00 95.62           C  
ATOM   2309  OD1 ASP A 151      15.730  17.053  42.084  1.00 95.62           O  
ATOM   2310  OD2 ASP A 151      17.684  18.106  42.003  1.00 95.62           O1-
ATOM   2311  H   ASP A 151      15.781  15.243  43.326  1.00 95.62           H  
ATOM   2312  HA  ASP A 151      16.060  16.599  45.910  1.00 95.62           H  
ATOM   2313  HB2 ASP A 151      17.838  16.859  44.338  1.00 95.62           H  
ATOM   2314  HB3 ASP A 151      17.034  18.406  44.562  1.00 95.62           H  
ATOM   2315  N   SER A 152      13.576  17.283  43.904  1.00 97.31           N  
ATOM   2316  CA  SER A 152      12.295  17.972  43.735  1.00 97.31           C  
ATOM   2317  C   SER A 152      11.155  17.377  44.572  1.00 97.31           C  
ATOM   2318  O   SER A 152      10.815  16.201  44.448  1.00 97.31           O  
ATOM   2319  CB  SER A 152      11.931  17.964  42.250  1.00 97.31           C  
ATOM   2320  OG  SER A 152      10.671  18.578  42.047  1.00 97.31           O  
ATOM   2321  H   SER A 152      13.925  16.741  43.127  1.00 97.31           H  
ATOM   2322  HA  SER A 152      12.427  19.014  44.028  1.00 97.31           H  
ATOM   2323  HB2 SER A 152      12.694  18.506  41.690  1.00 97.31           H  
ATOM   2324  HB3 SER A 152      11.902  16.938  41.887  1.00 97.31           H  
ATOM   2325  HG  SER A 152      10.520  18.593  41.098  1.00 97.31           H  
ATOM   2326  N   GLU A 153      10.494  18.211  45.385  1.00 97.44           N  
ATOM   2327  CA  GLU A 153       9.304  17.803  46.151  1.00 97.44           C  
ATOM   2328  C   GLU A 153       8.128  17.440  45.241  1.00 97.44           C  
ATOM   2329  O   GLU A 153       7.455  16.445  45.486  1.00 97.44           O  
ATOM   2330  CB  GLU A 153       8.901  18.914  47.140  1.00 97.44           C  
ATOM   2331  CG  GLU A 153       7.718  18.546  48.059  1.00 97.44           C  
ATOM   2332  CD  GLU A 153       7.950  17.271  48.885  1.00 97.44           C  
ATOM   2333  OE1 GLU A 153       6.975  16.554  49.186  1.00 97.44           O  
ATOM   2334  OE2 GLU A 153       9.123  16.975  49.211  1.00 97.44           O1-
ATOM   2335  H   GLU A 153      10.798  19.173  45.431  1.00 97.44           H  
ATOM   2336  HA  GLU A 153       9.548  16.900  46.710  1.00 97.44           H  
ATOM   2337  HB2 GLU A 153       9.760  19.167  47.762  1.00 97.44           H  
ATOM   2338  HB3 GLU A 153       8.636  19.808  46.576  1.00 97.44           H  
ATOM   2339  HG2 GLU A 153       6.819  18.433  47.452  1.00 97.44           H  
ATOM   2340  HG3 GLU A 153       7.548  19.379  48.740  1.00 97.44           H  
ATOM   2341  N   GLU A 154       7.904  18.195  44.164  1.00 97.38           N  
ATOM   2342  CA  GLU A 154       6.804  17.933  43.229  1.00 97.38           C  
ATOM   2343  C   GLU A 154       6.950  16.553  42.570  1.00 97.38           C  
ATOM   2344  O   GLU A 154       5.972  15.821  42.410  1.00 97.38           O  
ATOM   2345  CB  GLU A 154       6.754  19.032  42.154  1.00 97.38           C  
ATOM   2346  CG  GLU A 154       6.524  20.443  42.723  1.00 97.38           C  
ATOM   2347  CD  GLU A 154       6.426  21.532  41.637  1.00 97.38           C  
ATOM   2348  OE1 GLU A 154       6.206  22.704  42.026  1.00 97.38           O  
ATOM   2349  OE2 GLU A 154       6.557  21.210  40.434  1.00 97.38           O1-
ATOM   2350  H   GLU A 154       8.534  18.957  43.959  1.00 97.38           H  
ATOM   2351  HA  GLU A 154       5.860  17.934  43.774  1.00 97.38           H  
ATOM   2352  HB2 GLU A 154       7.686  19.019  41.589  1.00 97.38           H  
ATOM   2353  HB3 GLU A 154       5.931  18.802  41.478  1.00 97.38           H  
ATOM   2354  HG2 GLU A 154       5.603  20.434  43.304  1.00 97.38           H  
ATOM   2355  HG3 GLU A 154       7.344  20.694  43.395  1.00 97.38           H  
ATOM   2356  N   GLU A 155       8.185  16.156  42.251  1.00 97.38           N  
ATOM   2357  CA  GLU A 155       8.485  14.834  41.701  1.00 97.38           C  
ATOM   2358  C   GLU A 155       8.318  13.721  42.738  1.00 97.38           C  
ATOM   2359  O   GLU A 155       7.780  12.662  42.414  1.00 97.38           O  
ATOM   2360  CB  GLU A 155       9.908  14.811  41.138  1.00 97.38           C  
ATOM   2361  CG  GLU A 155      10.039  15.704  39.900  1.00 97.38           C  
ATOM   2362  CD  GLU A 155      11.393  15.565  39.198  1.00 97.38           C  
ATOM   2363  OE1 GLU A 155      11.707  16.477  38.404  1.00 97.38           O  
ATOM   2364  OE2 GLU A 155      12.054  14.522  39.391  1.00 97.38           O1-
ATOM   2365  H   GLU A 155       8.952  16.786  42.437  1.00 97.38           H  
ATOM   2366  HA  GLU A 155       7.791  14.616  40.890  1.00 97.38           H  
ATOM   2367  HB2 GLU A 155      10.617  15.122  41.907  1.00 97.38           H  
ATOM   2368  HB3 GLU A 155      10.138  13.783  40.857  1.00 97.38           H  
ATOM   2369  HG2 GLU A 155       9.875  16.744  40.183  1.00 97.38           H  
ATOM   2370  HG3 GLU A 155       9.256  15.420  39.196  1.00 97.38           H  
ATOM   2371  N   ARG A 156       8.715  13.951  43.997  1.00 97.94           N  
ATOM   2372  CA  ARG A 156       8.473  12.993  45.091  1.00 97.94           C  
ATOM   2373  C   ARG A 156       6.976  12.759  45.297  1.00 97.94           C  
ATOM   2374  O   ARG A 156       6.549  11.607  45.417  1.00 97.94           O  
ATOM   2375  CB  ARG A 156       9.139  13.473  46.393  1.00 97.94           C  
ATOM   2376  CG  ARG A 156      10.669  13.410  46.314  1.00 97.94           C  
ATOM   2377  CD  ARG A 156      11.381  13.790  47.619  1.00 97.94           C  
ATOM   2378  NE  ARG A 156      11.145  15.182  48.058  1.00 97.94           N  
ATOM   2379  CZ  ARG A 156      12.010  16.181  48.058  1.00 97.94           C  
ATOM   2380  NH1 ARG A 156      13.218  16.114  47.609  1.00 97.94           N1+
ATOM   2381  NH2 ARG A 156      11.679  17.332  48.539  1.00 97.94           N  
ATOM   2382  H   ARG A 156       9.157  14.836  44.203  1.00 97.94           H  
ATOM   2383  HA  ARG A 156       8.893  12.027  44.814  1.00 97.94           H  
ATOM   2384  HB2 ARG A 156       8.817  14.487  46.627  1.00 97.94           H  
ATOM   2385  HB3 ARG A 156       8.820  12.813  47.200  1.00 97.94           H  
ATOM   2386  HG2 ARG A 156      11.038  14.046  45.509  1.00 97.94           H  
ATOM   2387  HG3 ARG A 156      10.948  12.384  46.074  1.00 97.94           H  
ATOM   2388  HD2 ARG A 156      12.450  13.639  47.466  1.00 97.94           H  
ATOM   2389  HD3 ARG A 156      11.060  13.107  48.405  1.00 97.94           H  
ATOM   2390  HE  ARG A 156      10.256  15.396  48.486  1.00 97.94           H  
ATOM   2391 HH11 ARG A 156      13.556  15.255  47.200  1.00 97.94           H  
ATOM   2392 HH12 ARG A 156      13.725  16.957  47.380  1.00 97.94           H  
ATOM   2393 HH21 ARG A 156      10.745  17.410  48.917  1.00 97.94           H  
ATOM   2394 HH22 ARG A 156      12.335  18.102  48.530  1.00 97.94           H  
ATOM   2395  N   GLN A 157       6.175  13.824  45.261  1.00 97.56           N  
ATOM   2396  CA  GLN A 157       4.717  13.724  45.298  1.00 97.56           C  
ATOM   2397  C   GLN A 157       4.200  12.897  44.113  1.00 97.56           C  
ATOM   2398  O   GLN A 157       3.542  11.881  44.327  1.00 97.56           O  
ATOM   2399  CB  GLN A 157       4.078  15.124  45.335  1.00 97.56           C  
ATOM   2400  CG  GLN A 157       4.380  15.906  46.626  1.00 97.56           C  
ATOM   2401  CD  GLN A 157       3.802  15.273  47.883  1.00 97.56           C  
ATOM   2402  NE2 GLN A 157       4.479  15.373  49.005  1.00 97.56           N  
ATOM   2403  OE1 GLN A 157       2.741  14.669  47.882  1.00 97.56           O  
ATOM   2404  H   GLN A 157       6.601  14.735  45.172  1.00 97.56           H  
ATOM   2405  HA  GLN A 157       4.428  13.194  46.206  1.00 97.56           H  
ATOM   2406  HB2 GLN A 157       2.997  15.023  45.230  1.00 97.56           H  
ATOM   2407  HB3 GLN A 157       4.437  15.707  44.487  1.00 97.56           H  
ATOM   2408  HG2 GLN A 157       5.457  15.999  46.760  1.00 97.56           H  
ATOM   2409  HG3 GLN A 157       3.972  16.914  46.536  1.00 97.56           H  
ATOM   2410 HE21 GLN A 157       4.087  14.947  49.832  1.00 97.56           H  
ATOM   2411 HE22 GLN A 157       5.376  15.837  49.036  1.00 97.56           H  
ATOM   2412  N   GLU A 158       4.564  13.248  42.876  1.00 97.88           N  
ATOM   2413  CA  GLU A 158       4.059  12.575  41.671  1.00 97.88           C  
ATOM   2414  C   GLU A 158       4.454  11.096  41.580  1.00 97.88           C  
ATOM   2415  O   GLU A 158       3.633  10.246  41.219  1.00 97.88           O  
ATOM   2416  CB  GLU A 158       4.562  13.317  40.422  1.00 97.88           C  
ATOM   2417  CG  GLU A 158       4.012  12.724  39.111  1.00 97.88           C  
ATOM   2418  CD  GLU A 158       2.495  12.896  38.959  1.00 97.88           C  
ATOM   2419  OE1 GLU A 158       1.840  12.011  38.363  1.00 97.88           O  
ATOM   2420  OE2 GLU A 158       1.932  13.935  39.371  1.00 97.88           O1-
ATOM   2421  H   GLU A 158       5.130  14.075  42.760  1.00 97.88           H  
ATOM   2422  HA  GLU A 158       2.970  12.622  41.679  1.00 97.88           H  
ATOM   2423  HB2 GLU A 158       4.271  14.365  40.489  1.00 97.88           H  
ATOM   2424  HB3 GLU A 158       5.651  13.271  40.392  1.00 97.88           H  
ATOM   2425  HG2 GLU A 158       4.268  11.667  39.044  1.00 97.88           H  
ATOM   2426  HG3 GLU A 158       4.512  13.203  38.269  1.00 97.88           H  
ATOM   2427  N   TYR A 159       5.721  10.788  41.853  1.00 98.06           N  
ATOM   2428  CA  TYR A 159       6.321   9.496  41.539  1.00 98.06           C  
ATOM   2429  C   TYR A 159       6.338   8.518  42.707  1.00 98.06           C  
ATOM   2430  O   TYR A 159       6.612   7.345  42.469  1.00 98.06           O  
ATOM   2431  CB  TYR A 159       7.720   9.700  40.952  1.00 98.06           C  
ATOM   2432  CG  TYR A 159       7.784  10.576  39.715  1.00 98.06           C  
ATOM   2433  CD1 TYR A 159       6.868  10.411  38.656  1.00 98.06           C  
ATOM   2434  CD2 TYR A 159       8.793  11.550  39.616  1.00 98.06           C  
ATOM   2435  CE1 TYR A 159       6.969  11.213  37.503  1.00 98.06           C  
ATOM   2436  CE2 TYR A 159       8.896  12.357  38.468  1.00 98.06           C  
ATOM   2437  CZ  TYR A 159       7.994  12.175  37.402  1.00 98.06           C  
ATOM   2438  OH  TYR A 159       8.127  12.896  36.259  1.00 98.06           O  
ATOM   2439  H   TYR A 159       6.342  11.541  42.114  1.00 98.06           H  
ATOM   2440  HA  TYR A 159       5.719   9.012  40.769  1.00 98.06           H  
ATOM   2441  HB2 TYR A 159       8.138   8.729  40.687  1.00 98.06           H  
ATOM   2442  HB3 TYR A 159       8.351  10.132  41.728  1.00 98.06           H  
ATOM   2443  HD1 TYR A 159       6.083   9.673  38.725  1.00 98.06           H  
ATOM   2444  HD2 TYR A 159       9.500  11.679  40.422  1.00 98.06           H  
ATOM   2445  HE1 TYR A 159       6.265  11.107  36.690  1.00 98.06           H  
ATOM   2446  HE2 TYR A 159       9.685  13.091  38.402  1.00 98.06           H  
ATOM   2447  HH  TYR A 159       8.766  13.604  36.369  1.00 98.06           H  
ATOM   2448  N   VAL A 160       6.027   8.961  43.930  1.00 98.12           N  
ATOM   2449  CA  VAL A 160       5.906   8.090  45.112  1.00 98.12           C  
ATOM   2450  C   VAL A 160       4.494   8.144  45.700  1.00 98.12           C  
ATOM   2451  O   VAL A 160       3.906   7.092  45.957  1.00 98.12           O  
ATOM   2452  CB  VAL A 160       6.964   8.432  46.184  1.00 98.12           C  
ATOM   2453  CG1 VAL A 160       6.915   7.446  47.360  1.00 98.12           C  
ATOM   2454  CG2 VAL A 160       8.392   8.399  45.619  1.00 98.12           C  
ATOM   2455  H   VAL A 160       5.891   9.954  44.050  1.00 98.12           H  
ATOM   2456  HA  VAL A 160       6.075   7.056  44.814  1.00 98.12           H  
ATOM   2457  HB  VAL A 160       6.773   9.427  46.587  1.00 98.12           H  
ATOM   2458 HG11 VAL A 160       5.958   7.524  47.874  1.00 98.12           H  
ATOM   2459 HG12 VAL A 160       7.045   6.428  46.992  1.00 98.12           H  
ATOM   2460 HG13 VAL A 160       7.708   7.680  48.070  1.00 98.12           H  
ATOM   2461 HG21 VAL A 160       8.610   7.410  45.216  1.00 98.12           H  
ATOM   2462 HG22 VAL A 160       8.503   9.148  44.834  1.00 98.12           H  
ATOM   2463 HG23 VAL A 160       9.107   8.633  46.407  1.00 98.12           H  
ATOM   2464  N   LEU A 161       3.935   9.341  45.911  1.00 98.06           N  
ATOM   2465  CA  LEU A 161       2.733   9.510  46.736  1.00 98.06           C  
ATOM   2466  C   LEU A 161       1.422   9.527  45.952  1.00 98.06           C  
ATOM   2467  O   LEU A 161       0.427   8.990  46.435  1.00 98.06           O  
ATOM   2468  CB  LEU A 161       2.857  10.754  47.628  1.00 98.06           C  
ATOM   2469  CG  LEU A 161       4.063  10.716  48.578  1.00 98.06           C  
ATOM   2470  CD1 LEU A 161       4.138  12.011  49.368  1.00 98.06           C  
ATOM   2471  CD2 LEU A 161       4.022   9.555  49.574  1.00 98.06           C  
ATOM   2472  H   LEU A 161       4.422  10.174  45.610  1.00 98.06           H  
ATOM   2473  HA  LEU A 161       2.659   8.643  47.393  1.00 98.06           H  
ATOM   2474  HB2 LEU A 161       2.931  11.638  46.993  1.00 98.06           H  
ATOM   2475  HB3 LEU A 161       1.949  10.849  48.221  1.00 98.06           H  
ATOM   2476  HG  LEU A 161       4.968  10.629  47.978  1.00 98.06           H  
ATOM   2477 HD11 LEU A 161       4.344  12.813  48.659  1.00 98.06           H  
ATOM   2478 HD12 LEU A 161       3.197  12.206  49.884  1.00 98.06           H  
ATOM   2479 HD13 LEU A 161       4.958  11.981  50.085  1.00 98.06           H  
ATOM   2480 HD21 LEU A 161       4.077   8.603  49.045  1.00 98.06           H  
ATOM   2481 HD22 LEU A 161       3.104   9.597  50.159  1.00 98.06           H  
ATOM   2482 HD23 LEU A 161       4.877   9.619  50.248  1.00 98.06           H  
ATOM   2483  N   THR A 162       1.400  10.084  44.742  1.00 98.19           N  
ATOM   2484  CA  THR A 162       0.182  10.135  43.929  1.00 98.19           C  
ATOM   2485  C   THR A 162      -0.290   8.714  43.612  1.00 98.19           C  
ATOM   2486  O   THR A 162       0.446   7.904  43.036  1.00 98.19           O  
ATOM   2487  CB  THR A 162       0.384  10.964  42.652  1.00 98.19           C  
ATOM   2488  CG2 THR A 162      -0.930  11.209  41.919  1.00 98.19           C  
ATOM   2489  OG1 THR A 162       0.839  12.250  42.982  1.00 98.19           O  
ATOM   2490  H   THR A 162       2.202  10.618  44.439  1.00 98.19           H  
ATOM   2491  HA  THR A 162      -0.586  10.635  44.519  1.00 98.19           H  
ATOM   2492  HB  THR A 162       1.095  10.468  41.991  1.00 98.19           H  
ATOM   2493  HG1 THR A 162       0.964  12.744  42.169  1.00 98.19           H  
ATOM   2494 HG21 THR A 162      -1.489  10.277  41.829  1.00 98.19           H  
ATOM   2495 HG22 THR A 162      -1.543  11.921  42.472  1.00 98.19           H  
ATOM   2496 HG23 THR A 162      -0.726  11.603  40.924  1.00 98.19           H  
ATOM   2497  N   GLN A 163      -1.524   8.389  44.008  1.00 97.69           N  
ATOM   2498  CA  GLN A 163      -2.088   7.037  43.889  1.00 97.69           C  
ATOM   2499  C   GLN A 163      -2.854   6.797  42.584  1.00 97.69           C  
ATOM   2500  O   GLN A 163      -3.231   5.665  42.281  1.00 97.69           O  
ATOM   2501  CB  GLN A 163      -2.943   6.706  45.120  1.00 97.69           C  
ATOM   2502  CG  GLN A 163      -2.133   6.728  46.425  1.00 97.69           C  
ATOM   2503  CD  GLN A 163      -2.889   6.071  47.570  1.00 97.69           C  
ATOM   2504  NE2 GLN A 163      -3.348   6.824  48.546  1.00 97.69           N  
ATOM   2505  OE1 GLN A 163      -3.067   4.861  47.594  1.00 97.69           O  
ATOM   2506  H   GLN A 163      -2.041   9.069  44.546  1.00 97.69           H  
ATOM   2507  HA  GLN A 163      -1.261   6.326  43.870  1.00 97.69           H  
ATOM   2508  HB2 GLN A 163      -3.764   7.417  45.203  1.00 97.69           H  
ATOM   2509  HB3 GLN A 163      -3.361   5.708  44.989  1.00 97.69           H  
ATOM   2510  HG2 GLN A 163      -1.197   6.186  46.292  1.00 97.69           H  
ATOM   2511  HG3 GLN A 163      -1.897   7.759  46.690  1.00 97.69           H  
ATOM   2512 HE21 GLN A 163      -3.055   7.786  48.648  1.00 97.69           H  
ATOM   2513 HE22 GLN A 163      -3.716   6.351  49.358  1.00 97.69           H  
ATOM   2514  N   GLN A 164      -3.065   7.845  41.789  1.00 96.69           N  
ATOM   2515  CA  GLN A 164      -3.708   7.780  40.483  1.00 96.69           C  
ATOM   2516  C   GLN A 164      -2.824   8.424  39.416  1.00 96.69           C  
ATOM   2517  O   GLN A 164      -2.015   9.304  39.695  1.00 96.69           O  
ATOM   2518  CB  GLN A 164      -5.102   8.429  40.511  1.00 96.69           C  
ATOM   2519  CG  GLN A 164      -6.086   7.748  41.475  1.00 96.69           C  
ATOM   2520  CD  GLN A 164      -5.876   8.104  42.946  1.00 96.69           C  
ATOM   2521  NE2 GLN A 164      -6.137   7.187  43.851  1.00 96.69           N  
ATOM   2522  OE1 GLN A 164      -5.471   9.198  43.305  1.00 96.69           O  
ATOM   2523  H   GLN A 164      -2.732   8.749  42.094  1.00 96.69           H  
ATOM   2524  HA  GLN A 164      -3.832   6.732  40.205  1.00 96.69           H  
ATOM   2525  HB2 GLN A 164      -5.012   9.488  40.753  1.00 96.69           H  
ATOM   2526  HB3 GLN A 164      -5.523   8.357  39.508  1.00 96.69           H  
ATOM   2527  HG2 GLN A 164      -6.022   6.666  41.350  1.00 96.69           H  
ATOM   2528  HG3 GLN A 164      -7.099   8.050  41.212  1.00 96.69           H  
ATOM   2529 HE21 GLN A 164      -6.315   6.230  43.580  1.00 96.69           H  
ATOM   2530 HE22 GLN A 164      -5.986   7.445  44.815  1.00 96.69           H  
ATOM   2531  N   GLY A 165      -2.977   8.000  38.171  1.00 96.75           N  
ATOM   2532  CA  GLY A 165      -2.277   8.624  37.059  1.00 96.75           C  
ATOM   2533  C   GLY A 165      -2.906   8.281  35.724  1.00 96.75           C  
ATOM   2534  O   GLY A 165      -4.035   7.795  35.660  1.00 96.75           O  
ATOM   2535  H   GLY A 165      -3.640   7.263  37.980  1.00 96.75           H  
ATOM   2536  HA2 GLY A 165      -2.303   9.708  37.176  1.00 96.75           H  
ATOM   2537  HA3 GLY A 165      -1.235   8.301  37.059  1.00 96.75           H  
ATOM   2538  N   PHE A 166      -2.156   8.525  34.655  1.00 97.56           N  
ATOM   2539  CA  PHE A 166      -2.564   8.183  33.301  1.00 97.56           C  
ATOM   2540  C   PHE A 166      -1.604   7.182  32.694  1.00 97.56           C  
ATOM   2541  O   PHE A 166      -0.388   7.280  32.847  1.00 97.56           O  
ATOM   2542  CB  PHE A 166      -2.675   9.433  32.423  1.00 97.56           C  
ATOM   2543  CG  PHE A 166      -3.803  10.340  32.851  1.00 97.56           C  
ATOM   2544  CD1 PHE A 166      -5.137   9.980  32.584  1.00 97.56           C  
ATOM   2545  CD2 PHE A 166      -3.523  11.513  33.569  1.00 97.56           C  
ATOM   2546  CE1 PHE A 166      -6.192  10.797  33.028  1.00 97.56           C  
ATOM   2547  CE2 PHE A 166      -4.580  12.305  34.039  1.00 97.56           C  
ATOM   2548  CZ  PHE A 166      -5.912  11.960  33.764  1.00 97.56           C  
ATOM   2549  H   PHE A 166      -1.213   8.863  34.783  1.00 97.56           H  
ATOM   2550  HA  PHE A 166      -3.548   7.717  33.330  1.00 97.56           H  
ATOM   2551  HB2 PHE A 166      -2.856   9.127  31.393  1.00 97.56           H  
ATOM   2552  HB3 PHE A 166      -1.730   9.977  32.444  1.00 97.56           H  
ATOM   2553  HD1 PHE A 166      -5.353   9.069  32.047  1.00 97.56           H  
ATOM   2554  HD2 PHE A 166      -2.504  11.802  33.781  1.00 97.56           H  
ATOM   2555  HE1 PHE A 166      -7.217  10.522  32.825  1.00 97.56           H  
ATOM   2556  HE2 PHE A 166      -4.370  13.173  34.646  1.00 97.56           H  
ATOM   2557  HZ  PHE A 166      -6.710  12.580  34.141  1.00 97.56           H  
ATOM   2558  N   ILE A 167      -2.183   6.253  31.950  1.00 97.94           N  
ATOM   2559  CA  ILE A 167      -1.482   5.357  31.051  1.00 97.94           C  
ATOM   2560  C   ILE A 167      -1.902   5.745  29.643  1.00 97.94           C  
ATOM   2561  O   ILE A 167      -3.095   5.793  29.331  1.00 97.94           O  
ATOM   2562  CB  ILE A 167      -1.839   3.909  31.395  1.00 97.94           C  
ATOM   2563  CG1 ILE A 167      -1.376   3.582  32.832  1.00 97.94           C  
ATOM   2564  CG2 ILE A 167      -1.232   2.939  30.375  1.00 97.94           C  
ATOM   2565  CD1 ILE A 167      -1.709   2.157  33.263  1.00 97.94           C  
ATOM   2566  H   ILE A 167      -3.192   6.222  31.934  1.00 97.94           H  
ATOM   2567  HA  ILE A 167      -0.404   5.484  31.149  1.00 97.94           H  
ATOM   2568  HB  ILE A 167      -2.923   3.806  31.350  1.00 97.94           H  
ATOM   2569 HG12 ILE A 167      -0.300   3.737  32.918  1.00 97.94           H  
ATOM   2570 HG13 ILE A 167      -1.870   4.251  33.536  1.00 97.94           H  
ATOM   2571 HG21 ILE A 167      -1.724   1.980  30.534  1.00 97.94           H  
ATOM   2572 HG22 ILE A 167      -1.435   3.241  29.348  1.00 97.94           H  
ATOM   2573 HG23 ILE A 167      -0.155   2.852  30.521  1.00 97.94           H  
ATOM   2574 HD11 ILE A 167      -1.079   1.446  32.727  1.00 97.94           H  
ATOM   2575 HD12 ILE A 167      -2.758   1.943  33.057  1.00 97.94           H  
ATOM   2576 HD13 ILE A 167      -1.529   2.068  34.334  1.00 97.94           H  
ATOM   2577  N   TYR A 168      -0.928   6.036  28.792  1.00 97.44           N  
ATOM   2578  CA  TYR A 168      -1.210   6.447  27.429  1.00 97.44           C  
ATOM   2579  C   TYR A 168      -1.375   5.211  26.542  1.00 97.44           C  
ATOM   2580  O   TYR A 168      -0.658   4.226  26.676  1.00 97.44           O  
ATOM   2581  CB  TYR A 168      -0.174   7.469  26.956  1.00 97.44           C  
ATOM   2582  CG  TYR A 168      -0.116   8.689  27.839  1.00 97.44           C  
ATOM   2583  CD1 TYR A 168      -1.031   9.739  27.633  1.00 97.44           C  
ATOM   2584  CD2 TYR A 168       0.777   8.726  28.924  1.00 97.44           C  
ATOM   2585  CE1 TYR A 168      -1.052  10.834  28.510  1.00 97.44           C  
ATOM   2586  CE2 TYR A 168       0.719   9.799  29.824  1.00 97.44           C  
ATOM   2587  CZ  TYR A 168      -0.177  10.865  29.609  1.00 97.44           C  
ATOM   2588  OH  TYR A 168      -0.238  11.906  30.468  1.00 97.44           O  
ATOM   2589  H   TYR A 168       0.037   5.907  29.062  1.00 97.44           H  
ATOM   2590  HA  TYR A 168      -2.164   6.976  27.433  1.00 97.44           H  
ATOM   2591  HB2 TYR A 168      -0.463   7.825  25.968  1.00 97.44           H  
ATOM   2592  HB3 TYR A 168       0.811   7.004  26.898  1.00 97.44           H  
ATOM   2593  HD1 TYR A 168      -1.745   9.689  26.824  1.00 97.44           H  
ATOM   2594  HD2 TYR A 168       1.459   7.908  29.100  1.00 97.44           H  
ATOM   2595  HE1 TYR A 168      -1.753  11.644  28.376  1.00 97.44           H  
ATOM   2596  HE2 TYR A 168       1.324   9.767  30.719  1.00 97.44           H  
ATOM   2597  HH  TYR A 168       0.429  11.844  31.157  1.00 97.44           H  
ATOM   2598  N   GLN A 169      -2.375   5.230  25.668  1.00 95.12           N  
ATOM   2599  CA  GLN A 169      -2.677   4.140  24.738  1.00 95.12           C  
ATOM   2600  C   GLN A 169      -3.116   4.700  23.380  1.00 95.12           C  
ATOM   2601  O   GLN A 169      -3.179   5.911  23.162  1.00 95.12           O  
ATOM   2602  CB  GLN A 169      -3.778   3.233  25.326  1.00 95.12           C  
ATOM   2603  CG  GLN A 169      -3.410   2.558  26.656  1.00 95.12           C  
ATOM   2604  CD  GLN A 169      -4.481   1.579  27.126  1.00 95.12           C  
ATOM   2605  NE2 GLN A 169      -4.489   1.232  28.392  1.00 95.12           N  
ATOM   2606  OE1 GLN A 169      -5.341   1.133  26.379  1.00 95.12           O  
ATOM   2607  H   GLN A 169      -2.955   6.056  25.641  1.00 95.12           H  
ATOM   2608  HA  GLN A 169      -1.783   3.538  24.573  1.00 95.12           H  
ATOM   2609  HB2 GLN A 169      -4.685   3.820  25.468  1.00 95.12           H  
ATOM   2610  HB3 GLN A 169      -3.991   2.442  24.607  1.00 95.12           H  
ATOM   2611  HG2 GLN A 169      -3.281   3.320  27.425  1.00 95.12           H  
ATOM   2612  HG3 GLN A 169      -2.470   2.016  26.546  1.00 95.12           H  
ATOM   2613 HE21 GLN A 169      -5.134   0.498  28.650  1.00 95.12           H  
ATOM   2614 HE22 GLN A 169      -3.759   1.547  29.013  1.00 95.12           H  
ATOM   2615  N   GLY A 170      -3.490   3.820  22.451  1.00 92.69           N  
ATOM   2616  CA  GLY A 170      -4.030   4.203  21.148  1.00 92.69           C  
ATOM   2617  C   GLY A 170      -2.964   4.156  20.061  1.00 92.69           C  
ATOM   2618  O   GLY A 170      -2.485   3.083  19.710  1.00 92.69           O  
ATOM   2619  H   GLY A 170      -3.337   2.841  22.644  1.00 92.69           H  
ATOM   2620  HA2 GLY A 170      -4.822   3.506  20.872  1.00 92.69           H  
ATOM   2621  HA3 GLY A 170      -4.457   5.205  21.190  1.00 92.69           H  
ATOM   2622  N   SER A 171      -2.641   5.298  19.463  1.00 91.62           N  
ATOM   2623  CA  SER A 171      -1.615   5.391  18.416  1.00 91.62           C  
ATOM   2624  C   SER A 171      -0.887   6.727  18.500  1.00 91.62           C  
ATOM   2625  O   SER A 171      -1.444   7.688  19.024  1.00 91.62           O  
ATOM   2626  CB  SER A 171      -2.253   5.240  17.029  1.00 91.62           C  
ATOM   2627  OG  SER A 171      -3.153   6.310  16.785  1.00 91.62           O  
ATOM   2628  H   SER A 171      -3.003   6.159  19.846  1.00 91.62           H  
ATOM   2629  HA  SER A 171      -0.880   4.597  18.549  1.00 91.62           H  
ATOM   2630  HB2 SER A 171      -1.472   5.241  16.268  1.00 91.62           H  
ATOM   2631  HB3 SER A 171      -2.785   4.290  16.977  1.00 91.62           H  
ATOM   2632  HG  SER A 171      -3.796   6.285  17.497  1.00 91.62           H  
ATOM   2633  N   ALA A 172       0.288   6.843  17.875  1.00 90.12           N  
ATOM   2634  CA  ALA A 172       1.027   8.109  17.814  1.00 90.12           C  
ATOM   2635  C   ALA A 172       0.183   9.289  17.275  1.00 90.12           C  
ATOM   2636  O   ALA A 172       0.424  10.449  17.623  1.00 90.12           O  
ATOM   2637  CB  ALA A 172       2.262   7.898  16.926  1.00 90.12           C  
ATOM   2638  H   ALA A 172       0.750   6.011  17.539  1.00 90.12           H  
ATOM   2639  HA  ALA A 172       1.359   8.361  18.821  1.00 90.12           H  
ATOM   2640  HB1 ALA A 172       2.881   7.090  17.314  1.00 90.12           H  
ATOM   2641  HB2 ALA A 172       1.964   7.653  15.908  1.00 90.12           H  
ATOM   2642  HB3 ALA A 172       2.866   8.805  16.915  1.00 90.12           H  
ATOM   2643  N   LYS A 173      -0.817   9.027  16.421  1.00 91.69           N  
ATOM   2644  CA  LYS A 173      -1.733  10.056  15.893  1.00 91.69           C  
ATOM   2645  C   LYS A 173      -2.889  10.374  16.841  1.00 91.69           C  
ATOM   2646  O   LYS A 173      -3.278  11.531  16.943  1.00 91.69           O  
ATOM   2647  CB  LYS A 173      -2.267   9.642  14.514  1.00 91.69           C  
ATOM   2648  CG  LYS A 173      -1.154   9.628  13.455  1.00 91.69           C  
ATOM   2649  CD  LYS A 173      -1.727   9.405  12.050  1.00 91.69           C  
ATOM   2650  CE  LYS A 173      -0.589   9.429  11.021  1.00 91.69           C  
ATOM   2651  NZ  LYS A 173      -1.088   9.279   9.630  1.00 91.69           N1+
ATOM   2652  H   LYS A 173      -0.991   8.057  16.199  1.00 91.69           H  
ATOM   2653  HA  LYS A 173      -1.193  10.996  15.776  1.00 91.69           H  
ATOM   2654  HB2 LYS A 173      -3.028  10.360  14.211  1.00 91.69           H  
ATOM   2655  HB3 LYS A 173      -2.730   8.658  14.578  1.00 91.69           H  
ATOM   2656  HG2 LYS A 173      -0.443   8.835  13.684  1.00 91.69           H  
ATOM   2657  HG3 LYS A 173      -0.632  10.585  13.475  1.00 91.69           H  
ATOM   2658  HD2 LYS A 173      -2.235   8.442  12.017  1.00 91.69           H  
ATOM   2659  HD3 LYS A 173      -2.442  10.196  11.825  1.00 91.69           H  
ATOM   2660  HE2 LYS A 173       0.109   8.625  11.255  1.00 91.69           H  
ATOM   2661  HE3 LYS A 173      -0.048  10.370  11.122  1.00 91.69           H  
ATOM   2662  HZ1 LYS A 173      -1.557   8.392   9.515  1.00 91.69           H  
ATOM   2663  HZ2 LYS A 173      -1.727  10.023   9.390  1.00 91.69           H  
ATOM   2664  HZ3 LYS A 173      -0.316   9.302   8.980  1.00 91.69           H  
ATOM   2665  N   PHE A 174      -3.407   9.365  17.534  1.00 94.38           N  
ATOM   2666  CA  PHE A 174      -4.553   9.469  18.436  1.00 94.38           C  
ATOM   2667  C   PHE A 174      -4.197   8.842  19.780  1.00 94.38           C  
ATOM   2668  O   PHE A 174      -4.488   7.668  20.029  1.00 94.38           O  
ATOM   2669  CB  PHE A 174      -5.786   8.817  17.798  1.00 94.38           C  
ATOM   2670  CG  PHE A 174      -6.230   9.479  16.511  1.00 94.38           C  
ATOM   2671  CD1 PHE A 174      -6.931  10.699  16.555  1.00 94.38           C  
ATOM   2672  CD2 PHE A 174      -5.939   8.881  15.272  1.00 94.38           C  
ATOM   2673  CE1 PHE A 174      -7.347  11.315  15.362  1.00 94.38           C  
ATOM   2674  CE2 PHE A 174      -6.357   9.497  14.079  1.00 94.38           C  
ATOM   2675  CZ  PHE A 174      -7.061  10.713  14.124  1.00 94.38           C  
ATOM   2676  H   PHE A 174      -2.949   8.467  17.468  1.00 94.38           H  
ATOM   2677  HA  PHE A 174      -4.789  10.518  18.616  1.00 94.38           H  
ATOM   2678  HB2 PHE A 174      -5.578   7.764  17.605  1.00 94.38           H  
ATOM   2679  HB3 PHE A 174      -6.610   8.862  18.509  1.00 94.38           H  
ATOM   2680  HD1 PHE A 174      -7.150  11.166  17.504  1.00 94.38           H  
ATOM   2681  HD2 PHE A 174      -5.402   7.945  15.235  1.00 94.38           H  
ATOM   2682  HE1 PHE A 174      -7.885  12.251  15.398  1.00 94.38           H  
ATOM   2683  HE2 PHE A 174      -6.148   9.031  13.126  1.00 94.38           H  
ATOM   2684  HZ  PHE A 174      -7.388  11.186  13.210  1.00 94.38           H  
ATOM   2685  N   ILE A 175      -3.528   9.637  20.611  1.00 96.19           N  
ATOM   2686  CA  ILE A 175      -3.129   9.246  21.961  1.00 96.19           C  
ATOM   2687  C   ILE A 175      -4.356   9.338  22.866  1.00 96.19           C  
ATOM   2688  O   ILE A 175      -5.056  10.351  22.877  1.00 96.19           O  
ATOM   2689  CB  ILE A 175      -1.938  10.101  22.443  1.00 96.19           C  
ATOM   2690  CG1 ILE A 175      -0.701   9.721  21.596  1.00 96.19           C  
ATOM   2691  CG2 ILE A 175      -1.685   9.882  23.946  1.00 96.19           C  
ATOM   2692  CD1 ILE A 175       0.507  10.638  21.759  1.00 96.19           C  
ATOM   2693  H   ILE A 175      -3.346  10.590  20.329  1.00 96.19           H  
ATOM   2694  HA  ILE A 175      -2.802   8.206  21.945  1.00 96.19           H  
ATOM   2695  HB  ILE A 175      -2.168  11.155  22.285  1.00 96.19           H  
ATOM   2696 HG12 ILE A 175      -0.959   9.746  20.537  1.00 96.19           H  
ATOM   2697 HG13 ILE A 175      -0.404   8.700  21.836  1.00 96.19           H  
ATOM   2698 HG21 ILE A 175      -2.504  10.301  24.529  1.00 96.19           H  
ATOM   2699 HG22 ILE A 175      -1.613   8.816  24.160  1.00 96.19           H  
ATOM   2700 HG23 ILE A 175      -0.769  10.374  24.275  1.00 96.19           H  
ATOM   2701 HD11 ILE A 175       0.824  10.694  22.799  1.00 96.19           H  
ATOM   2702 HD12 ILE A 175       0.240  11.622  21.371  1.00 96.19           H  
ATOM   2703 HD13 ILE A 175       1.333  10.237  21.172  1.00 96.19           H  
ATOM   2704  N   LYS A 176      -4.628   8.258  23.594  1.00 95.12           N  
ATOM   2705  CA  LYS A 176      -5.699   8.154  24.583  1.00 95.12           C  
ATOM   2706  C   LYS A 176      -5.094   8.161  25.977  1.00 95.12           C  
ATOM   2707  O   LYS A 176      -4.167   7.400  26.234  1.00 95.12           O  
ATOM   2708  CB  LYS A 176      -6.508   6.870  24.374  1.00 95.12           C  
ATOM   2709  CG  LYS A 176      -7.251   6.838  23.033  1.00 95.12           C  
ATOM   2710  CD  LYS A 176      -8.133   5.586  22.975  1.00 95.12           C  
ATOM   2711  CE  LYS A 176      -8.869   5.503  21.636  1.00 95.12           C  
ATOM   2712  NZ  LYS A 176      -9.756   4.314  21.597  1.00 95.12           N1+
ATOM   2713  H   LYS A 176      -3.983   7.484  23.526  1.00 95.12           H  
ATOM   2714  HA  LYS A 176      -6.361   9.017  24.498  1.00 95.12           H  
ATOM   2715  HB2 LYS A 176      -7.236   6.791  25.181  1.00 95.12           H  
ATOM   2716  HB3 LYS A 176      -5.840   6.010  24.436  1.00 95.12           H  
ATOM   2717  HG2 LYS A 176      -6.532   6.815  22.213  1.00 95.12           H  
ATOM   2718  HG3 LYS A 176      -7.874   7.727  22.940  1.00 95.12           H  
ATOM   2719  HD2 LYS A 176      -8.857   5.630  23.788  1.00 95.12           H  
ATOM   2720  HD3 LYS A 176      -7.507   4.704  23.107  1.00 95.12           H  
ATOM   2721  HE2 LYS A 176      -9.448   6.417  21.500  1.00 95.12           H  
ATOM   2722  HE3 LYS A 176      -8.128   5.452  20.838  1.00 95.12           H  
ATOM   2723  HZ1 LYS A 176      -9.212   3.468  21.683  1.00 95.12           H  
ATOM   2724  HZ2 LYS A 176     -10.407   4.340  22.370  1.00 95.12           H  
ATOM   2725  HZ3 LYS A 176     -10.278   4.278  20.733  1.00 95.12           H  
ATOM   2726  N   ASN A 177      -5.670   8.954  26.869  1.00 96.25           N  
ATOM   2727  CA  ASN A 177      -5.269   9.014  28.268  1.00 96.25           C  
ATOM   2728  C   ASN A 177      -6.213   8.101  29.050  1.00 96.25           C  
ATOM   2729  O   ASN A 177      -7.395   8.416  29.191  1.00 96.25           O  
ATOM   2730  CB  ASN A 177      -5.321  10.472  28.764  1.00 96.25           C  
ATOM   2731  CG  ASN A 177      -4.527  11.470  27.933  1.00 96.25           C  
ATOM   2732  ND2 ASN A 177      -4.584  12.728  28.296  1.00 96.25           N  
ATOM   2733  OD1 ASN A 177      -3.878  11.156  26.947  1.00 96.25           O  
ATOM   2734  H   ASN A 177      -6.418   9.564  26.571  1.00 96.25           H  
ATOM   2735  HA  ASN A 177      -4.247   8.651  28.383  1.00 96.25           H  
ATOM   2736  HB2 ASN A 177      -6.357  10.811  28.789  1.00 96.25           H  
ATOM   2737  HB3 ASN A 177      -4.937  10.511  29.784  1.00 96.25           H  
ATOM   2738 HD21 ASN A 177      -5.046  13.001  29.152  1.00 96.25           H  
ATOM   2739 HD22 ASN A 177      -4.032  13.394  27.772  1.00 96.25           H  
ATOM   2740  N   ILE A 178      -5.722   6.952  29.508  1.00 97.69           N  
ATOM   2741  CA  ILE A 178      -6.512   6.017  30.308  1.00 97.69           C  
ATOM   2742  C   ILE A 178      -6.195   6.281  31.782  1.00 97.69           C  
ATOM   2743  O   ILE A 178      -5.045   6.082  32.182  1.00 97.69           O  
ATOM   2744  CB  ILE A 178      -6.245   4.559  29.883  1.00 97.69           C  
ATOM   2745  CG1 ILE A 178      -6.455   4.340  28.365  1.00 97.69           C  
ATOM   2746  CG2 ILE A 178      -7.135   3.598  30.691  1.00 97.69           C  
ATOM   2747  CD1 ILE A 178      -7.812   4.785  27.795  1.00 97.69           C  
ATOM   2748  H   ILE A 178      -4.751   6.720  29.350  1.00 97.69           H  
ATOM   2749  HA  ILE A 178      -7.571   6.205  30.128  1.00 97.69           H  
ATOM   2750  HB  ILE A 178      -5.208   4.312  30.107  1.00 97.69           H  
ATOM   2751 HG12 ILE A 178      -5.667   4.858  27.818  1.00 97.69           H  
ATOM   2752 HG13 ILE A 178      -6.347   3.276  28.154  1.00 97.69           H  
ATOM   2753 HG21 ILE A 178      -6.875   3.647  31.749  1.00 97.69           H  
ATOM   2754 HG22 ILE A 178      -8.188   3.854  30.579  1.00 97.69           H  
ATOM   2755 HG23 ILE A 178      -6.976   2.573  30.357  1.00 97.69           H  
ATOM   2756 HD11 ILE A 178      -8.626   4.280  28.314  1.00 97.69           H  
ATOM   2757 HD12 ILE A 178      -7.855   4.524  26.738  1.00 97.69           H  
ATOM   2758 HD13 ILE A 178      -7.931   5.864  27.890  1.00 97.69           H  
ATOM   2759  N   PRO A 179      -7.156   6.772  32.588  1.00 97.25           N  
ATOM   2760  CA  PRO A 179      -6.928   6.970  34.012  1.00 97.25           C  
ATOM   2761  C   PRO A 179      -6.707   5.617  34.693  1.00 97.25           C  
ATOM   2762  O   PRO A 179      -7.346   4.624  34.343  1.00 97.25           O  
ATOM   2763  CB  PRO A 179      -8.171   7.686  34.541  1.00 97.25           C  
ATOM   2764  CG  PRO A 179      -9.272   7.218  33.588  1.00 97.25           C  
ATOM   2765  CD  PRO A 179      -8.543   7.070  32.254  1.00 97.25           C  
ATOM   2766  HA  PRO A 179      -6.055   7.601  34.168  1.00 97.25           H  
ATOM   2767  HB2 PRO A 179      -8.391   7.424  35.576  1.00 97.25           H  
ATOM   2768  HB3 PRO A 179      -8.038   8.763  34.444  1.00 97.25           H  
ATOM   2769  HG2 PRO A 179     -10.086   7.940  33.526  1.00 97.25           H  
ATOM   2770  HG3 PRO A 179      -9.645   6.247  33.911  1.00 97.25           H  
ATOM   2771  HD2 PRO A 179      -9.000   6.264  31.680  1.00 97.25           H  
ATOM   2772  HD3 PRO A 179      -8.588   8.007  31.699  1.00 97.25           H  
ATOM   2773  N   TRP A 180      -5.808   5.589  35.671  1.00 98.44           N  
ATOM   2774  CA  TRP A 180      -5.435   4.370  36.375  1.00 98.44           C  
ATOM   2775  C   TRP A 180      -5.290   4.614  37.873  1.00 98.44           C  
ATOM   2776  O   TRP A 180      -4.589   5.536  38.287  1.00 98.44           O  
ATOM   2777  CB  TRP A 180      -4.135   3.823  35.786  1.00 98.44           C  
ATOM   2778  CG  TRP A 180      -3.879   2.406  36.176  1.00 98.44           C  
ATOM   2779  CD1 TRP A 180      -3.212   1.986  37.273  1.00 98.44           C  
ATOM   2780  CD2 TRP A 180      -4.311   1.202  35.477  1.00 98.44           C  
ATOM   2781  CE2 TRP A 180      -3.835   0.072  36.203  1.00 98.44           C  
ATOM   2782  CE3 TRP A 180      -5.043   0.954  34.296  1.00 98.44           C  
ATOM   2783  NE1 TRP A 180      -3.219   0.605  37.313  1.00 98.44           N  
ATOM   2784  CZ2 TRP A 180      -4.018  -1.240  35.750  1.00 98.44           C  
ATOM   2785  CZ3 TRP A 180      -5.224  -0.360  33.826  1.00 98.44           C  
ATOM   2786  CH2 TRP A 180      -4.695  -1.452  34.538  1.00 98.44           C  
ATOM   2787  H   TRP A 180      -5.286   6.428  35.874  1.00 98.44           H  
ATOM   2788  HA  TRP A 180      -6.211   3.618  36.229  1.00 98.44           H  
ATOM   2789  HB2 TRP A 180      -3.295   4.446  36.094  1.00 98.44           H  
ATOM   2790  HB3 TRP A 180      -4.195   3.862  34.698  1.00 98.44           H  
ATOM   2791  HD1 TRP A 180      -2.759   2.638  38.006  1.00 98.44           H  
ATOM   2792  HE1 TRP A 180      -2.754   0.058  38.023  1.00 98.44           H  
ATOM   2793  HE3 TRP A 180      -5.448   1.788  33.742  1.00 98.44           H  
ATOM   2794  HZ2 TRP A 180      -3.623  -2.070  36.317  1.00 98.44           H  
ATOM   2795  HZ3 TRP A 180      -5.776  -0.531  32.913  1.00 98.44           H  
ATOM   2796  HH2 TRP A 180      -4.805  -2.456  34.157  1.00 98.44           H  
ATOM   2797  N   ASN A 181      -5.915   3.762  38.687  1.00 98.31           N  
ATOM   2798  CA  ASN A 181      -5.688   3.715  40.130  1.00 98.31           C  
ATOM   2799  C   ASN A 181      -4.524   2.766  40.443  1.00 98.31           C  
ATOM   2800  O   ASN A 181      -4.688   1.544  40.433  1.00 98.31           O  
ATOM   2801  CB  ASN A 181      -6.987   3.307  40.849  1.00 98.31           C  
ATOM   2802  CG  ASN A 181      -6.820   3.335  42.364  1.00 98.31           C  
ATOM   2803  ND2 ASN A 181      -7.394   2.385  43.069  1.00 98.31           N  
ATOM   2804  OD1 ASN A 181      -6.192   4.231  42.905  1.00 98.31           O  
ATOM   2805  H   ASN A 181      -6.499   3.050  38.274  1.00 98.31           H  
ATOM   2806  HA  ASN A 181      -5.407   4.707  40.483  1.00 98.31           H  
ATOM   2807  HB2 ASN A 181      -7.280   2.307  40.532  1.00 98.31           H  
ATOM   2808  HB3 ASN A 181      -7.785   4.001  40.587  1.00 98.31           H  
ATOM   2809 HD21 ASN A 181      -7.271   2.361  44.070  1.00 98.31           H  
ATOM   2810 HD22 ASN A 181      -7.919   1.642  42.630  1.00 98.31           H  
ATOM   2811  N   PHE A 182      -3.344   3.319  40.725  1.00 98.19           N  
ATOM   2812  CA  PHE A 182      -2.233   2.525  41.244  1.00 98.19           C  
ATOM   2813  C   PHE A 182      -2.584   1.995  42.640  1.00 98.19           C  
ATOM   2814  O   PHE A 182      -2.483   0.793  42.868  1.00 98.19           O  
ATOM   2815  CB  PHE A 182      -0.936   3.349  41.243  1.00 98.19           C  
ATOM   2816  CG  PHE A 182      -0.499   3.844  39.874  1.00 98.19           C  
ATOM   2817  CD1 PHE A 182      -0.147   2.924  38.867  1.00 98.19           C  
ATOM   2818  CD2 PHE A 182      -0.435   5.225  39.603  1.00 98.19           C  
ATOM   2819  CE1 PHE A 182       0.247   3.378  37.596  1.00 98.19           C  
ATOM   2820  CE2 PHE A 182      -0.026   5.679  38.336  1.00 98.19           C  
ATOM   2821  CZ  PHE A 182       0.309   4.756  37.329  1.00 98.19           C  
ATOM   2822  H   PHE A 182      -3.283   4.324  40.810  1.00 98.19           H  
ATOM   2823  HA  PHE A 182      -2.084   1.655  40.604  1.00 98.19           H  
ATOM   2824  HB2 PHE A 182      -1.054   4.202  41.910  1.00 98.19           H  
ATOM   2825  HB3 PHE A 182      -0.135   2.732  41.652  1.00 98.19           H  
ATOM   2826  HD1 PHE A 182      -0.194   1.863  39.065  1.00 98.19           H  
ATOM   2827  HD2 PHE A 182      -0.688   5.940  40.372  1.00 98.19           H  
ATOM   2828  HE1 PHE A 182       0.494   2.665  36.823  1.00 98.19           H  
ATOM   2829  HE2 PHE A 182       0.035   6.740  38.145  1.00 98.19           H  
ATOM   2830  HZ  PHE A 182       0.607   5.107  36.352  1.00 98.19           H  
ATOM   2831  N   GLY A 183      -3.088   2.858  43.530  1.00 96.75           N  
ATOM   2832  CA  GLY A 183      -3.589   2.466  44.854  1.00 96.75           C  
ATOM   2833  C   GLY A 183      -2.522   1.826  45.749  1.00 96.75           C  
ATOM   2834  O   GLY A 183      -2.809   0.889  46.492  1.00 96.75           O  
ATOM   2835  H   GLY A 183      -3.199   3.823  43.249  1.00 96.75           H  
ATOM   2836  HA2 GLY A 183      -3.964   3.352  45.366  1.00 96.75           H  
ATOM   2837  HA3 GLY A 183      -4.419   1.768  44.739  1.00 96.75           H  
ATOM   2838  N   GLN A 184      -1.273   2.292  45.658  1.00 97.44           N  
ATOM   2839  CA  GLN A 184      -0.127   1.693  46.348  1.00 97.44           C  
ATOM   2840  C   GLN A 184      -0.221   1.734  47.881  1.00 97.44           C  
ATOM   2841  O   GLN A 184       0.471   0.958  48.539  1.00 97.44           O  
ATOM   2842  CB  GLN A 184       1.192   2.322  45.863  1.00 97.44           C  
ATOM   2843  CG  GLN A 184       1.413   3.810  46.199  1.00 97.44           C  
ATOM   2844  CD  GLN A 184       0.861   4.768  45.153  1.00 97.44           C  
ATOM   2845  NE2 GLN A 184       1.357   5.982  45.086  1.00 97.44           N  
ATOM   2846  OE1 GLN A 184      -0.016   4.436  44.369  1.00 97.44           O  
ATOM   2847  H   GLN A 184      -1.099   3.066  45.032  1.00 97.44           H  
ATOM   2848  HA  GLN A 184      -0.098   0.639  46.076  1.00 97.44           H  
ATOM   2849  HB2 GLN A 184       1.999   1.767  46.340  1.00 97.44           H  
ATOM   2850  HB3 GLN A 184       1.298   2.168  44.788  1.00 97.44           H  
ATOM   2851  HG2 GLN A 184       0.969   4.061  47.163  1.00 97.44           H  
ATOM   2852  HG3 GLN A 184       2.486   3.984  46.281  1.00 97.44           H  
ATOM   2853 HE21 GLN A 184       0.957   6.626  44.419  1.00 97.44           H  
ATOM   2854 HE22 GLN A 184       2.103   6.280  45.700  1.00 97.44           H  
ATOM   2855  N   PHE A 185      -1.056   2.609  48.450  1.00 98.00           N  
ATOM   2856  CA  PHE A 185      -1.278   2.702  49.898  1.00 98.00           C  
ATOM   2857  C   PHE A 185      -2.661   2.203  50.322  1.00 98.00           C  
ATOM   2858  O   PHE A 185      -3.055   2.379  51.472  1.00 98.00           O  
ATOM   2859  CB  PHE A 185      -0.989   4.122  50.400  1.00 98.00           C  
ATOM   2860  CG  PHE A 185       0.316   4.736  49.929  1.00 98.00           C  
ATOM   2861  CD1 PHE A 185       1.505   3.980  49.883  1.00 98.00           C  
ATOM   2862  CD2 PHE A 185       0.339   6.084  49.536  1.00 98.00           C  
ATOM   2863  CE1 PHE A 185       2.702   4.556  49.422  1.00 98.00           C  
ATOM   2864  CE2 PHE A 185       1.532   6.661  49.077  1.00 98.00           C  
ATOM   2865  CZ  PHE A 185       2.712   5.899  49.006  1.00 98.00           C  
ATOM   2866  H   PHE A 185      -1.598   3.228  47.865  1.00 98.00           H  
ATOM   2867  HA  PHE A 185      -0.579   2.036  50.403  1.00 98.00           H  
ATOM   2868  HB2 PHE A 185      -0.974   4.101  51.490  1.00 98.00           H  
ATOM   2869  HB3 PHE A 185      -1.815   4.768  50.099  1.00 98.00           H  
ATOM   2870  HD1 PHE A 185       1.497   2.939  50.174  1.00 98.00           H  
ATOM   2871  HD2 PHE A 185      -0.555   6.686  49.607  1.00 98.00           H  
ATOM   2872  HE1 PHE A 185       3.603   3.965  49.369  1.00 98.00           H  
ATOM   2873  HE2 PHE A 185       1.523   7.705  48.800  1.00 98.00           H  
ATOM   2874  HZ  PHE A 185       3.621   6.343  48.627  1.00 98.00           H  
ATOM   2875  N   GLU A 186      -3.402   1.554  49.418  1.00 97.81           N  
ATOM   2876  CA  GLU A 186      -4.632   0.873  49.800  1.00 97.81           C  
ATOM   2877  C   GLU A 186      -4.358  -0.304  50.745  1.00 97.81           C  
ATOM   2878  O   GLU A 186      -3.304  -0.951  50.712  1.00 97.81           O  
ATOM   2879  CB  GLU A 186      -5.430   0.388  48.583  1.00 97.81           C  
ATOM   2880  CG  GLU A 186      -6.152   1.524  47.842  1.00 97.81           C  
ATOM   2881  CD  GLU A 186      -7.256   0.993  46.910  1.00 97.81           C  
ATOM   2882  OE1 GLU A 186      -7.418   1.559  45.800  1.00 97.81           O  
ATOM   2883  OE2 GLU A 186      -7.947   0.014  47.308  1.00 97.81           O1-
ATOM   2884  H   GLU A 186      -3.041   1.412  48.485  1.00 97.81           H  
ATOM   2885  HA  GLU A 186      -5.249   1.583  50.349  1.00 97.81           H  
ATOM   2886  HB2 GLU A 186      -6.178  -0.310  48.959  1.00 97.81           H  
ATOM   2887  HB3 GLU A 186      -4.786  -0.161  47.895  1.00 97.81           H  
ATOM   2888  HG2 GLU A 186      -5.422   2.103  47.276  1.00 97.81           H  
ATOM   2889  HG3 GLU A 186      -6.615   2.184  48.575  1.00 97.81           H  
ATOM   2890  N   ASP A 187      -5.361  -0.618  51.566  1.00 95.44           N  
ATOM   2891  CA  ASP A 187      -5.252  -1.659  52.580  1.00 95.44           C  
ATOM   2892  C   ASP A 187      -4.820  -3.017  51.990  1.00 95.44           C  
ATOM   2893  O   ASP A 187      -5.310  -3.470  50.942  1.00 95.44           O  
ATOM   2894  CB  ASP A 187      -6.562  -1.766  53.366  1.00 95.44           C  
ATOM   2895  CG  ASP A 187      -6.441  -2.814  54.472  1.00 95.44           C  
ATOM   2896  OD1 ASP A 187      -5.360  -2.849  55.102  1.00 95.44           O  
ATOM   2897  OD2 ASP A 187      -7.389  -3.618  54.600  1.00 95.44           O1-
ATOM   2898  H   ASP A 187      -6.187  -0.038  51.569  1.00 95.44           H  
ATOM   2899  HA  ASP A 187      -4.479  -1.343  53.281  1.00 95.44           H  
ATOM   2900  HB2 ASP A 187      -7.369  -2.035  52.685  1.00 95.44           H  
ATOM   2901  HB3 ASP A 187      -6.794  -0.800  53.816  1.00 95.44           H  
ATOM   2902  N   GLY A 188      -3.864  -3.644  52.676  1.00 94.94           N  
ATOM   2903  CA  GLY A 188      -3.245  -4.917  52.320  1.00 94.94           C  
ATOM   2904  C   GLY A 188      -2.244  -4.892  51.157  1.00 94.94           C  
ATOM   2905  O   GLY A 188      -1.579  -5.910  50.949  1.00 94.94           O  
ATOM   2906  H   GLY A 188      -3.676  -3.269  53.595  1.00 94.94           H  
ATOM   2907  HA2 GLY A 188      -4.037  -5.620  52.061  1.00 94.94           H  
ATOM   2908  HA3 GLY A 188      -2.726  -5.301  53.199  1.00 94.94           H  
ATOM   2909  N   ILE A 189      -2.091  -3.787  50.410  1.00 98.31           N  
ATOM   2910  CA  ILE A 189      -1.193  -3.736  49.240  1.00 98.31           C  
ATOM   2911  C   ILE A 189       0.279  -3.837  49.638  1.00 98.31           C  
ATOM   2912  O   ILE A 189       1.012  -4.614  49.025  1.00 98.31           O  
ATOM   2913  CB  ILE A 189      -1.473  -2.494  48.361  1.00 98.31           C  
ATOM   2914  CG1 ILE A 189      -2.871  -2.570  47.703  1.00 98.31           C  
ATOM   2915  CG2 ILE A 189      -0.401  -2.306  47.268  1.00 98.31           C  
ATOM   2916  CD1 ILE A 189      -3.123  -3.834  46.866  1.00 98.31           C  
ATOM   2917  H   ILE A 189      -2.649  -2.971  50.622  1.00 98.31           H  
ATOM   2918  HA  ILE A 189      -1.378  -4.620  48.632  1.00 98.31           H  
ATOM   2919  HB  ILE A 189      -1.444  -1.604  48.989  1.00 98.31           H  
ATOM   2920 HG12 ILE A 189      -2.996  -1.700  47.059  1.00 98.31           H  
ATOM   2921 HG13 ILE A 189      -3.638  -2.509  48.474  1.00 98.31           H  
ATOM   2922 HG21 ILE A 189      -0.222  -3.236  46.728  1.00 98.31           H  
ATOM   2923 HG22 ILE A 189       0.534  -1.970  47.716  1.00 98.31           H  
ATOM   2924 HG23 ILE A 189      -0.721  -1.536  46.566  1.00 98.31           H  
ATOM   2925 HD11 ILE A 189      -2.277  -4.050  46.212  1.00 98.31           H  
ATOM   2926 HD12 ILE A 189      -3.311  -4.683  47.522  1.00 98.31           H  
ATOM   2927 HD13 ILE A 189      -4.003  -3.697  46.237  1.00 98.31           H  
ATOM   2928  N   LEU A 190       0.709  -3.145  50.696  1.00 98.31           N  
ATOM   2929  CA  LEU A 190       2.089  -3.248  51.179  1.00 98.31           C  
ATOM   2930  C   LEU A 190       2.445  -4.678  51.607  1.00 98.31           C  
ATOM   2931  O   LEU A 190       3.491  -5.195  51.220  1.00 98.31           O  
ATOM   2932  CB  LEU A 190       2.303  -2.226  52.307  1.00 98.31           C  
ATOM   2933  CG  LEU A 190       3.703  -2.281  52.947  1.00 98.31           C  
ATOM   2934  CD1 LEU A 190       4.834  -2.037  51.946  1.00 98.31           C  
ATOM   2935  CD2 LEU A 190       3.781  -1.221  54.043  1.00 98.31           C  
ATOM   2936  H   LEU A 190       0.081  -2.485  51.130  1.00 98.31           H  
ATOM   2937  HA  LEU A 190       2.754  -3.001  50.352  1.00 98.31           H  
ATOM   2938  HB2 LEU A 190       1.562  -2.401  53.087  1.00 98.31           H  
ATOM   2939  HB3 LEU A 190       2.139  -1.227  51.903  1.00 98.31           H  
ATOM   2940  HG  LEU A 190       3.853  -3.258  53.409  1.00 98.31           H  
ATOM   2941 HD11 LEU A 190       4.806  -2.775  51.144  1.00 98.31           H  
ATOM   2942 HD12 LEU A 190       4.752  -1.038  51.517  1.00 98.31           H  
ATOM   2943 HD13 LEU A 190       5.791  -2.143  52.455  1.00 98.31           H  
ATOM   2944 HD21 LEU A 190       4.767  -1.223  54.508  1.00 98.31           H  
ATOM   2945 HD22 LEU A 190       3.028  -1.419  54.805  1.00 98.31           H  
ATOM   2946 HD23 LEU A 190       3.600  -0.238  53.609  1.00 98.31           H  
ATOM   2947  N   ASP A 191       1.543  -5.351  52.324  1.00 97.56           N  
ATOM   2948  CA  ASP A 191       1.734  -6.752  52.711  1.00 97.56           C  
ATOM   2949  C   ASP A 191       1.841  -7.659  51.466  1.00 97.56           C  
ATOM   2950  O   ASP A 191       2.679  -8.558  51.433  1.00 97.56           O  
ATOM   2951  CB  ASP A 191       0.581  -7.216  53.623  1.00 97.56           C  
ATOM   2952  CG  ASP A 191       0.571  -6.632  55.051  1.00 97.56           C  
ATOM   2953  OD1 ASP A 191       1.599  -6.124  55.543  1.00 97.56           O  
ATOM   2954  OD2 ASP A 191      -0.475  -6.763  55.727  1.00 97.56           O1-
ATOM   2955  H   ASP A 191       0.708  -4.868  52.622  1.00 97.56           H  
ATOM   2956  HA  ASP A 191       2.669  -6.843  53.263  1.00 97.56           H  
ATOM   2957  HB2 ASP A 191       0.643  -8.300  53.719  1.00 97.56           H  
ATOM   2958  HB3 ASP A 191      -0.370  -6.990  53.141  1.00 97.56           H  
ATOM   2959  N   ILE A 192       1.038  -7.416  50.418  1.00 98.50           N  
ATOM   2960  CA  ILE A 192       1.143  -8.137  49.134  1.00 98.50           C  
ATOM   2961  C   ILE A 192       2.504  -7.891  48.469  1.00 98.50           C  
ATOM   2962  O   ILE A 192       3.122  -8.835  47.983  1.00 98.50           O  
ATOM   2963  CB  ILE A 192      -0.015  -7.761  48.175  1.00 98.50           C  
ATOM   2964  CG1 ILE A 192      -1.361  -8.297  48.699  1.00 98.50           C  
ATOM   2965  CG2 ILE A 192       0.222  -8.366  46.777  1.00 98.50           C  
ATOM   2966  CD1 ILE A 192      -2.600  -7.590  48.142  1.00 98.50           C  
ATOM   2967  H   ILE A 192       0.395  -6.640  50.483  1.00 98.50           H  
ATOM   2968  HA  ILE A 192       1.087  -9.208  49.331  1.00 98.50           H  
ATOM   2969  HB  ILE A 192      -0.075  -6.676  48.081  1.00 98.50           H  
ATOM   2970 HG12 ILE A 192      -1.429  -9.345  48.408  1.00 98.50           H  
ATOM   2971 HG13 ILE A 192      -1.399  -8.234  49.787  1.00 98.50           H  
ATOM   2972 HG21 ILE A 192      -0.665  -8.273  46.150  1.00 98.50           H  
ATOM   2973 HG22 ILE A 192       1.044  -7.856  46.276  1.00 98.50           H  
ATOM   2974 HG23 ILE A 192       0.464  -9.425  46.868  1.00 98.50           H  
ATOM   2975 HD11 ILE A 192      -2.615  -6.560  48.498  1.00 98.50           H  
ATOM   2976 HD12 ILE A 192      -2.600  -7.597  47.053  1.00 98.50           H  
ATOM   2977 HD13 ILE A 192      -3.495  -8.097  48.501  1.00 98.50           H  
ATOM   2978  N   CYS A 193       2.989  -6.649  48.467  1.00 98.31           N  
ATOM   2979  CA  CYS A 193       4.278  -6.298  47.873  1.00 98.31           C  
ATOM   2980  C   CYS A 193       5.445  -6.989  48.594  1.00 98.31           C  
ATOM   2981  O   CYS A 193       6.368  -7.470  47.940  1.00 98.31           O  
ATOM   2982  CB  CYS A 193       4.450  -4.773  47.879  1.00 98.31           C  
ATOM   2983  SG  CYS A 193       3.200  -3.991  46.820  1.00 98.31           S  
ATOM   2984  H   CYS A 193       2.433  -5.911  48.877  1.00 98.31           H  
ATOM   2985  HA  CYS A 193       4.297  -6.642  46.839  1.00 98.31           H  
ATOM   2986  HB2 CYS A 193       4.366  -4.385  48.894  1.00 98.31           H  
ATOM   2987  HB3 CYS A 193       5.438  -4.522  47.494  1.00 98.31           H  
ATOM   2988  HG  CYS A 193       2.162  -4.164  47.644  1.00 98.31           H  
ATOM   2989  N   LEU A 194       5.395  -7.100  49.925  1.00 98.06           N  
ATOM   2990  CA  LEU A 194       6.392  -7.853  50.691  1.00 98.06           C  
ATOM   2991  C   LEU A 194       6.314  -9.362  50.408  1.00 98.06           C  
ATOM   2992  O   LEU A 194       7.353  -9.987  50.204  1.00 98.06           O  
ATOM   2993  CB  LEU A 194       6.238  -7.552  52.191  1.00 98.06           C  
ATOM   2994  CG  LEU A 194       6.536  -6.094  52.596  1.00 98.06           C  
ATOM   2995  CD1 LEU A 194       6.343  -5.944  54.105  1.00 98.06           C  
ATOM   2996  CD2 LEU A 194       7.964  -5.662  52.250  1.00 98.06           C  
ATOM   2997  H   LEU A 194       4.630  -6.659  50.416  1.00 98.06           H  
ATOM   2998  HA  LEU A 194       7.387  -7.544  50.370  1.00 98.06           H  
ATOM   2999  HB2 LEU A 194       5.221  -7.799  52.495  1.00 98.06           H  
ATOM   3000  HB3 LEU A 194       6.916  -8.207  52.740  1.00 98.06           H  
ATOM   3001  HG  LEU A 194       5.847  -5.417  52.093  1.00 98.06           H  
ATOM   3002 HD11 LEU A 194       7.015  -6.613  54.643  1.00 98.06           H  
ATOM   3003 HD12 LEU A 194       5.311  -6.181  54.362  1.00 98.06           H  
ATOM   3004 HD13 LEU A 194       6.540  -4.912  54.398  1.00 98.06           H  
ATOM   3005 HD21 LEU A 194       8.082  -5.613  51.168  1.00 98.06           H  
ATOM   3006 HD22 LEU A 194       8.150  -4.664  52.649  1.00 98.06           H  
ATOM   3007 HD23 LEU A 194       8.680  -6.371  52.667  1.00 98.06           H  
ATOM   3008  N   ILE A 195       5.104  -9.929  50.298  1.00 97.94           N  
ATOM   3009  CA  ILE A 195       4.907 -11.334  49.896  1.00 97.94           C  
ATOM   3010  C   ILE A 195       5.510 -11.592  48.511  1.00 97.94           C  
ATOM   3011  O   ILE A 195       6.192 -12.596  48.331  1.00 97.94           O  
ATOM   3012  CB  ILE A 195       3.409 -11.723  49.944  1.00 97.94           C  
ATOM   3013  CG1 ILE A 195       2.916 -11.792  51.407  1.00 97.94           C  
ATOM   3014  CG2 ILE A 195       3.143 -13.080  49.257  1.00 97.94           C  
ATOM   3015  CD1 ILE A 195       1.386 -11.775  51.543  1.00 97.94           C  
ATOM   3016  H   ILE A 195       4.291  -9.363  50.498  1.00 97.94           H  
ATOM   3017  HA  ILE A 195       5.448 -11.972  50.595  1.00 97.94           H  
ATOM   3018  HB  ILE A 195       2.835 -10.961  49.416  1.00 97.94           H  
ATOM   3019 HG12 ILE A 195       3.309 -10.944  51.969  1.00 97.94           H  
ATOM   3020 HG13 ILE A 195       3.306 -12.695  51.878  1.00 97.94           H  
ATOM   3021 HG21 ILE A 195       3.755 -13.858  49.712  1.00 97.94           H  
ATOM   3022 HG22 ILE A 195       2.092 -13.358  49.330  1.00 97.94           H  
ATOM   3023 HG23 ILE A 195       3.380 -13.028  48.194  1.00 97.94           H  
ATOM   3024 HD11 ILE A 195       1.124 -11.729  52.600  1.00 97.94           H  
ATOM   3025 HD12 ILE A 195       0.948 -12.676  51.115  1.00 97.94           H  
ATOM   3026 HD13 ILE A 195       0.980 -10.896  51.041  1.00 97.94           H  
ATOM   3027  N   LEU A 196       5.322 -10.683  47.549  1.00 97.31           N  
ATOM   3028  CA  LEU A 196       5.908 -10.784  46.207  1.00 97.31           C  
ATOM   3029  C   LEU A 196       7.438 -10.895  46.252  1.00 97.31           C  
ATOM   3030  O   LEU A 196       8.018 -11.695  45.518  1.00 97.31           O  
ATOM   3031  CB  LEU A 196       5.385  -9.605  45.368  1.00 97.31           C  
ATOM   3032  CG  LEU A 196       5.878  -9.571  43.909  1.00 97.31           C  
ATOM   3033  CD1 LEU A 196       4.851  -8.827  43.054  1.00 97.31           C  
ATOM   3034  CD2 LEU A 196       7.209  -8.824  43.759  1.00 97.31           C  
ATOM   3035  H   LEU A 196       4.727  -9.893  47.752  1.00 97.31           H  
ATOM   3036  HA  LEU A 196       5.558 -11.702  45.736  1.00 97.31           H  
ATOM   3037  HB2 LEU A 196       4.298  -9.687  45.365  1.00 97.31           H  
ATOM   3038  HB3 LEU A 196       5.633  -8.661  45.853  1.00 97.31           H  
ATOM   3039  HG  LEU A 196       5.976 -10.585  43.522  1.00 97.31           H  
ATOM   3040 HD11 LEU A 196       5.170  -8.824  42.012  1.00 97.31           H  
ATOM   3041 HD12 LEU A 196       3.890  -9.339  43.120  1.00 97.31           H  
ATOM   3042 HD13 LEU A 196       4.739  -7.802  43.407  1.00 97.31           H  
ATOM   3043 HD21 LEU A 196       8.030  -9.422  44.155  1.00 97.31           H  
ATOM   3044 HD22 LEU A 196       7.408  -8.632  42.705  1.00 97.31           H  
ATOM   3045 HD23 LEU A 196       7.168  -7.870  44.286  1.00 97.31           H  
ATOM   3046  N   LEU A 197       8.095 -10.155  47.150  1.00 97.31           N  
ATOM   3047  CA  LEU A 197       9.536 -10.291  47.371  1.00 97.31           C  
ATOM   3048  C   LEU A 197       9.899 -11.611  48.067  1.00 97.31           C  
ATOM   3049  O   LEU A 197      10.969 -12.144  47.812  1.00 97.31           O  
ATOM   3050  CB  LEU A 197      10.069  -9.099  48.184  1.00 97.31           C  
ATOM   3051  CG  LEU A 197       9.865  -7.714  47.547  1.00 97.31           C  
ATOM   3052  CD1 LEU A 197      10.429  -6.648  48.490  1.00 97.31           C  
ATOM   3053  CD2 LEU A 197      10.561  -7.579  46.191  1.00 97.31           C  
ATOM   3054  H   LEU A 197       7.562  -9.537  47.744  1.00 97.31           H  
ATOM   3055  HA  LEU A 197      10.035 -10.306  46.403  1.00 97.31           H  
ATOM   3056  HB2 LEU A 197      11.138  -9.250  48.334  1.00 97.31           H  
ATOM   3057  HB3 LEU A 197       9.592  -9.107  49.163  1.00 97.31           H  
ATOM   3058  HG  LEU A 197       8.802  -7.520  47.408  1.00 97.31           H  
ATOM   3059 HD11 LEU A 197      11.501  -6.791  48.623  1.00 97.31           H  
ATOM   3060 HD12 LEU A 197       9.924  -6.713  49.454  1.00 97.31           H  
ATOM   3061 HD13 LEU A 197      10.244  -5.658  48.072  1.00 97.31           H  
ATOM   3062 HD21 LEU A 197      10.435  -6.562  45.818  1.00 97.31           H  
ATOM   3063 HD22 LEU A 197      10.096  -8.255  45.474  1.00 97.31           H  
ATOM   3064 HD23 LEU A 197      11.622  -7.810  46.282  1.00 97.31           H  
ATOM   3065  N   ASP A 198       9.046 -12.172  48.915  1.00 96.62           N  
ATOM   3066  CA  ASP A 198       9.336 -13.419  49.637  1.00 96.62           C  
ATOM   3067  C   ASP A 198       9.041 -14.691  48.822  1.00 96.62           C  
ATOM   3068  O   ASP A 198       9.521 -15.768  49.166  1.00 96.62           O  
ATOM   3069  CB  ASP A 198       8.593 -13.415  50.982  1.00 96.62           C  
ATOM   3070  CG  ASP A 198       9.127 -12.377  51.981  1.00 96.62           C  
ATOM   3071  OD1 ASP A 198      10.257 -11.863  51.794  1.00 96.62           O  
ATOM   3072  OD2 ASP A 198       8.435 -12.118  52.987  1.00 96.62           O1-
ATOM   3073  H   ASP A 198       8.185 -11.688  49.127  1.00 96.62           H  
ATOM   3074  HA  ASP A 198      10.402 -13.461  49.861  1.00 96.62           H  
ATOM   3075  HB2 ASP A 198       7.532 -13.241  50.807  1.00 96.62           H  
ATOM   3076  HB3 ASP A 198       8.698 -14.398  51.442  1.00 96.62           H  
ATOM   3077  N   VAL A 199       8.299 -14.600  47.715  1.00 95.06           N  
ATOM   3078  CA  VAL A 199       8.035 -15.749  46.823  1.00 95.06           C  
ATOM   3079  C   VAL A 199       8.904 -15.754  45.565  1.00 95.06           C  
ATOM   3080  O   VAL A 199       8.788 -16.652  44.735  1.00 95.06           O  
ATOM   3081  CB  VAL A 199       6.539 -15.902  46.493  1.00 95.06           C  
ATOM   3082  CG1 VAL A 199       5.706 -16.057  47.772  1.00 95.06           C  
ATOM   3083  CG2 VAL A 199       5.994 -14.745  45.654  1.00 95.06           C  
ATOM   3084  H   VAL A 199       7.824 -13.726  47.542  1.00 95.06           H  
ATOM   3085  HA  VAL A 199       8.309 -16.663  47.348  1.00 95.06           H  
ATOM   3086  HB  VAL A 199       6.408 -16.818  45.917  1.00 95.06           H  
ATOM   3087 HG11 VAL A 199       5.743 -15.143  48.367  1.00 95.06           H  
ATOM   3088 HG12 VAL A 199       4.669 -16.262  47.509  1.00 95.06           H  
ATOM   3089 HG13 VAL A 199       6.094 -16.885  48.366  1.00 95.06           H  
ATOM   3090 HG21 VAL A 199       6.491 -14.727  44.684  1.00 95.06           H  
ATOM   3091 HG22 VAL A 199       4.925 -14.887  45.493  1.00 95.06           H  
ATOM   3092 HG23 VAL A 199       6.161 -13.794  46.161  1.00 95.06           H  
ATOM   3093  N   ASN A 200       9.794 -14.770  45.407  1.00 93.19           N  
ATOM   3094  CA  ASN A 200      10.604 -14.651  44.201  1.00 93.19           C  
ATOM   3095  C   ASN A 200      11.673 -15.769  44.094  1.00 93.19           C  
ATOM   3096  O   ASN A 200      12.240 -16.180  45.113  1.00 93.19           O  
ATOM   3097  CB  ASN A 200      11.169 -13.221  44.086  1.00 93.19           C  
ATOM   3098  CG  ASN A 200      12.566 -13.047  44.650  1.00 93.19           C  
ATOM   3099  ND2 ASN A 200      12.731 -12.520  45.824  1.00 93.19           N  
ATOM   3100  OD1 ASN A 200      13.556 -13.371  44.011  1.00 93.19           O  
ATOM   3101  H   ASN A 200       9.847 -14.058  46.121  1.00 93.19           H  
ATOM   3102  HA  ASN A 200       9.905 -14.778  43.376  1.00 93.19           H  
ATOM   3103  HB2 ASN A 200      11.210 -12.960  43.029  1.00 93.19           H  
ATOM   3104  HB3 ASN A 200      10.488 -12.511  44.557  1.00 93.19           H  
ATOM   3105 HD21 ASN A 200      11.949 -12.327  46.433  1.00 93.19           H  
ATOM   3106 HD22 ASN A 200      13.673 -12.397  46.166  1.00 93.19           H  
ATOM   3107  N   PRO A 201      12.036 -16.225  42.878  1.00 91.31           N  
ATOM   3108  CA  PRO A 201      13.033 -17.282  42.664  1.00 91.31           C  
ATOM   3109  C   PRO A 201      14.368 -17.103  43.401  1.00 91.31           C  
ATOM   3110  O   PRO A 201      14.974 -18.078  43.859  1.00 91.31           O  
ATOM   3111  CB  PRO A 201      13.274 -17.284  41.152  1.00 91.31           C  
ATOM   3112  CG  PRO A 201      11.928 -16.864  40.578  1.00 91.31           C  
ATOM   3113  CD  PRO A 201      11.344 -15.926  41.628  1.00 91.31           C  
ATOM   3114  HA  PRO A 201      12.592 -18.236  42.956  1.00 91.31           H  
ATOM   3115  HB2 PRO A 201      13.573 -18.267  40.789  1.00 91.31           H  
ATOM   3116  HB3 PRO A 201      14.019 -16.534  40.886  1.00 91.31           H  
ATOM   3117  HG2 PRO A 201      11.296 -17.748  40.509  1.00 91.31           H  
ATOM   3118  HG3 PRO A 201      12.025 -16.382  39.604  1.00 91.31           H  
ATOM   3119  HD2 PRO A 201      11.491 -14.888  41.330  1.00 91.31           H  
ATOM   3120  HD3 PRO A 201      10.275 -16.116  41.721  1.00 91.31           H  
ATOM   3121  N   LYS A 202      14.859 -15.864  43.550  1.00 93.00           N  
ATOM   3122  CA  LYS A 202      16.121 -15.595  44.261  1.00 93.00           C  
ATOM   3123  C   LYS A 202      15.979 -15.773  45.768  1.00 93.00           C  
ATOM   3124  O   LYS A 202      16.931 -16.256  46.385  1.00 93.00           O  
ATOM   3125  CB  LYS A 202      16.678 -14.204  43.941  1.00 93.00           C  
ATOM   3126  CG  LYS A 202      16.972 -14.019  42.448  1.00 93.00           C  
ATOM   3127  CD  LYS A 202      17.613 -12.653  42.201  1.00 93.00           C  
ATOM   3128  CE  LYS A 202      17.903 -12.496  40.707  1.00 93.00           C  
ATOM   3129  NZ  LYS A 202      18.309 -11.108  40.378  1.00 93.00           N1+
ATOM   3130  H   LYS A 202      14.271 -15.087  43.285  1.00 93.00           H  
ATOM   3131  HA  LYS A 202      16.851 -16.340  43.943  1.00 93.00           H  
ATOM   3132  HB2 LYS A 202      17.607 -14.080  44.498  1.00 93.00           H  
ATOM   3133  HB3 LYS A 202      15.986 -13.434  44.285  1.00 93.00           H  
ATOM   3134  HG2 LYS A 202      17.650 -14.805  42.113  1.00 93.00           H  
ATOM   3135  HG3 LYS A 202      16.042 -14.086  41.881  1.00 93.00           H  
ATOM   3136  HD2 LYS A 202      16.923 -11.878  42.534  1.00 93.00           H  
ATOM   3137  HD3 LYS A 202      18.543 -12.583  42.766  1.00 93.00           H  
ATOM   3138  HE2 LYS A 202      16.998 -12.753  40.158  1.00 93.00           H  
ATOM   3139  HE3 LYS A 202      18.668 -13.212  40.409  1.00 93.00           H  
ATOM   3140  HZ1 LYS A 202      18.419 -11.019  39.378  1.00 93.00           H  
ATOM   3141  HZ2 LYS A 202      17.582 -10.468  40.666  1.00 93.00           H  
ATOM   3142  HZ3 LYS A 202      19.174 -10.857  40.835  1.00 93.00           H  
ATOM   3143  N   PHE A 203      14.815 -15.469  46.339  1.00 95.38           N  
ATOM   3144  CA  PHE A 203      14.510 -15.758  47.737  1.00 95.38           C  
ATOM   3145  C   PHE A 203      14.426 -17.264  47.981  1.00 95.38           C  
ATOM   3146  O   PHE A 203      15.095 -17.774  48.880  1.00 95.38           O  
ATOM   3147  CB  PHE A 203      13.213 -15.062  48.149  1.00 95.38           C  
ATOM   3148  CG  PHE A 203      12.884 -15.248  49.612  1.00 95.38           C  
ATOM   3149  CD1 PHE A 203      12.159 -16.376  50.039  1.00 95.38           C  
ATOM   3150  CD2 PHE A 203      13.271 -14.276  50.548  1.00 95.38           C  
ATOM   3151  CE1 PHE A 203      11.761 -16.496  51.380  1.00 95.38           C  
ATOM   3152  CE2 PHE A 203      12.862 -14.388  51.887  1.00 95.38           C  
ATOM   3153  CZ  PHE A 203      12.092 -15.488  52.298  1.00 95.38           C  
ATOM   3154  H   PHE A 203      14.081 -15.075  45.767  1.00 95.38           H  
ATOM   3155  HA  PHE A 203      15.315 -15.372  48.362  1.00 95.38           H  
ATOM   3156  HB2 PHE A 203      13.306 -13.994  47.954  1.00 95.38           H  
ATOM   3157  HB3 PHE A 203      12.378 -15.434  47.555  1.00 95.38           H  
ATOM   3158  HD1 PHE A 203      11.831 -17.112  49.320  1.00 95.38           H  
ATOM   3159  HD2 PHE A 203      13.841 -13.414  50.231  1.00 95.38           H  
ATOM   3160  HE1 PHE A 203      11.137 -17.323  51.681  1.00 95.38           H  
ATOM   3161  HE2 PHE A 203      13.089 -13.597  52.588  1.00 95.38           H  
ATOM   3162  HZ  PHE A 203      11.715 -15.537  53.309  1.00 95.38           H  
ATOM   3163  N   LEU A 204      13.697 -17.993  47.130  1.00 92.50           N  
ATOM   3164  CA  LEU A 204      13.577 -19.452  47.234  1.00 92.50           C  
ATOM   3165  C   LEU A 204      14.944 -20.149  47.123  1.00 92.50           C  
ATOM   3166  O   LEU A 204      15.194 -21.149  47.795  1.00 92.50           O  
ATOM   3167  CB  LEU A 204      12.610 -19.969  46.153  1.00 92.50           C  
ATOM   3168  CG  LEU A 204      11.180 -19.398  46.227  1.00 92.50           C  
ATOM   3169  CD1 LEU A 204      10.347 -19.979  45.087  1.00 92.50           C  
ATOM   3170  CD2 LEU A 204      10.490 -19.721  47.554  1.00 92.50           C  
ATOM   3171  H   LEU A 204      13.150 -17.506  46.435  1.00 92.50           H  
ATOM   3172  HA  LEU A 204      13.179 -19.705  48.217  1.00 92.50           H  
ATOM   3173  HB2 LEU A 204      12.552 -21.054  46.236  1.00 92.50           H  
ATOM   3174  HB3 LEU A 204      13.025 -19.733  45.173  1.00 92.50           H  
ATOM   3175  HG  LEU A 204      11.211 -18.315  46.110  1.00 92.50           H  
ATOM   3176 HD11 LEU A 204       9.351 -19.535  45.102  1.00 92.50           H  
ATOM   3177 HD12 LEU A 204      10.261 -21.061  45.181  1.00 92.50           H  
ATOM   3178 HD13 LEU A 204      10.803 -19.731  44.128  1.00 92.50           H  
ATOM   3179 HD21 LEU A 204       9.461 -19.361  47.519  1.00 92.50           H  
ATOM   3180 HD22 LEU A 204      10.993 -19.210  48.374  1.00 92.50           H  
ATOM   3181 HD23 LEU A 204      10.489 -20.797  47.728  1.00 92.50           H  
ATOM   3182  N   LYS A 205      15.860 -19.589  46.323  1.00 93.81           N  
ATOM   3183  CA  LYS A 205      17.243 -20.068  46.211  1.00 93.81           C  
ATOM   3184  C   LYS A 205      18.106 -19.714  47.428  1.00 93.81           C  
ATOM   3185  O   LYS A 205      18.909 -20.540  47.858  1.00 93.81           O  
ATOM   3186  CB  LYS A 205      17.837 -19.531  44.902  1.00 93.81           C  
ATOM   3187  CG  LYS A 205      19.246 -20.080  44.636  1.00 93.81           C  
ATOM   3188  CD  LYS A 205      19.743 -19.626  43.261  1.00 93.81           C  
ATOM   3189  CE  LYS A 205      21.131 -20.213  42.981  1.00 93.81           C  
ATOM   3190  NZ  LYS A 205      21.567 -19.924  41.591  1.00 93.81           N1+
ATOM   3191  H   LYS A 205      15.546 -18.835  45.728  1.00 93.81           H  
ATOM   3192  HA  LYS A 205      17.215 -21.156  46.164  1.00 93.81           H  
ATOM   3193  HB2 LYS A 205      17.872 -18.442  44.938  1.00 93.81           H  
ATOM   3194  HB3 LYS A 205      17.182 -19.826  44.082  1.00 93.81           H  
ATOM   3195  HG2 LYS A 205      19.936 -19.719  45.399  1.00 93.81           H  
ATOM   3196  HG3 LYS A 205      19.218 -21.169  44.667  1.00 93.81           H  
ATOM   3197  HD2 LYS A 205      19.040 -19.975  42.505  1.00 93.81           H  
ATOM   3198  HD3 LYS A 205      19.784 -18.537  43.231  1.00 93.81           H  
ATOM   3199  HE2 LYS A 205      21.840 -19.806  43.702  1.00 93.81           H  
ATOM   3200  HE3 LYS A 205      21.079 -21.291  43.134  1.00 93.81           H  
ATOM   3201  HZ1 LYS A 205      22.467 -20.337  41.396  1.00 93.81           H  
ATOM   3202  HZ2 LYS A 205      21.606 -18.929  41.416  1.00 93.81           H  
ATOM   3203  HZ3 LYS A 205      20.906 -20.321  40.938  1.00 93.81           H  
ATOM   3204  N   ASN A 206      18.031 -18.480  47.931  1.00 95.00           N  
ATOM   3205  CA  ASN A 206      18.792 -18.030  49.100  1.00 95.00           C  
ATOM   3206  C   ASN A 206      18.134 -16.809  49.769  1.00 95.00           C  
ATOM   3207  O   ASN A 206      18.485 -15.662  49.480  1.00 95.00           O  
ATOM   3208  CB  ASN A 206      20.249 -17.743  48.683  1.00 95.00           C  
ATOM   3209  CG  ASN A 206      21.164 -17.475  49.871  1.00 95.00           C  
ATOM   3210  ND2 ASN A 206      22.421 -17.838  49.767  1.00 95.00           N  
ATOM   3211  OD1 ASN A 206      20.797 -16.935  50.902  1.00 95.00           O  
ATOM   3212  H   ASN A 206      17.358 -17.844  47.527  1.00 95.00           H  
ATOM   3213  HA  ASN A 206      18.800 -18.838  49.832  1.00 95.00           H  
ATOM   3214  HB2 ASN A 206      20.639 -18.607  48.145  1.00 95.00           H  
ATOM   3215  HB3 ASN A 206      20.279 -16.882  48.015  1.00 95.00           H  
ATOM   3216 HD21 ASN A 206      22.964 -17.738  50.612  1.00 95.00           H  
ATOM   3217 HD22 ASN A 206      22.708 -18.437  49.005  1.00 95.00           H  
ATOM   3218  N   ALA A 207      17.237 -17.072  50.718  1.00 96.06           N  
ATOM   3219  CA  ALA A 207      16.459 -16.046  51.407  1.00 96.06           C  
ATOM   3220  C   ALA A 207      17.317 -15.041  52.195  1.00 96.06           C  
ATOM   3221  O   ALA A 207      17.058 -13.841  52.154  1.00 96.06           O  
ATOM   3222  CB  ALA A 207      15.466 -16.764  52.323  1.00 96.06           C  
ATOM   3223  H   ALA A 207      16.885 -18.017  50.779  1.00 96.06           H  
ATOM   3224  HA  ALA A 207      15.888 -15.483  50.668  1.00 96.06           H  
ATOM   3225  HB1 ALA A 207      15.990 -17.378  53.056  1.00 96.06           H  
ATOM   3226  HB2 ALA A 207      14.800 -17.389  51.729  1.00 96.06           H  
ATOM   3227  HB3 ALA A 207      14.865 -16.016  52.840  1.00 96.06           H  
ATOM   3228  N   GLY A 208      18.375 -15.497  52.877  1.00 95.75           N  
ATOM   3229  CA  GLY A 208      19.254 -14.607  53.648  1.00 95.75           C  
ATOM   3230  C   GLY A 208      19.966 -13.581  52.761  1.00 95.75           C  
ATOM   3231  O   GLY A 208      20.008 -12.390  53.081  1.00 95.75           O  
ATOM   3232  H   GLY A 208      18.581 -16.485  52.838  1.00 95.75           H  
ATOM   3233  HA2 GLY A 208      18.667 -14.069  54.393  1.00 95.75           H  
ATOM   3234  HA3 GLY A 208      20.009 -15.201  54.161  1.00 95.75           H  
ATOM   3235  N   ARG A 209      20.476 -14.026  51.603  1.00 96.25           N  
ATOM   3236  CA  ARG A 209      21.100 -13.136  50.616  1.00 96.25           C  
ATOM   3237  C   ARG A 209      20.071 -12.253  49.918  1.00 96.25           C  
ATOM   3238  O   ARG A 209      20.371 -11.088  49.686  1.00 96.25           O  
ATOM   3239  CB  ARG A 209      21.923 -13.959  49.618  1.00 96.25           C  
ATOM   3240  CG  ARG A 209      22.737 -13.059  48.675  1.00 96.25           C  
ATOM   3241  CD  ARG A 209      23.618 -13.906  47.752  1.00 96.25           C  
ATOM   3242  NE  ARG A 209      24.415 -13.059  46.843  1.00 96.25           N  
ATOM   3243  CZ  ARG A 209      25.314 -13.479  45.969  1.00 96.25           C  
ATOM   3244  NH1 ARG A 209      25.584 -14.747  45.816  1.00 96.25           N1+
ATOM   3245  NH2 ARG A 209      25.972 -12.631  45.230  1.00 96.25           N  
ATOM   3246  H   ARG A 209      20.369 -15.006  51.384  1.00 96.25           H  
ATOM   3247  HA  ARG A 209      21.768 -12.459  51.150  1.00 96.25           H  
ATOM   3248  HB2 ARG A 209      22.608 -14.600  50.174  1.00 96.25           H  
ATOM   3249  HB3 ARG A 209      21.254 -14.589  49.031  1.00 96.25           H  
ATOM   3250  HG2 ARG A 209      22.063 -12.460  48.064  1.00 96.25           H  
ATOM   3251  HG3 ARG A 209      23.367 -12.395  49.268  1.00 96.25           H  
ATOM   3252  HD2 ARG A 209      22.977 -14.569  47.172  1.00 96.25           H  
ATOM   3253  HD3 ARG A 209      24.285 -14.508  48.370  1.00 96.25           H  
ATOM   3254  HE  ARG A 209      24.296 -12.061  46.943  1.00 96.25           H  
ATOM   3255 HH11 ARG A 209      25.135 -15.408  46.431  1.00 96.25           H  
ATOM   3256 HH12 ARG A 209      26.317 -15.046  45.190  1.00 96.25           H  
ATOM   3257 HH21 ARG A 209      25.856 -11.637  45.372  1.00 96.25           H  
ATOM   3258 HH22 ARG A 209      26.690 -12.959  44.601  1.00 96.25           H  
ATOM   3259  N   ASP A 210      18.893 -12.775  49.584  1.00 97.19           N  
ATOM   3260  CA  ASP A 210      17.810 -11.991  48.980  1.00 97.19           C  
ATOM   3261  C   ASP A 210      17.428 -10.804  49.871  1.00 97.19           C  
ATOM   3262  O   ASP A 210      17.562  -9.662  49.435  1.00 97.19           O  
ATOM   3263  CB  ASP A 210      16.606 -12.895  48.703  1.00 97.19           C  
ATOM   3264  CG  ASP A 210      15.458 -12.127  48.045  1.00 97.19           C  
ATOM   3265  OD1 ASP A 210      14.728 -11.406  48.765  1.00 97.19           O  
ATOM   3266  OD2 ASP A 210      15.304 -12.282  46.817  1.00 97.19           O1-
ATOM   3267  H   ASP A 210      18.711 -13.749  49.783  1.00 97.19           H  
ATOM   3268  HA  ASP A 210      18.147 -11.584  48.027  1.00 97.19           H  
ATOM   3269  HB2 ASP A 210      16.252 -13.336  49.636  1.00 97.19           H  
ATOM   3270  HB3 ASP A 210      16.924 -13.704  48.045  1.00 97.19           H  
ATOM   3271  N   CYS A 211      17.099 -11.055  51.146  1.00 97.62           N  
ATOM   3272  CA  CYS A 211      16.759 -10.002  52.104  1.00 97.62           C  
ATOM   3273  C   CYS A 211      17.876  -8.963  52.245  1.00 97.62           C  
ATOM   3274  O   CYS A 211      17.599  -7.771  52.251  1.00 97.62           O  
ATOM   3275  CB  CYS A 211      16.431 -10.621  53.468  1.00 97.62           C  
ATOM   3276  SG  CYS A 211      14.927 -11.630  53.375  1.00 97.62           S  
ATOM   3277  H   CYS A 211      16.986 -12.015  51.438  1.00 97.62           H  
ATOM   3278  HA  CYS A 211      15.877  -9.474  51.744  1.00 97.62           H  
ATOM   3279  HB2 CYS A 211      17.263 -11.243  53.803  1.00 97.62           H  
ATOM   3280  HB3 CYS A 211      16.271  -9.823  54.194  1.00 97.62           H  
ATOM   3281  HG  CYS A 211      14.105 -10.706  52.869  1.00 97.62           H  
ATOM   3282  N   SER A 212      19.144  -9.381  52.279  1.00 97.50           N  
ATOM   3283  CA  SER A 212      20.288  -8.457  52.299  1.00 97.50           C  
ATOM   3284  C   SER A 212      20.340  -7.549  51.065  1.00 97.50           C  
ATOM   3285  O   SER A 212      20.589  -6.345  51.161  1.00 97.50           O  
ATOM   3286  CB  SER A 212      21.564  -9.287  52.375  1.00 97.50           C  
ATOM   3287  OG  SER A 212      22.709  -8.468  52.457  1.00 97.50           O  
ATOM   3288  H   SER A 212      19.318 -10.377  52.285  1.00 97.50           H  
ATOM   3289  HA  SER A 212      20.225  -7.823  53.184  1.00 97.50           H  
ATOM   3290  HB2 SER A 212      21.646  -9.913  51.488  1.00 97.50           H  
ATOM   3291  HB3 SER A 212      21.494  -9.937  53.247  1.00 97.50           H  
ATOM   3292  HG  SER A 212      22.702  -8.025  53.309  1.00 97.50           H  
ATOM   3293  N   ARG A 213      20.050  -8.105  49.883  1.00 97.31           N  
ATOM   3294  CA  ARG A 213      20.062  -7.375  48.607  1.00 97.31           C  
ATOM   3295  C   ARG A 213      18.883  -6.417  48.443  1.00 97.31           C  
ATOM   3296  O   ARG A 213      18.974  -5.534  47.591  1.00 97.31           O  
ATOM   3297  CB  ARG A 213      20.144  -8.373  47.443  1.00 97.31           C  
ATOM   3298  CG  ARG A 213      21.475  -9.140  47.377  1.00 97.31           C  
ATOM   3299  CD  ARG A 213      22.693  -8.258  47.090  1.00 97.31           C  
ATOM   3300  NE  ARG A 213      22.624  -7.638  45.754  1.00 97.31           N  
ATOM   3301  CZ  ARG A 213      23.549  -6.860  45.220  1.00 97.31           C  
ATOM   3302  NH1 ARG A 213      24.639  -6.543  45.862  1.00 97.31           N1+
ATOM   3303  NH2 ARG A 213      23.394  -6.376  44.019  1.00 97.31           N  
ATOM   3304  H   ARG A 213      19.769  -9.075  49.877  1.00 97.31           H  
ATOM   3305  HA  ARG A 213      20.933  -6.719  48.595  1.00 97.31           H  
ATOM   3306  HB2 ARG A 213      19.331  -9.093  47.535  1.00 97.31           H  
ATOM   3307  HB3 ARG A 213      20.007  -7.834  46.506  1.00 97.31           H  
ATOM   3308  HG2 ARG A 213      21.401  -9.910  46.609  1.00 97.31           H  
ATOM   3309  HG3 ARG A 213      21.667  -9.631  48.331  1.00 97.31           H  
ATOM   3310  HD2 ARG A 213      22.770  -7.489  47.857  1.00 97.31           H  
ATOM   3311  HD3 ARG A 213      23.585  -8.881  47.152  1.00 97.31           H  
ATOM   3312  HE  ARG A 213      21.750  -7.729  45.257  1.00 97.31           H  
ATOM   3313 HH11 ARG A 213      24.718  -6.792  46.838  1.00 97.31           H  
ATOM   3314 HH12 ARG A 213      25.287  -5.870  45.476  1.00 97.31           H  
ATOM   3315 HH21 ARG A 213      22.511  -6.470  43.539  1.00 97.31           H  
ATOM   3316 HH22 ARG A 213      24.088  -5.749  43.636  1.00 97.31           H  
ATOM   3317  N   ARG A 214      17.850  -6.499  49.292  1.00 98.31           N  
ATOM   3318  CA  ARG A 214      16.755  -5.510  49.361  1.00 98.31           C  
ATOM   3319  C   ARG A 214      17.212  -4.121  49.821  1.00 98.31           C  
ATOM   3320  O   ARG A 214      16.442  -3.176  49.749  1.00 98.31           O  
ATOM   3321  CB  ARG A 214      15.601  -6.018  50.243  1.00 98.31           C  
ATOM   3322  CG  ARG A 214      15.004  -7.334  49.733  1.00 98.31           C  
ATOM   3323  CD  ARG A 214      13.874  -7.831  50.634  1.00 98.31           C  
ATOM   3324  NE  ARG A 214      13.530  -9.221  50.296  1.00 98.31           N  
ATOM   3325  CZ  ARG A 214      12.541  -9.940  50.776  1.00 98.31           C  
ATOM   3326  NH1 ARG A 214      11.673  -9.517  51.645  1.00 98.31           N1+
ATOM   3327  NH2 ARG A 214      12.421 -11.154  50.373  1.00 98.31           N  
ATOM   3328  H   ARG A 214      17.836  -7.273  49.940  1.00 98.31           H  
ATOM   3329  HA  ARG A 214      16.362  -5.360  48.356  1.00 98.31           H  
ATOM   3330  HB2 ARG A 214      15.946  -6.140  51.270  1.00 98.31           H  
ATOM   3331  HB3 ARG A 214      14.808  -5.269  50.249  1.00 98.31           H  
ATOM   3332  HG2 ARG A 214      15.784  -8.096  49.718  1.00 98.31           H  
ATOM   3333  HG3 ARG A 214      14.625  -7.202  48.719  1.00 98.31           H  
ATOM   3334  HD2 ARG A 214      14.198  -7.783  51.674  1.00 98.31           H  
ATOM   3335  HD3 ARG A 214      13.006  -7.184  50.512  1.00 98.31           H  
ATOM   3336  HE  ARG A 214      14.106  -9.722  49.635  1.00 98.31           H  
ATOM   3337 HH11 ARG A 214      10.956 -10.183  51.892  1.00 98.31           H  
ATOM   3338 HH12 ARG A 214      11.655  -8.555  51.955  1.00 98.31           H  
ATOM   3339 HH21 ARG A 214      13.025 -11.495  49.638  1.00 98.31           H  
ATOM   3340 HH22 ARG A 214      11.637 -11.687  50.720  1.00 98.31           H  
ATOM   3341  N   SER A 215      18.469  -3.961  50.232  1.00 97.12           N  
ATOM   3342  CA  SER A 215      19.121  -2.649  50.395  1.00 97.12           C  
ATOM   3343  C   SER A 215      19.252  -1.868  49.079  1.00 97.12           C  
ATOM   3344  O   SER A 215      19.338  -0.640  49.093  1.00 97.12           O  
ATOM   3345  CB  SER A 215      20.522  -2.853  50.982  1.00 97.12           C  
ATOM   3346  OG  SER A 215      21.225  -3.856  50.262  1.00 97.12           O  
ATOM   3347  H   SER A 215      19.045  -4.784  50.337  1.00 97.12           H  
ATOM   3348  HA  SER A 215      18.544  -2.034  51.085  1.00 97.12           H  
ATOM   3349  HB2 SER A 215      21.079  -1.918  50.920  1.00 97.12           H  
ATOM   3350  HB3 SER A 215      20.440  -3.147  52.029  1.00 97.12           H  
ATOM   3351  HG  SER A 215      21.150  -4.675  50.756  1.00 97.12           H  
ATOM   3352  N   SER A 216      19.273  -2.558  47.936  1.00 98.00           N  
ATOM   3353  CA  SER A 216      19.518  -1.962  46.625  1.00 98.00           C  
ATOM   3354  C   SER A 216      18.214  -1.759  45.844  1.00 98.00           C  
ATOM   3355  O   SER A 216      17.543  -2.750  45.535  1.00 98.00           O  
ATOM   3356  CB  SER A 216      20.483  -2.860  45.853  1.00 98.00           C  
ATOM   3357  OG  SER A 216      20.712  -2.371  44.547  1.00 98.00           O  
ATOM   3358  H   SER A 216      19.145  -3.559  47.983  1.00 98.00           H  
ATOM   3359  HA  SER A 216      20.020  -1.005  46.771  1.00 98.00           H  
ATOM   3360  HB2 SER A 216      20.058  -3.862  45.785  1.00 98.00           H  
ATOM   3361  HB3 SER A 216      21.428  -2.920  46.392  1.00 98.00           H  
ATOM   3362  HG  SER A 216      21.260  -1.585  44.600  1.00 98.00           H  
ATOM   3363  N   PRO A 217      17.877  -0.521  45.427  1.00 97.75           N  
ATOM   3364  CA  PRO A 217      16.713  -0.287  44.571  1.00 97.75           C  
ATOM   3365  C   PRO A 217      16.885  -0.923  43.184  1.00 97.75           C  
ATOM   3366  O   PRO A 217      15.905  -1.371  42.602  1.00 97.75           O  
ATOM   3367  CB  PRO A 217      16.559   1.233  44.499  1.00 97.75           C  
ATOM   3368  CG  PRO A 217      17.986   1.741  44.690  1.00 97.75           C  
ATOM   3369  CD  PRO A 217      18.582   0.735  45.673  1.00 97.75           C  
ATOM   3370  HA  PRO A 217      15.818  -0.708  45.028  1.00 97.75           H  
ATOM   3371  HB2 PRO A 217      16.131   1.565  43.553  1.00 97.75           H  
ATOM   3372  HB3 PRO A 217      15.939   1.568  45.330  1.00 97.75           H  
ATOM   3373  HG2 PRO A 217      18.524   1.691  43.743  1.00 97.75           H  
ATOM   3374  HG3 PRO A 217      18.003   2.758  45.082  1.00 97.75           H  
ATOM   3375  HD2 PRO A 217      18.400   1.067  46.695  1.00 97.75           H  
ATOM   3376  HD3 PRO A 217      19.653   0.645  45.490  1.00 97.75           H  
ATOM   3377  N   VAL A 218      18.124  -1.080  42.697  1.00 97.56           N  
ATOM   3378  CA  VAL A 218      18.440  -1.820  41.458  1.00 97.56           C  
ATOM   3379  C   VAL A 218      17.977  -3.274  41.570  1.00 97.56           C  
ATOM   3380  O   VAL A 218      17.374  -3.827  40.650  1.00 97.56           O  
ATOM   3381  CB  VAL A 218      19.960  -1.776  41.172  1.00 97.56           C  
ATOM   3382  CG1 VAL A 218      20.380  -2.531  39.906  1.00 97.56           C  
ATOM   3383  CG2 VAL A 218      20.473  -0.338  41.028  1.00 97.56           C  
ATOM   3384  H   VAL A 218      18.882  -0.631  43.191  1.00 97.56           H  
ATOM   3385  HA  VAL A 218      17.909  -1.358  40.627  1.00 97.56           H  
ATOM   3386  HB  VAL A 218      20.484  -2.240  42.007  1.00 97.56           H  
ATOM   3387 HG11 VAL A 218      20.014  -1.998  39.029  1.00 97.56           H  
ATOM   3388 HG12 VAL A 218      20.003  -3.555  39.904  1.00 97.56           H  
ATOM   3389 HG13 VAL A 218      21.469  -2.557  39.847  1.00 97.56           H  
ATOM   3390 HG21 VAL A 218      21.543  -0.340  40.821  1.00 97.56           H  
ATOM   3391 HG22 VAL A 218      20.306   0.234  41.941  1.00 97.56           H  
ATOM   3392 HG23 VAL A 218      19.956   0.158  40.207  1.00 97.56           H  
ATOM   3393  N   TYR A 219      18.249  -3.909  42.713  1.00 97.31           N  
ATOM   3394  CA  TYR A 219      17.854  -5.292  42.955  1.00 97.31           C  
ATOM   3395  C   TYR A 219      16.338  -5.436  43.099  1.00 97.31           C  
ATOM   3396  O   TYR A 219      15.753  -6.283  42.428  1.00 97.31           O  
ATOM   3397  CB  TYR A 219      18.569  -5.823  44.196  1.00 97.31           C  
ATOM   3398  CG  TYR A 219      18.249  -7.270  44.496  1.00 97.31           C  
ATOM   3399  CD1 TYR A 219      17.280  -7.594  45.467  1.00 97.31           C  
ATOM   3400  CD2 TYR A 219      18.934  -8.291  43.807  1.00 97.31           C  
ATOM   3401  CE1 TYR A 219      17.018  -8.941  45.775  1.00 97.31           C  
ATOM   3402  CE2 TYR A 219      18.679  -9.638  44.116  1.00 97.31           C  
ATOM   3403  CZ  TYR A 219      17.724  -9.959  45.107  1.00 97.31           C  
ATOM   3404  OH  TYR A 219      17.531 -11.249  45.454  1.00 97.31           O  
ATOM   3405  H   TYR A 219      18.668  -3.380  43.464  1.00 97.31           H  
ATOM   3406  HA  TYR A 219      18.152  -5.894  42.097  1.00 97.31           H  
ATOM   3407  HB2 TYR A 219      18.284  -5.216  45.056  1.00 97.31           H  
ATOM   3408  HB3 TYR A 219      19.645  -5.717  44.061  1.00 97.31           H  
ATOM   3409  HD1 TYR A 219      16.743  -6.813  45.985  1.00 97.31           H  
ATOM   3410  HD2 TYR A 219      19.657  -8.026  43.049  1.00 97.31           H  
ATOM   3411  HE1 TYR A 219      16.292  -9.212  46.526  1.00 97.31           H  
ATOM   3412  HE2 TYR A 219      19.230 -10.430  43.630  1.00 97.31           H  
ATOM   3413  HH  TYR A 219      17.945 -11.917  44.903  1.00 97.31           H  
ATOM   3414  N   VAL A 220      15.714  -4.605  43.942  1.00 97.94           N  
ATOM   3415  CA  VAL A 220      14.261  -4.635  44.171  1.00 97.94           C  
ATOM   3416  C   VAL A 220      13.505  -4.305  42.884  1.00 97.94           C  
ATOM   3417  O   VAL A 220      12.600  -5.047  42.520  1.00 97.94           O  
ATOM   3418  CB  VAL A 220      13.863  -3.691  45.322  1.00 97.94           C  
ATOM   3419  CG1 VAL A 220      12.344  -3.638  45.511  1.00 97.94           C  
ATOM   3420  CG2 VAL A 220      14.487  -4.169  46.641  1.00 97.94           C  
ATOM   3421  H   VAL A 220      16.264  -3.922  44.444  1.00 97.94           H  
ATOM   3422  HA  VAL A 220      13.971  -5.647  44.451  1.00 97.94           H  
ATOM   3423  HB  VAL A 220      14.225  -2.687  45.105  1.00 97.94           H  
ATOM   3424 HG11 VAL A 220      11.860  -3.210  44.633  1.00 97.94           H  
ATOM   3425 HG12 VAL A 220      11.948  -4.639  45.685  1.00 97.94           H  
ATOM   3426 HG13 VAL A 220      12.098  -3.002  46.362  1.00 97.94           H  
ATOM   3427 HG21 VAL A 220      15.575  -4.147  46.572  1.00 97.94           H  
ATOM   3428 HG22 VAL A 220      14.154  -5.182  46.869  1.00 97.94           H  
ATOM   3429 HG23 VAL A 220      14.189  -3.508  47.454  1.00 97.94           H  
ATOM   3430  N   GLY A 221      13.938  -3.280  42.142  1.00 96.62           N  
ATOM   3431  CA  GLY A 221      13.415  -2.922  40.822  1.00 96.62           C  
ATOM   3432  C   GLY A 221      13.407  -4.104  39.856  1.00 96.62           C  
ATOM   3433  O   GLY A 221      12.368  -4.437  39.287  1.00 96.62           O  
ATOM   3434  H   GLY A 221      14.679  -2.700  42.507  1.00 96.62           H  
ATOM   3435  HA2 GLY A 221      12.400  -2.535  40.913  1.00 96.62           H  
ATOM   3436  HA3 GLY A 221      14.039  -2.137  40.397  1.00 96.62           H  
ATOM   3437  N   ARG A 222      14.545  -4.803  39.743  1.00 95.56           N  
ATOM   3438  CA  ARG A 222      14.670  -5.995  38.891  1.00 95.56           C  
ATOM   3439  C   ARG A 222      13.757  -7.140  39.333  1.00 95.56           C  
ATOM   3440  O   ARG A 222      13.162  -7.790  38.483  1.00 95.56           O  
ATOM   3441  CB  ARG A 222      16.137  -6.454  38.839  1.00 95.56           C  
ATOM   3442  CG  ARG A 222      16.329  -7.539  37.767  1.00 95.56           C  
ATOM   3443  CD  ARG A 222      17.813  -7.828  37.499  1.00 95.56           C  
ATOM   3444  NE  ARG A 222      18.008  -8.829  36.420  1.00 95.56           N  
ATOM   3445  CZ  ARG A 222      17.980  -8.578  35.119  1.00 95.56           C  
ATOM   3446  NH1 ARG A 222      17.606  -7.455  34.625  1.00 95.56           N1+
ATOM   3447  NH2 ARG A 222      18.344  -9.454  34.239  1.00 95.56           N  
ATOM   3448  H   ARG A 222      15.358  -4.466  40.238  1.00 95.56           H  
ATOM   3449  HA  ARG A 222      14.348  -5.724  37.885  1.00 95.56           H  
ATOM   3450  HB2 ARG A 222      16.772  -5.602  38.598  1.00 95.56           H  
ATOM   3451  HB3 ARG A 222      16.442  -6.839  39.811  1.00 95.56           H  
ATOM   3452  HG2 ARG A 222      15.854  -7.216  36.841  1.00 95.56           H  
ATOM   3453  HG3 ARG A 222      15.836  -8.456  38.091  1.00 95.56           H  
ATOM   3454  HD2 ARG A 222      18.282  -8.178  38.418  1.00 95.56           H  
ATOM   3455  HD3 ARG A 222      18.300  -6.897  37.208  1.00 95.56           H  
ATOM   3456  HE  ARG A 222      18.329  -9.763  36.637  1.00 95.56           H  
ATOM   3457 HH11 ARG A 222      17.106  -6.756  35.157  1.00 95.56           H  
ATOM   3458 HH12 ARG A 222      17.527  -7.397  33.620  1.00 95.56           H  
ATOM   3459 HH21 ARG A 222      18.410  -9.069  33.307  1.00 95.56           H  
ATOM   3460 HH22 ARG A 222      17.732 -10.253  34.143  1.00 95.56           H  
ATOM   3461  N   VAL A 223      13.678  -7.412  40.640  1.00 95.00           N  
ATOM   3462  CA  VAL A 223      12.820  -8.482  41.182  1.00 95.00           C  
ATOM   3463  C   VAL A 223      11.356  -8.175  40.902  1.00 95.00           C  
ATOM   3464  O   VAL A 223      10.653  -9.039  40.398  1.00 95.00           O  
ATOM   3465  CB  VAL A 223      13.049  -8.697  42.694  1.00 95.00           C  
ATOM   3466  CG1 VAL A 223      12.015  -9.645  43.318  1.00 95.00           C  
ATOM   3467  CG2 VAL A 223      14.429  -9.318  42.959  1.00 95.00           C  
ATOM   3468  H   VAL A 223      14.176  -6.812  41.283  1.00 95.00           H  
ATOM   3469  HA  VAL A 223      13.040  -9.414  40.663  1.00 95.00           H  
ATOM   3470  HB  VAL A 223      12.994  -7.737  43.207  1.00 95.00           H  
ATOM   3471 HG11 VAL A 223      11.025  -9.187  43.313  1.00 95.00           H  
ATOM   3472 HG12 VAL A 223      12.277  -9.860  44.353  1.00 95.00           H  
ATOM   3473 HG13 VAL A 223      11.971 -10.577  42.754  1.00 95.00           H  
ATOM   3474 HG21 VAL A 223      15.210  -8.747  42.458  1.00 95.00           H  
ATOM   3475 HG22 VAL A 223      14.621  -9.310  44.032  1.00 95.00           H  
ATOM   3476 HG23 VAL A 223      14.439 -10.351  42.613  1.00 95.00           H  
ATOM   3477  N   VAL A 224      10.901  -6.953  41.181  1.00 94.62           N  
ATOM   3478  CA  VAL A 224       9.504  -6.563  40.964  1.00 94.62           C  
ATOM   3479  C   VAL A 224       9.141  -6.624  39.483  1.00 94.62           C  
ATOM   3480  O   VAL A 224       8.136  -7.243  39.151  1.00 94.62           O  
ATOM   3481  CB  VAL A 224       9.233  -5.170  41.547  1.00 94.62           C  
ATOM   3482  CG1 VAL A 224       7.849  -4.645  41.154  1.00 94.62           C  
ATOM   3483  CG2 VAL A 224       9.320  -5.197  43.080  1.00 94.62           C  
ATOM   3484  H   VAL A 224      11.532  -6.272  41.578  1.00 94.62           H  
ATOM   3485  HA  VAL A 224       8.856  -7.275  41.474  1.00 94.62           H  
ATOM   3486  HB  VAL A 224       9.989  -4.484  41.163  1.00 94.62           H  
ATOM   3487 HG11 VAL A 224       7.631  -3.741  41.723  1.00 94.62           H  
ATOM   3488 HG12 VAL A 224       7.824  -4.392  40.094  1.00 94.62           H  
ATOM   3489 HG13 VAL A 224       7.088  -5.396  41.363  1.00 94.62           H  
ATOM   3490 HG21 VAL A 224      10.289  -5.575  43.405  1.00 94.62           H  
ATOM   3491 HG22 VAL A 224       9.196  -4.188  43.473  1.00 94.62           H  
ATOM   3492 HG23 VAL A 224       8.541  -5.843  43.486  1.00 94.62           H  
ATOM   3493  N   SER A 225       9.967  -6.056  38.596  1.00 87.94           N  
ATOM   3494  CA  SER A 225       9.705  -6.087  37.150  1.00 87.94           C  
ATOM   3495  C   SER A 225       9.589  -7.519  36.627  1.00 87.94           C  
ATOM   3496  O   SER A 225       8.622  -7.835  35.941  1.00 87.94           O  
ATOM   3497  CB  SER A 225      10.799  -5.330  36.395  1.00 87.94           C  
ATOM   3498  OG  SER A 225      10.408  -5.056  35.067  1.00 87.94           O  
ATOM   3499  H   SER A 225      10.780  -5.558  38.930  1.00 87.94           H  
ATOM   3500  HA  SER A 225       8.755  -5.587  36.959  1.00 87.94           H  
ATOM   3501  HB2 SER A 225      10.952  -4.376  36.900  1.00 87.94           H  
ATOM   3502  HB3 SER A 225      11.733  -5.891  36.407  1.00 87.94           H  
ATOM   3503  HG  SER A 225      10.511  -5.822  34.499  1.00 87.94           H  
ATOM   3504  N   GLY A 226      10.510  -8.406  37.020  1.00 87.38           N  
ATOM   3505  CA  GLY A 226      10.455  -9.815  36.624  1.00 87.38           C  
ATOM   3506  C   GLY A 226       9.279 -10.580  37.240  1.00 87.38           C  
ATOM   3507  O   GLY A 226       8.653 -11.394  36.574  1.00 87.38           O  
ATOM   3508  H   GLY A 226      11.276  -8.101  37.602  1.00 87.38           H  
ATOM   3509  HA2 GLY A 226      10.378  -9.888  35.539  1.00 87.38           H  
ATOM   3510  HA3 GLY A 226      11.375 -10.305  36.942  1.00 87.38           H  
ATOM   3511  N   MET A 227       8.918 -10.300  38.495  1.00 93.75           N  
ATOM   3512  CA  MET A 227       7.826 -10.999  39.185  1.00 93.75           C  
ATOM   3513  C   MET A 227       6.433 -10.628  38.673  1.00 93.75           C  
ATOM   3514  O   MET A 227       5.503 -11.420  38.816  1.00 93.75           O  
ATOM   3515  CB  MET A 227       7.909 -10.740  40.693  1.00 93.75           C  
ATOM   3516  CG  MET A 227       8.991 -11.590  41.370  1.00 93.75           C  
ATOM   3517  SD  MET A 227       8.760 -13.388  41.267  1.00 93.75           S  
ATOM   3518  CE  MET A 227       7.174 -13.562  42.129  1.00 93.75           C  
ATOM   3519  H   MET A 227       9.461  -9.625  39.014  1.00 93.75           H  
ATOM   3520  HA  MET A 227       7.933 -12.070  39.010  1.00 93.75           H  
ATOM   3521  HB2 MET A 227       8.118  -9.683  40.860  1.00 93.75           H  
ATOM   3522  HB3 MET A 227       6.949 -10.966  41.157  1.00 93.75           H  
ATOM   3523  HG2 MET A 227       9.036 -11.310  42.422  1.00 93.75           H  
ATOM   3524  HG3 MET A 227       9.956 -11.357  40.919  1.00 93.75           H  
ATOM   3525  HE1 MET A 227       6.966 -14.616  42.312  1.00 93.75           H  
ATOM   3526  HE2 MET A 227       6.370 -13.152  41.517  1.00 93.75           H  
ATOM   3527  HE3 MET A 227       7.212 -13.035  43.082  1.00 93.75           H  
ATOM   3528  N   VAL A 228       6.253  -9.450  38.070  1.00 93.06           N  
ATOM   3529  CA  VAL A 228       4.947  -9.045  37.528  1.00 93.06           C  
ATOM   3530  C   VAL A 228       4.470 -10.001  36.435  1.00 93.06           C  
ATOM   3531  O   VAL A 228       3.286 -10.331  36.396  1.00 93.06           O  
ATOM   3532  CB  VAL A 228       4.995  -7.593  37.035  1.00 93.06           C  
ATOM   3533  CG1 VAL A 228       3.800  -7.221  36.153  1.00 93.06           C  
ATOM   3534  CG2 VAL A 228       4.961  -6.650  38.243  1.00 93.06           C  
ATOM   3535  H   VAL A 228       7.040  -8.822  37.986  1.00 93.06           H  
ATOM   3536  HA  VAL A 228       4.210  -9.102  38.330  1.00 93.06           H  
ATOM   3537  HB  VAL A 228       5.913  -7.426  36.473  1.00 93.06           H  
ATOM   3538 HG11 VAL A 228       2.863  -7.441  36.663  1.00 93.06           H  
ATOM   3539 HG12 VAL A 228       3.851  -7.767  35.210  1.00 93.06           H  
ATOM   3540 HG13 VAL A 228       3.856  -6.157  35.924  1.00 93.06           H  
ATOM   3541 HG21 VAL A 228       5.749  -6.905  38.952  1.00 93.06           H  
ATOM   3542 HG22 VAL A 228       5.109  -5.623  37.908  1.00 93.06           H  
ATOM   3543 HG23 VAL A 228       4.002  -6.735  38.753  1.00 93.06           H  
ATOM   3544  N   ASN A 229       5.377 -10.501  35.602  1.00 86.00           N  
ATOM   3545  CA  ASN A 229       5.072 -11.512  34.600  1.00 86.00           C  
ATOM   3546  C   ASN A 229       6.265 -12.468  34.456  1.00 86.00           C  
ATOM   3547  O   ASN A 229       6.995 -12.449  33.467  1.00 86.00           O  
ATOM   3548  CB  ASN A 229       4.649 -10.799  33.313  1.00 86.00           C  
ATOM   3549  CG  ASN A 229       4.229 -11.779  32.245  1.00 86.00           C  
ATOM   3550  ND2 ASN A 229       5.147 -12.165  31.418  1.00 86.00           N  
ATOM   3551  OD1 ASN A 229       3.107 -12.247  32.151  1.00 86.00           O  
ATOM   3552  H   ASN A 229       6.339 -10.204  35.688  1.00 86.00           H  
ATOM   3553  HA  ASN A 229       4.226 -12.114  34.932  1.00 86.00           H  
ATOM   3554  HB2 ASN A 229       3.815 -10.128  33.516  1.00 86.00           H  
ATOM   3555  HB3 ASN A 229       5.492 -10.217  32.942  1.00 86.00           H  
ATOM   3556 HD21 ASN A 229       6.098 -11.973  31.697  1.00 86.00           H  
ATOM   3557 HD22 ASN A 229       4.932 -12.968  30.845  1.00 86.00           H  
ATOM   3558  N   CYS A 230       6.451 -13.284  35.490  1.00 83.00           N  
ATOM   3559  CA  CYS A 230       7.499 -14.297  35.538  1.00 83.00           C  
ATOM   3560  C   CYS A 230       7.067 -15.563  34.786  1.00 83.00           C  
ATOM   3561  O   CYS A 230       5.892 -15.953  34.853  1.00 83.00           O  
ATOM   3562  CB  CYS A 230       7.822 -14.576  37.012  1.00 83.00           C  
ATOM   3563  SG  CYS A 230       9.352 -15.539  37.155  1.00 83.00           S  
ATOM   3564  H   CYS A 230       5.830 -13.211  36.282  1.00 83.00           H  
ATOM   3565  HA  CYS A 230       8.391 -13.897  35.057  1.00 83.00           H  
ATOM   3566  HB2 CYS A 230       7.002 -15.120  37.479  1.00 83.00           H  
ATOM   3567  HB3 CYS A 230       7.970 -13.626  37.525  1.00 83.00           H  
ATOM   3568  HG  CYS A 230      10.042 -14.916  36.195  1.00 83.00           H  
ATOM   3569  N   ASN A 231       8.019 -16.233  34.127  1.00 73.19           N  
ATOM   3570  CA  ASN A 231       7.776 -17.545  33.517  1.00 73.19           C  
ATOM   3571  C   ASN A 231       7.414 -18.608  34.551  1.00 73.19           C  
ATOM   3572  O   ASN A 231       6.722 -19.567  34.223  1.00 73.19           O  
ATOM   3573  CB  ASN A 231       9.023 -18.024  32.772  1.00 73.19           C  
ATOM   3574  CG  ASN A 231       9.226 -17.376  31.422  1.00 73.19           C  
ATOM   3575  ND2 ASN A 231      10.389 -17.583  30.858  1.00 73.19           N  
ATOM   3576  OD1 ASN A 231       8.364 -16.739  30.840  1.00 73.19           O  
ATOM   3577  H   ASN A 231       8.953 -15.853  34.082  1.00 73.19           H  
ATOM   3578  HA  ASN A 231       6.943 -17.474  32.817  1.00 73.19           H  
ATOM   3579  HB2 ASN A 231       9.905 -17.879  33.397  1.00 73.19           H  
ATOM   3580  HB3 ASN A 231       8.932 -19.092  32.583  1.00 73.19           H  
ATOM   3581 HD21 ASN A 231      10.549 -17.092  29.991  1.00 73.19           H  
ATOM   3582 HD22 ASN A 231      11.153 -17.812  31.478  1.00 73.19           H  
ATOM   3583  N   ASP A 232       7.836 -18.448  35.800  1.00 78.94           N  
ATOM   3584  CA  ASP A 232       7.425 -19.343  36.871  1.00 78.94           C  
ATOM   3585  C   ASP A 232       5.975 -19.052  37.317  1.00 78.94           C  
ATOM   3586  O   ASP A 232       5.452 -17.946  37.153  1.00 78.94           O  
ATOM   3587  CB  ASP A 232       8.382 -19.238  38.050  1.00 78.94           C  
ATOM   3588  CG  ASP A 232       9.842 -19.628  37.827  1.00 78.94           C  
ATOM   3589  OD1 ASP A 232      10.132 -20.400  36.890  1.00 78.94           O  
ATOM   3590  OD2 ASP A 232      10.645 -19.247  38.713  1.00 78.94           O1-
ATOM   3591  H   ASP A 232       8.435 -17.664  36.017  1.00 78.94           H  
ATOM   3592  HA  ASP A 232       7.471 -20.369  36.505  1.00 78.94           H  
ATOM   3593  HB2 ASP A 232       8.329 -18.224  38.447  1.00 78.94           H  
ATOM   3594  HB3 ASP A 232       8.018 -19.955  38.785  1.00 78.94           H  
ATOM   3595  N   ASP A 233       5.291 -20.048  37.886  1.00 80.88           N  
ATOM   3596  CA  ASP A 233       3.851 -19.967  38.201  1.00 80.88           C  
ATOM   3597  C   ASP A 233       3.488 -18.925  39.272  1.00 80.88           C  
ATOM   3598  O   ASP A 233       2.321 -18.538  39.376  1.00 80.88           O  
ATOM   3599  CB  ASP A 233       3.316 -21.362  38.557  1.00 80.88           C  
ATOM   3600  CG  ASP A 233       3.209 -22.304  37.349  1.00 80.88           C  
ATOM   3601  OD1 ASP A 233       3.048 -21.804  36.203  1.00 80.88           O  
ATOM   3602  OD2 ASP A 233       3.234 -23.530  37.589  1.00 80.88           O1-
ATOM   3603  H   ASP A 233       5.760 -20.931  38.025  1.00 80.88           H  
ATOM   3604  HA  ASP A 233       3.318 -19.632  37.311  1.00 80.88           H  
ATOM   3605  HB2 ASP A 233       3.953 -21.807  39.322  1.00 80.88           H  
ATOM   3606  HB3 ASP A 233       2.316 -21.257  38.978  1.00 80.88           H  
ATOM   3607  N   GLN A 234       4.483 -18.426  40.012  1.00 88.81           N  
ATOM   3608  CA  GLN A 234       4.340 -17.386  41.031  1.00 88.81           C  
ATOM   3609  C   GLN A 234       4.305 -15.943  40.494  1.00 88.81           C  
ATOM   3610  O   GLN A 234       4.239 -15.002  41.289  1.00 88.81           O  
ATOM   3611  CB  GLN A 234       5.387 -17.555  42.147  1.00 88.81           C  
ATOM   3612  CG  GLN A 234       6.847 -17.314  41.720  1.00 88.81           C  
ATOM   3613  CD  GLN A 234       7.545 -18.543  41.157  1.00 88.81           C  
ATOM   3614  NE2 GLN A 234       8.852 -18.495  41.032  1.00 88.81           N  
ATOM   3615  OE1 GLN A 234       6.932 -19.541  40.818  1.00 88.81           O  
ATOM   3616  H   GLN A 234       5.394 -18.845  39.890  1.00 88.81           H  
ATOM   3617  HA  GLN A 234       3.371 -17.554  41.502  1.00 88.81           H  
ATOM   3618  HB2 GLN A 234       5.292 -18.546  42.590  1.00 88.81           H  
ATOM   3619  HB3 GLN A 234       5.150 -16.840  42.934  1.00 88.81           H  
ATOM   3620  HG2 GLN A 234       6.906 -16.509  40.988  1.00 88.81           H  
ATOM   3621  HG3 GLN A 234       7.404 -16.998  42.603  1.00 88.81           H  
ATOM   3622 HE21 GLN A 234       9.284 -19.178  40.427  1.00 88.81           H  
ATOM   3623 HE22 GLN A 234       9.333 -17.623  41.200  1.00 88.81           H  
ATOM   3624  N   GLY A 235       4.376 -15.739  39.173  1.00 91.81           N  
ATOM   3625  CA  GLY A 235       4.224 -14.410  38.570  1.00 91.81           C  
ATOM   3626  C   GLY A 235       2.862 -13.765  38.880  1.00 91.81           C  
ATOM   3627  O   GLY A 235       1.890 -14.457  39.185  1.00 91.81           O  
ATOM   3628  H   GLY A 235       4.481 -16.540  38.567  1.00 91.81           H  
ATOM   3629  HA2 GLY A 235       5.016 -13.770  38.959  1.00 91.81           H  
ATOM   3630  HA3 GLY A 235       4.337 -14.485  37.489  1.00 91.81           H  
ATOM   3631  N   VAL A 236       2.757 -12.434  38.797  1.00 95.62           N  
ATOM   3632  CA  VAL A 236       1.492 -11.737  39.113  1.00 95.62           C  
ATOM   3633  C   VAL A 236       0.445 -11.899  38.015  1.00 95.62           C  
ATOM   3634  O   VAL A 236      -0.723 -12.146  38.311  1.00 95.62           O  
ATOM   3635  CB  VAL A 236       1.681 -10.254  39.476  1.00 95.62           C  
ATOM   3636  CG1 VAL A 236       0.354  -9.608  39.907  1.00 95.62           C  
ATOM   3637  CG2 VAL A 236       2.649 -10.089  40.652  1.00 95.62           C  
ATOM   3638  H   VAL A 236       3.590 -11.896  38.602  1.00 95.62           H  
ATOM   3639  HA  VAL A 236       1.075 -12.209  40.002  1.00 95.62           H  
ATOM   3640  HB  VAL A 236       2.065  -9.704  38.616  1.00 95.62           H  
ATOM   3641 HG11 VAL A 236      -0.342  -9.568  39.069  1.00 95.62           H  
ATOM   3642 HG12 VAL A 236      -0.093 -10.188  40.715  1.00 95.62           H  
ATOM   3643 HG13 VAL A 236       0.530  -8.591  40.259  1.00 95.62           H  
ATOM   3644 HG21 VAL A 236       2.284 -10.643  41.517  1.00 95.62           H  
ATOM   3645 HG22 VAL A 236       2.746  -9.035  40.907  1.00 95.62           H  
ATOM   3646 HG23 VAL A 236       3.636 -10.468  40.386  1.00 95.62           H  
ATOM   3647  N   LEU A 237       0.837 -11.765  36.752  1.00 95.00           N  
ATOM   3648  CA  LEU A 237      -0.051 -11.758  35.591  1.00 95.00           C  
ATOM   3649  C   LEU A 237       0.400 -12.773  34.536  1.00 95.00           C  
ATOM   3650  O   LEU A 237       1.542 -13.221  34.536  1.00 95.00           O  
ATOM   3651  CB  LEU A 237      -0.086 -10.338  35.006  1.00 95.00           C  
ATOM   3652  CG  LEU A 237      -0.925  -9.319  35.790  1.00 95.00           C  
ATOM   3653  CD1 LEU A 237      -0.491  -7.903  35.424  1.00 95.00           C  
ATOM   3654  CD2 LEU A 237      -2.408  -9.463  35.441  1.00 95.00           C  
ATOM   3655  H   LEU A 237       1.815 -11.574  36.581  1.00 95.00           H  
ATOM   3656  HA  LEU A 237      -1.059 -12.039  35.897  1.00 95.00           H  
ATOM   3657  HB2 LEU A 237       0.943  -9.983  34.946  1.00 95.00           H  
ATOM   3658  HB3 LEU A 237      -0.491 -10.382  33.995  1.00 95.00           H  
ATOM   3659  HG  LEU A 237      -0.787  -9.458  36.862  1.00 95.00           H  
ATOM   3660 HD11 LEU A 237      -0.577  -7.745  34.348  1.00 95.00           H  
ATOM   3661 HD12 LEU A 237       0.544  -7.748  35.732  1.00 95.00           H  
ATOM   3662 HD13 LEU A 237      -1.118  -7.183  35.951  1.00 95.00           H  
ATOM   3663 HD21 LEU A 237      -2.761 -10.450  35.742  1.00 95.00           H  
ATOM   3664 HD22 LEU A 237      -2.995  -8.705  35.963  1.00 95.00           H  
ATOM   3665 HD23 LEU A 237      -2.558  -9.340  34.369  1.00 95.00           H  
ATOM   3666  N   LEU A 238      -0.519 -13.119  33.631  1.00 92.31           N  
ATOM   3667  CA  LEU A 238      -0.250 -13.908  32.427  1.00 92.31           C  
ATOM   3668  C   LEU A 238      -0.592 -13.093  31.172  1.00 92.31           C  
ATOM   3669  O   LEU A 238      -1.702 -12.559  31.068  1.00 92.31           O  
ATOM   3670  CB  LEU A 238      -1.052 -15.220  32.509  1.00 92.31           C  
ATOM   3671  CG  LEU A 238      -0.888 -16.152  31.294  1.00 92.31           C  
ATOM   3672  CD1 LEU A 238       0.552 -16.629  31.112  1.00 92.31           C  
ATOM   3673  CD2 LEU A 238      -1.768 -17.391  31.483  1.00 92.31           C  
ATOM   3674  H   LEU A 238      -1.454 -12.760  33.760  1.00 92.31           H  
ATOM   3675  HA  LEU A 238       0.813 -14.146  32.392  1.00 92.31           H  
ATOM   3676  HB2 LEU A 238      -0.745 -15.759  33.406  1.00 92.31           H  
ATOM   3677  HB3 LEU A 238      -2.108 -14.969  32.613  1.00 92.31           H  
ATOM   3678  HG  LEU A 238      -1.216 -15.638  30.392  1.00 92.31           H  
ATOM   3679 HD11 LEU A 238       0.917 -17.129  32.009  1.00 92.31           H  
ATOM   3680 HD12 LEU A 238       0.615 -17.319  30.270  1.00 92.31           H  
ATOM   3681 HD13 LEU A 238       1.210 -15.790  30.886  1.00 92.31           H  
ATOM   3682 HD21 LEU A 238      -1.410 -17.968  32.335  1.00 92.31           H  
ATOM   3683 HD22 LEU A 238      -1.711 -18.008  30.586  1.00 92.31           H  
ATOM   3684 HD23 LEU A 238      -2.799 -17.087  31.657  1.00 92.31           H  
ATOM   3685  N   GLY A 239       0.333 -13.020  30.214  1.00 89.12           N  
ATOM   3686  CA  GLY A 239       0.148 -12.308  28.944  1.00 89.12           C  
ATOM   3687  C   GLY A 239      -0.804 -12.988  27.968  1.00 89.12           C  
ATOM   3688  O   GLY A 239      -0.770 -14.206  27.811  1.00 89.12           O  
ATOM   3689  H   GLY A 239       1.233 -13.444  30.390  1.00 89.12           H  
ATOM   3690  HA2 GLY A 239       1.114 -12.194  28.452  1.00 89.12           H  
ATOM   3691  HA3 GLY A 239      -0.251 -11.314  29.149  1.00 89.12           H  
ATOM   3692  N   ARG A 240      -1.662 -12.199  27.301  1.00 88.50           N  
ATOM   3693  CA  ARG A 240      -2.532 -12.697  26.221  1.00 88.50           C  
ATOM   3694  C   ARG A 240      -2.938 -11.603  25.225  1.00 88.50           C  
ATOM   3695  O   ARG A 240      -3.429 -10.544  25.618  1.00 88.50           O  
ATOM   3696  CB  ARG A 240      -3.748 -13.400  26.853  1.00 88.50           C  
ATOM   3697  CG  ARG A 240      -4.538 -14.233  25.841  1.00 88.50           C  
ATOM   3698  CD  ARG A 240      -5.424 -15.274  26.537  1.00 88.50           C  
ATOM   3699  NE  ARG A 240      -5.979 -16.213  25.555  1.00 88.50           N  
ATOM   3700  CZ  ARG A 240      -6.702 -17.296  25.764  1.00 88.50           C  
ATOM   3701  NH1 ARG A 240      -7.079 -17.696  26.950  1.00 88.50           N1+
ATOM   3702  NH2 ARG A 240      -7.045 -18.005  24.734  1.00 88.50           N  
ATOM   3703  H   ARG A 240      -1.664 -11.214  27.520  1.00 88.50           H  
ATOM   3704  HA  ARG A 240      -1.960 -13.445  25.673  1.00 88.50           H  
ATOM   3705  HB2 ARG A 240      -3.380 -14.080  27.624  1.00 88.50           H  
ATOM   3706  HB3 ARG A 240      -4.404 -12.671  27.328  1.00 88.50           H  
ATOM   3707  HG2 ARG A 240      -5.158 -13.563  25.246  1.00 88.50           H  
ATOM   3708  HG3 ARG A 240      -3.841 -14.756  25.186  1.00 88.50           H  
ATOM   3709  HD2 ARG A 240      -4.814 -15.835  27.246  1.00 88.50           H  
ATOM   3710  HD3 ARG A 240      -6.229 -14.768  27.068  1.00 88.50           H  
ATOM   3711  HE  ARG A 240      -5.938 -15.918  24.590  1.00 88.50           H  
ATOM   3712 HH11 ARG A 240      -7.620 -18.534  27.104  1.00 88.50           H  
ATOM   3713 HH12 ARG A 240      -6.899 -17.101  27.746  1.00 88.50           H  
ATOM   3714 HH21 ARG A 240      -7.605 -18.839  24.840  1.00 88.50           H  
ATOM   3715 HH22 ARG A 240      -6.709 -17.672  23.842  1.00 88.50           H  
ATOM   3716  N   TRP A 241      -2.801 -11.885  23.927  1.00 85.00           N  
ATOM   3717  CA  TRP A 241      -3.070 -10.935  22.828  1.00 85.00           C  
ATOM   3718  C   TRP A 241      -3.996 -11.472  21.722  1.00 85.00           C  
ATOM   3719  O   TRP A 241      -4.293 -10.751  20.777  1.00 85.00           O  
ATOM   3720  CB  TRP A 241      -1.747 -10.429  22.238  1.00 85.00           C  
ATOM   3721  CG  TRP A 241      -0.858  -9.682  23.178  1.00 85.00           C  
ATOM   3722  CD1 TRP A 241      -0.766  -8.336  23.276  1.00 85.00           C  
ATOM   3723  CD2 TRP A 241       0.109 -10.220  24.127  1.00 85.00           C  
ATOM   3724  CE2 TRP A 241       0.716  -9.124  24.810  1.00 85.00           C  
ATOM   3725  CE3 TRP A 241       0.536 -11.521  24.471  1.00 85.00           C  
ATOM   3726  NE1 TRP A 241       0.186  -8.002  24.216  1.00 85.00           N  
ATOM   3727  CZ2 TRP A 241       1.649  -9.307  25.833  1.00 85.00           C  
ATOM   3728  CZ3 TRP A 241       1.467 -11.719  25.506  1.00 85.00           C  
ATOM   3729  CH2 TRP A 241       1.991 -10.615  26.199  1.00 85.00           C  
ATOM   3730  H   TRP A 241      -2.360 -12.760  23.681  1.00 85.00           H  
ATOM   3731  HA  TRP A 241      -3.589 -10.062  23.224  1.00 85.00           H  
ATOM   3732  HB2 TRP A 241      -1.975  -9.746  21.420  1.00 85.00           H  
ATOM   3733  HB3 TRP A 241      -1.192 -11.269  21.822  1.00 85.00           H  
ATOM   3734  HD1 TRP A 241      -1.310  -7.631  22.665  1.00 85.00           H  
ATOM   3735  HE1 TRP A 241       0.535  -7.061  24.333  1.00 85.00           H  
ATOM   3736  HE3 TRP A 241       0.151 -12.372  23.928  1.00 85.00           H  
ATOM   3737  HZ2 TRP A 241       2.102  -8.459  26.325  1.00 85.00           H  
ATOM   3738  HZ3 TRP A 241       1.782 -12.717  25.771  1.00 85.00           H  
ATOM   3739  HH2 TRP A 241       2.667 -10.764  27.028  1.00 85.00           H  
ATOM   3740  N   ASP A 242      -4.514 -12.693  21.850  1.00 82.94           N  
ATOM   3741  CA  ASP A 242      -5.358 -13.377  20.850  1.00 82.94           C  
ATOM   3742  C   ASP A 242      -6.841 -12.936  20.856  1.00 82.94           C  
ATOM   3743  O   ASP A 242      -7.685 -13.567  20.221  1.00 82.94           O  
ATOM   3744  CB  ASP A 242      -5.226 -14.904  21.042  1.00 82.94           C  
ATOM   3745  CG  ASP A 242      -5.850 -15.416  22.349  1.00 82.94           C  
ATOM   3746  OD1 ASP A 242      -6.186 -14.588  23.225  1.00 82.94           O  
ATOM   3747  OD2 ASP A 242      -5.971 -16.646  22.555  1.00 82.94           O1-
ATOM   3748  H   ASP A 242      -4.346 -13.209  22.702  1.00 82.94           H  
ATOM   3749  HA  ASP A 242      -4.967 -13.138  19.861  1.00 82.94           H  
ATOM   3750  HB2 ASP A 242      -5.706 -15.408  20.203  1.00 82.94           H  
ATOM   3751  HB3 ASP A 242      -4.169 -15.171  21.027  1.00 82.94           H  
ATOM   3752  N   ASN A 243      -7.175 -11.869  21.592  1.00 85.56           N  
ATOM   3753  CA  ASN A 243      -8.540 -11.380  21.819  1.00 85.56           C  
ATOM   3754  C   ASN A 243      -9.499 -12.407  22.468  1.00 85.56           C  
ATOM   3755  O   ASN A 243     -10.717 -12.228  22.434  1.00 85.56           O  
ATOM   3756  CB  ASN A 243      -9.069 -10.752  20.516  1.00 85.56           C  
ATOM   3757  CG  ASN A 243     -10.273  -9.850  20.721  1.00 85.56           C  
ATOM   3758  ND2 ASN A 243     -11.168  -9.807  19.762  1.00 85.56           N  
ATOM   3759  OD1 ASN A 243     -10.409  -9.138  21.705  1.00 85.56           O  
ATOM   3760  H   ASN A 243      -6.415 -11.381  22.044  1.00 85.56           H  
ATOM   3761  HA  ASN A 243      -8.447 -10.570  22.542  1.00 85.56           H  
ATOM   3762  HB2 ASN A 243      -9.332 -11.551  19.824  1.00 85.56           H  
ATOM   3763  HB3 ASN A 243      -8.286 -10.148  20.057  1.00 85.56           H  
ATOM   3764 HD21 ASN A 243     -11.074 -10.428  18.971  1.00 85.56           H  
ATOM   3765 HD22 ASN A 243     -11.979  -9.232  19.939  1.00 85.56           H  
ATOM   3766  N   ASN A 244      -8.979 -13.475  23.085  1.00 88.88           N  
ATOM   3767  CA  ASN A 244      -9.778 -14.479  23.782  1.00 88.88           C  
ATOM   3768  C   ASN A 244      -9.504 -14.448  25.291  1.00 88.88           C  
ATOM   3769  O   ASN A 244      -8.569 -15.060  25.791  1.00 88.88           O  
ATOM   3770  CB  ASN A 244      -9.517 -15.852  23.152  1.00 88.88           C  
ATOM   3771  CG  ASN A 244     -10.369 -16.944  23.773  1.00 88.88           C  
ATOM   3772  ND2 ASN A 244     -10.186 -18.169  23.342  1.00 88.88           N  
ATOM   3773  OD1 ASN A 244     -11.217 -16.722  24.628  1.00 88.88           O  
ATOM   3774  H   ASN A 244      -7.980 -13.622  23.055  1.00 88.88           H  
ATOM   3775  HA  ASN A 244     -10.838 -14.267  23.642  1.00 88.88           H  
ATOM   3776  HB2 ASN A 244      -8.466 -16.112  23.281  1.00 88.88           H  
ATOM   3777  HB3 ASN A 244      -9.728 -15.807  22.084  1.00 88.88           H  
ATOM   3778 HD21 ASN A 244      -9.506 -18.341  22.615  1.00 88.88           H  
ATOM   3779 HD22 ASN A 244     -10.770 -18.884  23.750  1.00 88.88           H  
ATOM   3780  N   TYR A 245     -10.349 -13.753  26.049  1.00 92.38           N  
ATOM   3781  CA  TYR A 245     -10.147 -13.558  27.493  1.00 92.38           C  
ATOM   3782  C   TYR A 245     -11.156 -14.315  28.365  1.00 92.38           C  
ATOM   3783  O   TYR A 245     -11.287 -13.995  29.542  1.00 92.38           O  
ATOM   3784  CB  TYR A 245     -10.083 -12.059  27.805  1.00 92.38           C  
ATOM   3785  CG  TYR A 245      -9.130 -11.299  26.904  1.00 92.38           C  
ATOM   3786  CD1 TYR A 245      -7.741 -11.490  27.027  1.00 92.38           C  
ATOM   3787  CD2 TYR A 245      -9.640 -10.450  25.903  1.00 92.38           C  
ATOM   3788  CE1 TYR A 245      -6.858 -10.818  26.164  1.00 92.38           C  
ATOM   3789  CE2 TYR A 245      -8.761  -9.785  25.033  1.00 92.38           C  
ATOM   3790  CZ  TYR A 245      -7.369  -9.969  25.162  1.00 92.38           C  
ATOM   3791  OH  TYR A 245      -6.528  -9.321  24.320  1.00 92.38           O  
ATOM   3792  H   TYR A 245     -11.088 -13.242  25.587  1.00 92.38           H  
ATOM   3793  HA  TYR A 245      -9.174 -13.966  27.769  1.00 92.38           H  
ATOM   3794  HB2 TYR A 245      -9.762 -11.927  28.838  1.00 92.38           H  
ATOM   3795  HB3 TYR A 245     -11.084 -11.636  27.713  1.00 92.38           H  
ATOM   3796  HD1 TYR A 245      -7.349 -12.164  27.776  1.00 92.38           H  
ATOM   3797  HD2 TYR A 245     -10.707 -10.339  25.769  1.00 92.38           H  
ATOM   3798  HE1 TYR A 245      -5.793 -10.964  26.262  1.00 92.38           H  
ATOM   3799  HE2 TYR A 245      -9.143  -9.159  24.240  1.00 92.38           H  
ATOM   3800  HH  TYR A 245      -5.615  -9.412  24.603  1.00 92.38           H  
ATOM   3801  N   GLY A 246     -11.867 -15.306  27.812  1.00 92.12           N  
ATOM   3802  CA  GLY A 246     -12.966 -16.000  28.501  1.00 92.12           C  
ATOM   3803  C   GLY A 246     -12.568 -16.727  29.794  1.00 92.12           C  
ATOM   3804  O   GLY A 246     -13.398 -16.877  30.685  1.00 92.12           O  
ATOM   3805  H   GLY A 246     -11.669 -15.565  26.856  1.00 92.12           H  
ATOM   3806  HA2 GLY A 246     -13.743 -15.278  28.752  1.00 92.12           H  
ATOM   3807  HA3 GLY A 246     -13.387 -16.742  27.824  1.00 92.12           H  
ATOM   3808  N   ASP A 247     -11.298 -17.120  29.926  1.00 92.25           N  
ATOM   3809  CA  ASP A 247     -10.778 -17.809  31.118  1.00 92.25           C  
ATOM   3810  C   ASP A 247     -10.544 -16.869  32.319  1.00 92.25           C  
ATOM   3811  O   ASP A 247     -10.194 -17.332  33.406  1.00 92.25           O  
ATOM   3812  CB  ASP A 247      -9.444 -18.493  30.787  1.00 92.25           C  
ATOM   3813  CG  ASP A 247      -9.464 -19.492  29.627  1.00 92.25           C  
ATOM   3814  OD1 ASP A 247     -10.545 -20.027  29.313  1.00 92.25           O  
ATOM   3815  OD2 ASP A 247      -8.363 -19.718  29.068  1.00 92.25           O1-
ATOM   3816  H   ASP A 247     -10.696 -17.048  29.119  1.00 92.25           H  
ATOM   3817  HA  ASP A 247     -11.494 -18.572  31.424  1.00 92.25           H  
ATOM   3818  HB2 ASP A 247      -8.728 -17.702  30.561  1.00 92.25           H  
ATOM   3819  HB3 ASP A 247      -9.085 -19.020  31.672  1.00 92.25           H  
ATOM   3820  N   GLY A 248     -10.648 -15.550  32.129  1.00 94.31           N  
ATOM   3821  CA  GLY A 248     -10.304 -14.556  33.143  1.00 94.31           C  
ATOM   3822  C   GLY A 248     -10.874 -13.174  32.834  1.00 94.31           C  
ATOM   3823  O   GLY A 248     -12.030 -13.030  32.447  1.00 94.31           O  
ATOM   3824  H   GLY A 248     -11.023 -15.216  31.253  1.00 94.31           H  
ATOM   3825  HA2 GLY A 248     -10.691 -14.872  34.112  1.00 94.31           H  
ATOM   3826  HA3 GLY A 248      -9.219 -14.488  33.213  1.00 94.31           H  
ATOM   3827  N   VAL A 249     -10.068 -12.139  33.050  1.00 95.75           N  
ATOM   3828  CA  VAL A 249     -10.443 -10.739  32.820  1.00 95.75           C  
ATOM   3829  C   VAL A 249      -9.686 -10.189  31.621  1.00 95.75           C  
ATOM   3830  O   VAL A 249      -8.489 -10.435  31.452  1.00 95.75           O  
ATOM   3831  CB  VAL A 249     -10.187  -9.889  34.070  1.00 95.75           C  
ATOM   3832  CG1 VAL A 249     -10.624  -8.430  33.895  1.00 95.75           C  
ATOM   3833  CG2 VAL A 249     -10.942 -10.441  35.282  1.00 95.75           C  
ATOM   3834  H   VAL A 249      -9.127 -12.318  33.373  1.00 95.75           H  
ATOM   3835  HA  VAL A 249     -11.509 -10.685  32.598  1.00 95.75           H  
ATOM   3836  HB  VAL A 249      -9.117  -9.922  34.279  1.00 95.75           H  
ATOM   3837 HG11 VAL A 249     -11.669  -8.375  33.587  1.00 95.75           H  
ATOM   3838 HG12 VAL A 249      -9.992  -7.942  33.152  1.00 95.75           H  
ATOM   3839 HG13 VAL A 249     -10.492  -7.883  34.828  1.00 95.75           H  
ATOM   3840 HG21 VAL A 249     -10.536 -11.416  35.556  1.00 95.75           H  
ATOM   3841 HG22 VAL A 249     -10.807  -9.747  36.110  1.00 95.75           H  
ATOM   3842 HG23 VAL A 249     -12.002 -10.534  35.046  1.00 95.75           H  
ATOM   3843  N   SER A 250     -10.387  -9.418  30.790  1.00 94.81           N  
ATOM   3844  CA  SER A 250      -9.774  -8.729  29.660  1.00 94.81           C  
ATOM   3845  C   SER A 250      -8.817  -7.625  30.139  1.00 94.81           C  
ATOM   3846  O   SER A 250      -9.199  -6.840  31.011  1.00 94.81           O  
ATOM   3847  CB  SER A 250     -10.851  -8.128  28.760  1.00 94.81           C  
ATOM   3848  OG  SER A 250     -10.247  -7.523  27.637  1.00 94.81           O  
ATOM   3849  H   SER A 250     -11.350  -9.215  31.015  1.00 94.81           H  
ATOM   3850  HA  SER A 250      -9.235  -9.476  29.078  1.00 94.81           H  
ATOM   3851  HB2 SER A 250     -11.411  -7.377  29.315  1.00 94.81           H  
ATOM   3852  HB3 SER A 250     -11.534  -8.911  28.430  1.00 94.81           H  
ATOM   3853  HG  SER A 250      -9.921  -8.211  27.052  1.00 94.81           H  
ATOM   3854  N   PRO A 251      -7.621  -7.483  29.536  1.00 93.94           N  
ATOM   3855  CA  PRO A 251      -6.669  -6.417  29.859  1.00 93.94           C  
ATOM   3856  C   PRO A 251      -7.267  -5.000  29.802  1.00 93.94           C  
ATOM   3857  O   PRO A 251      -6.842  -4.112  30.540  1.00 93.94           O  
ATOM   3858  CB  PRO A 251      -5.529  -6.579  28.846  1.00 93.94           C  
ATOM   3859  CG  PRO A 251      -5.561  -8.068  28.511  1.00 93.94           C  
ATOM   3860  CD  PRO A 251      -7.039  -8.409  28.577  1.00 93.94           C  
ATOM   3861  HA  PRO A 251      -6.277  -6.608  30.858  1.00 93.94           H  
ATOM   3862  HB2 PRO A 251      -5.738  -6.008  27.942  1.00 93.94           H  
ATOM   3863  HB3 PRO A 251      -4.568  -6.281  29.265  1.00 93.94           H  
ATOM   3864  HG2 PRO A 251      -5.180  -8.277  27.511  1.00 93.94           H  
ATOM   3865  HG3 PRO A 251      -5.014  -8.633  29.266  1.00 93.94           H  
ATOM   3866  HD2 PRO A 251      -7.496  -8.257  27.599  1.00 93.94           H  
ATOM   3867  HD3 PRO A 251      -7.151  -9.445  28.899  1.00 93.94           H  
ATOM   3868  N   MET A 252      -8.275  -4.792  28.950  1.00 93.31           N  
ATOM   3869  CA  MET A 252      -8.953  -3.508  28.737  1.00 93.31           C  
ATOM   3870  C   MET A 252      -9.997  -3.185  29.816  1.00 93.31           C  
ATOM   3871  O   MET A 252     -10.498  -2.066  29.859  1.00 93.31           O  
ATOM   3872  CB  MET A 252      -9.617  -3.501  27.347  1.00 93.31           C  
ATOM   3873  CG  MET A 252      -8.607  -3.515  26.191  1.00 93.31           C  
ATOM   3874  SD  MET A 252      -7.673  -5.054  25.942  1.00 93.31           S  
ATOM   3875  CE  MET A 252      -8.874  -6.052  25.033  1.00 93.31           C  
ATOM   3876  H   MET A 252      -8.546  -5.562  28.356  1.00 93.31           H  
ATOM   3877  HA  MET A 252      -8.213  -2.708  28.771  1.00 93.31           H  
ATOM   3878  HB2 MET A 252     -10.208  -2.590  27.250  1.00 93.31           H  
ATOM   3879  HB3 MET A 252     -10.292  -4.352  27.256  1.00 93.31           H  
ATOM   3880  HG2 MET A 252      -7.890  -2.712  26.360  1.00 93.31           H  
ATOM   3881  HG3 MET A 252      -9.137  -3.289  25.265  1.00 93.31           H  
ATOM   3882  HE1 MET A 252      -8.464  -7.053  24.887  1.00 93.31           H  
ATOM   3883  HE2 MET A 252      -9.811  -6.110  25.585  1.00 93.31           H  
ATOM   3884  HE3 MET A 252      -9.058  -5.601  24.058  1.00 93.31           H  
ATOM   3885  N   SER A 253     -10.360  -4.152  30.663  1.00 96.31           N  
ATOM   3886  CA  SER A 253     -11.342  -3.963  31.741  1.00 96.31           C  
ATOM   3887  C   SER A 253     -10.727  -3.408  33.022  1.00 96.31           C  
ATOM   3888  O   SER A 253     -11.449  -2.892  33.872  1.00 96.31           O  
ATOM   3889  CB  SER A 253     -12.027  -5.292  32.067  1.00 96.31           C  
ATOM   3890  OG  SER A 253     -12.675  -5.814  30.922  1.00 96.31           O  
ATOM   3891  H   SER A 253      -9.919  -5.057  30.587  1.00 96.31           H  
ATOM   3892  HA  SER A 253     -12.102  -3.252  31.418  1.00 96.31           H  
ATOM   3893  HB2 SER A 253     -12.764  -5.132  32.853  1.00 96.31           H  
ATOM   3894  HB3 SER A 253     -11.285  -6.008  32.422  1.00 96.31           H  
ATOM   3895  HG  SER A 253     -13.172  -5.100  30.515  1.00 96.31           H  
ATOM   3896  N   TRP A 254      -9.412  -3.535  33.187  1.00 97.44           N  
ATOM   3897  CA  TRP A 254      -8.726  -3.057  34.376  1.00 97.44           C  
ATOM   3898  C   TRP A 254      -8.674  -1.528  34.400  1.00 97.44           C  
ATOM   3899  O   TRP A 254      -8.321  -0.892  33.410  1.00 97.44           O  
ATOM   3900  CB  TRP A 254      -7.327  -3.664  34.435  1.00 97.44           C  
ATOM   3901  CG  TRP A 254      -7.273  -5.160  34.448  1.00 97.44           C  
ATOM   3902  CD1 TRP A 254      -6.672  -5.923  33.510  1.00 97.44           C  
ATOM   3903  CD2 TRP A 254      -7.775  -6.088  35.452  1.00 97.44           C  
ATOM   3904  CE2 TRP A 254      -7.405  -7.412  35.064  1.00 97.44           C  
ATOM   3905  CE3 TRP A 254      -8.465  -5.940  36.675  1.00 97.44           C  
ATOM   3906  NE1 TRP A 254      -6.757  -7.257  33.856  1.00 97.44           N  
ATOM   3907  CZ2 TRP A 254      -7.677  -8.527  35.870  1.00 97.44           C  
ATOM   3908  CZ3 TRP A 254      -8.776  -7.059  37.468  1.00 97.44           C  
ATOM   3909  CH2 TRP A 254      -8.381  -8.348  37.073  1.00 97.44           C  
ATOM   3910  H   TRP A 254      -8.856  -3.940  32.447  1.00 97.44           H  
ATOM   3911  HA  TRP A 254      -9.280  -3.396  35.252  1.00 97.44           H  
ATOM   3912  HB2 TRP A 254      -6.771  -3.308  33.568  1.00 97.44           H  
ATOM   3913  HB3 TRP A 254      -6.828  -3.302  35.334  1.00 97.44           H  
ATOM   3914  HD1 TRP A 254      -6.166  -5.522  32.645  1.00 97.44           H  
ATOM   3915  HE1 TRP A 254      -6.316  -7.993  33.324  1.00 97.44           H  
ATOM   3916  HE3 TRP A 254      -8.735  -4.952  37.016  1.00 97.44           H  
ATOM   3917  HZ2 TRP A 254      -7.334  -9.506  35.571  1.00 97.44           H  
ATOM   3918  HZ3 TRP A 254      -9.294  -6.918  38.406  1.00 97.44           H  
ATOM   3919  HH2 TRP A 254      -8.591  -9.195  37.709  1.00 97.44           H  
ATOM   3920  N   ILE A 255      -8.998  -0.955  35.557  1.00 96.38           N  
ATOM   3921  CA  ILE A 255      -8.907   0.488  35.841  1.00 96.38           C  
ATOM   3922  C   ILE A 255      -7.905   0.791  36.964  1.00 96.38           C  
ATOM   3923  O   ILE A 255      -7.774   1.931  37.406  1.00 96.38           O  
ATOM   3924  CB  ILE A 255     -10.305   1.070  36.150  1.00 96.38           C  
ATOM   3925  CG1 ILE A 255     -10.941   0.402  37.393  1.00 96.38           C  
ATOM   3926  CG2 ILE A 255     -11.214   0.947  34.912  1.00 96.38           C  
ATOM   3927  CD1 ILE A 255     -12.206   1.107  37.892  1.00 96.38           C  
ATOM   3928  H   ILE A 255      -9.356  -1.552  36.290  1.00 96.38           H  
ATOM   3929  HA  ILE A 255      -8.522   1.002  34.959  1.00 96.38           H  
ATOM   3930  HB  ILE A 255     -10.184   2.133  36.358  1.00 96.38           H  
ATOM   3931 HG12 ILE A 255     -10.223   0.409  38.213  1.00 96.38           H  
ATOM   3932 HG13 ILE A 255     -11.186  -0.636  37.171  1.00 96.38           H  
ATOM   3933 HG21 ILE A 255     -11.456  -0.098  34.715  1.00 96.38           H  
ATOM   3934 HG22 ILE A 255     -10.701   1.357  34.042  1.00 96.38           H  
ATOM   3935 HG23 ILE A 255     -12.136   1.508  35.062  1.00 96.38           H  
ATOM   3936 HD11 ILE A 255     -12.540   0.637  38.817  1.00 96.38           H  
ATOM   3937 HD12 ILE A 255     -11.994   2.158  38.085  1.00 96.38           H  
ATOM   3938 HD13 ILE A 255     -13.003   1.025  37.153  1.00 96.38           H  
ATOM   3939  N   GLY A 256      -7.233  -0.241  37.477  1.00 96.25           N  
ATOM   3940  CA  GLY A 256      -6.334  -0.137  38.612  1.00 96.25           C  
ATOM   3941  C   GLY A 256      -5.616  -1.444  38.930  1.00 96.25           C  
ATOM   3942  O   GLY A 256      -6.041  -2.523  38.511  1.00 96.25           O  
ATOM   3943  H   GLY A 256      -7.307  -1.143  37.030  1.00 96.25           H  
ATOM   3944  HA2 GLY A 256      -5.592   0.627  38.385  1.00 96.25           H  
ATOM   3945  HA3 GLY A 256      -6.888   0.178  39.497  1.00 96.25           H  
ATOM   3946  N   SER A 257      -4.533  -1.342  39.694  1.00 98.44           N  
ATOM   3947  CA  SER A 257      -3.641  -2.470  40.009  1.00 98.44           C  
ATOM   3948  C   SER A 257      -4.059  -3.255  41.256  1.00 98.44           C  
ATOM   3949  O   SER A 257      -3.675  -4.412  41.428  1.00 98.44           O  
ATOM   3950  CB  SER A 257      -2.231  -1.941  40.231  1.00 98.44           C  
ATOM   3951  OG  SER A 257      -1.785  -1.194  39.117  1.00 98.44           O  
ATOM   3952  H   SER A 257      -4.257  -0.417  39.993  1.00 98.44           H  
ATOM   3953  HA  SER A 257      -3.616  -3.163  39.167  1.00 98.44           H  
ATOM   3954  HB2 SER A 257      -2.237  -1.296  41.110  1.00 98.44           H  
ATOM   3955  HB3 SER A 257      -1.549  -2.772  40.413  1.00 98.44           H  
ATOM   3956  HG  SER A 257      -0.994  -0.750  39.430  1.00 98.44           H  
ATOM   3957  N   VAL A 258      -4.852  -2.638  42.131  1.00 98.25           N  
ATOM   3958  CA  VAL A 258      -5.213  -3.171  43.453  1.00 98.25           C  
ATOM   3959  C   VAL A 258      -5.973  -4.494  43.364  1.00 98.25           C  
ATOM   3960  O   VAL A 258      -5.621  -5.451  44.052  1.00 98.25           O  
ATOM   3961  CB  VAL A 258      -6.035  -2.113  44.211  1.00 98.25           C  
ATOM   3962  CG1 VAL A 258      -6.643  -2.606  45.529  1.00 98.25           C  
ATOM   3963  CG2 VAL A 258      -5.157  -0.893  44.496  1.00 98.25           C  
ATOM   3964  H   VAL A 258      -5.076  -1.671  41.945  1.00 98.25           H  
ATOM   3965  HA  VAL A 258      -4.298  -3.362  44.014  1.00 98.25           H  
ATOM   3966  HB  VAL A 258      -6.861  -1.802  43.570  1.00 98.25           H  
ATOM   3967 HG11 VAL A 258      -7.186  -3.542  45.399  1.00 98.25           H  
ATOM   3968 HG12 VAL A 258      -7.357  -1.856  45.868  1.00 98.25           H  
ATOM   3969 HG13 VAL A 258      -5.878  -2.712  46.299  1.00 98.25           H  
ATOM   3970 HG21 VAL A 258      -4.830  -0.418  43.570  1.00 98.25           H  
ATOM   3971 HG22 VAL A 258      -5.725  -0.156  45.062  1.00 98.25           H  
ATOM   3972 HG23 VAL A 258      -4.280  -1.176  45.079  1.00 98.25           H  
ATOM   3973  N   ASP A 259      -6.999  -4.577  42.509  1.00 98.00           N  
ATOM   3974  CA  ASP A 259      -7.798  -5.806  42.370  1.00 98.00           C  
ATOM   3975  C   ASP A 259      -6.949  -6.964  41.820  1.00 98.00           C  
ATOM   3976  O   ASP A 259      -7.059  -8.094  42.286  1.00 98.00           O  
ATOM   3977  CB  ASP A 259      -9.037  -5.549  41.492  1.00 98.00           C  
ATOM   3978  CG  ASP A 259     -10.016  -6.737  41.499  1.00 98.00           C  
ATOM   3979  OD1 ASP A 259     -10.222  -7.344  42.567  1.00 98.00           O  
ATOM   3980  OD2 ASP A 259     -10.578  -7.085  40.434  1.00 98.00           O1-
ATOM   3981  H   ASP A 259      -7.243  -3.768  41.957  1.00 98.00           H  
ATOM   3982  HA  ASP A 259      -8.145  -6.105  43.358  1.00 98.00           H  
ATOM   3983  HB2 ASP A 259      -8.716  -5.342  40.470  1.00 98.00           H  
ATOM   3984  HB3 ASP A 259      -9.561  -4.670  41.868  1.00 98.00           H  
ATOM   3985  N   ILE A 260      -6.024  -6.673  40.898  1.00 98.25           N  
ATOM   3986  CA  ILE A 260      -5.082  -7.660  40.354  1.00 98.25           C  
ATOM   3987  C   ILE A 260      -4.205  -8.227  41.478  1.00 98.25           C  
ATOM   3988  O   ILE A 260      -4.136  -9.444  41.653  1.00 98.25           O  
ATOM   3989  CB  ILE A 260      -4.223  -7.036  39.229  1.00 98.25           C  
ATOM   3990  CG1 ILE A 260      -5.112  -6.529  38.069  1.00 98.25           C  
ATOM   3991  CG2 ILE A 260      -3.189  -8.058  38.724  1.00 98.25           C  
ATOM   3992  CD1 ILE A 260      -4.353  -5.697  37.030  1.00 98.25           C  
ATOM   3993  H   ILE A 260      -5.934  -5.711  40.603  1.00 98.25           H  
ATOM   3994  HA  ILE A 260      -5.650  -8.490  39.933  1.00 98.25           H  
ATOM   3995  HB  ILE A 260      -3.676  -6.185  39.635  1.00 98.25           H  
ATOM   3996 HG12 ILE A 260      -5.578  -7.379  37.572  1.00 98.25           H  
ATOM   3997 HG13 ILE A 260      -5.903  -5.891  38.460  1.00 98.25           H  
ATOM   3998 HG21 ILE A 260      -2.553  -7.606  37.963  1.00 98.25           H  
ATOM   3999 HG22 ILE A 260      -2.528  -8.379  39.530  1.00 98.25           H  
ATOM   4000 HG23 ILE A 260      -3.691  -8.931  38.309  1.00 98.25           H  
ATOM   4001 HD11 ILE A 260      -3.648  -6.324  36.482  1.00 98.25           H  
ATOM   4002 HD12 ILE A 260      -5.062  -5.272  36.320  1.00 98.25           H  
ATOM   4003 HD13 ILE A 260      -3.815  -4.884  37.519  1.00 98.25           H  
ATOM   4004  N   LEU A 261      -3.577  -7.357  42.273  1.00 98.38           N  
ATOM   4005  CA  LEU A 261      -2.694  -7.752  43.375  1.00 98.38           C  
ATOM   4006  C   LEU A 261      -3.438  -8.547  44.460  1.00 98.38           C  
ATOM   4007  O   LEU A 261      -2.930  -9.556  44.958  1.00 98.38           O  
ATOM   4008  CB  LEU A 261      -2.048  -6.480  43.955  1.00 98.38           C  
ATOM   4009  CG  LEU A 261      -0.945  -5.866  43.072  1.00 98.38           C  
ATOM   4010  CD1 LEU A 261      -0.520  -4.517  43.651  1.00 98.38           C  
ATOM   4011  CD2 LEU A 261       0.295  -6.760  42.996  1.00 98.38           C  
ATOM   4012  H   LEU A 261      -3.690  -6.372  42.080  1.00 98.38           H  
ATOM   4013  HA  LEU A 261      -1.920  -8.414  42.988  1.00 98.38           H  
ATOM   4014  HB2 LEU A 261      -2.828  -5.736  44.116  1.00 98.38           H  
ATOM   4015  HB3 LEU A 261      -1.614  -6.704  44.930  1.00 98.38           H  
ATOM   4016  HG  LEU A 261      -1.327  -5.705  42.063  1.00 98.38           H  
ATOM   4017 HD11 LEU A 261      -1.377  -3.847  43.697  1.00 98.38           H  
ATOM   4018 HD12 LEU A 261       0.240  -4.066  43.012  1.00 98.38           H  
ATOM   4019 HD13 LEU A 261      -0.108  -4.649  44.652  1.00 98.38           H  
ATOM   4020 HD21 LEU A 261       0.063  -7.700  42.496  1.00 98.38           H  
ATOM   4021 HD22 LEU A 261       1.079  -6.260  42.429  1.00 98.38           H  
ATOM   4022 HD23 LEU A 261       0.672  -6.968  43.998  1.00 98.38           H  
ATOM   4023  N   ARG A 262      -4.668  -8.141  44.800  1.00 98.44           N  
ATOM   4024  CA  ARG A 262      -5.511  -8.870  45.759  1.00 98.44           C  
ATOM   4025  C   ARG A 262      -5.917 -10.244  45.227  1.00 98.44           C  
ATOM   4026  O   ARG A 262      -5.826 -11.222  45.970  1.00 98.44           O  
ATOM   4027  CB  ARG A 262      -6.740  -8.029  46.140  1.00 98.44           C  
ATOM   4028  CG  ARG A 262      -6.382  -6.852  47.067  1.00 98.44           C  
ATOM   4029  CD  ARG A 262      -7.641  -6.050  47.428  1.00 98.44           C  
ATOM   4030  NE  ARG A 262      -7.346  -4.931  48.350  1.00 98.44           N  
ATOM   4031  CZ  ARG A 262      -7.969  -3.765  48.413  1.00 98.44           C  
ATOM   4032  NH1 ARG A 262      -9.047  -3.500  47.729  1.00 98.44           N1+
ATOM   4033  NH2 ARG A 262      -7.495  -2.802  49.146  1.00 98.44           N  
ATOM   4034  H   ARG A 262      -5.022  -7.300  44.368  1.00 98.44           H  
ATOM   4035  HA  ARG A 262      -4.930  -9.068  46.659  1.00 98.44           H  
ATOM   4036  HB2 ARG A 262      -7.219  -7.653  45.235  1.00 98.44           H  
ATOM   4037  HB3 ARG A 262      -7.452  -8.667  46.662  1.00 98.44           H  
ATOM   4038  HG2 ARG A 262      -5.665  -6.194  46.576  1.00 98.44           H  
ATOM   4039  HG3 ARG A 262      -5.932  -7.240  47.980  1.00 98.44           H  
ATOM   4040  HD2 ARG A 262      -8.070  -5.666  46.502  1.00 98.44           H  
ATOM   4041  HD3 ARG A 262      -8.366  -6.715  47.897  1.00 98.44           H  
ATOM   4042  HE  ARG A 262      -6.532  -5.002  48.944  1.00 98.44           H  
ATOM   4043 HH11 ARG A 262      -9.337  -2.534  47.686  1.00 98.44           H  
ATOM   4044 HH12 ARG A 262      -9.424  -4.192  47.098  1.00 98.44           H  
ATOM   4045 HH21 ARG A 262      -6.695  -2.955  49.742  1.00 98.44           H  
ATOM   4046 HH22 ARG A 262      -7.790  -1.853  48.967  1.00 98.44           H  
ATOM   4047  N   ARG A 263      -6.313 -10.353  43.953  1.00 98.12           N  
ATOM   4048  CA  ARG A 263      -6.618 -11.646  43.311  1.00 98.12           C  
ATOM   4049  C   ARG A 263      -5.410 -12.569  43.319  1.00 98.12           C  
ATOM   4050  O   ARG A 263      -5.545 -13.715  43.735  1.00 98.12           O  
ATOM   4051  CB  ARG A 263      -7.099 -11.438  41.874  1.00 98.12           C  
ATOM   4052  CG  ARG A 263      -8.539 -10.920  41.823  1.00 98.12           C  
ATOM   4053  CD  ARG A 263      -8.885 -10.643  40.365  1.00 98.12           C  
ATOM   4054  NE  ARG A 263     -10.154  -9.918  40.250  1.00 98.12           N  
ATOM   4055  CZ  ARG A 263     -11.041 -10.016  39.287  1.00 98.12           C  
ATOM   4056  NH1 ARG A 263     -10.984 -10.948  38.379  1.00 98.12           N1+
ATOM   4057  NH2 ARG A 263     -11.987  -9.133  39.219  1.00 98.12           N  
ATOM   4058  H   ARG A 263      -6.380  -9.510  43.402  1.00 98.12           H  
ATOM   4059  HA  ARG A 263      -7.395 -12.163  43.875  1.00 98.12           H  
ATOM   4060  HB2 ARG A 263      -7.062 -12.390  41.343  1.00 98.12           H  
ATOM   4061  HB3 ARG A 263      -6.434 -10.739  41.366  1.00 98.12           H  
ATOM   4062  HG2 ARG A 263      -9.218 -11.671  42.225  1.00 98.12           H  
ATOM   4063  HG3 ARG A 263      -8.639 -10.007  42.410  1.00 98.12           H  
ATOM   4064  HD2 ARG A 263      -8.914 -11.592  39.829  1.00 98.12           H  
ATOM   4065  HD3 ARG A 263      -8.100 -10.021  39.934  1.00 98.12           H  
ATOM   4066  HE  ARG A 263     -10.263  -9.106  40.840  1.00 98.12           H  
ATOM   4067 HH11 ARG A 263     -10.241 -11.629  38.442  1.00 98.12           H  
ATOM   4068 HH12 ARG A 263     -11.655 -10.970  37.624  1.00 98.12           H  
ATOM   4069 HH21 ARG A 263     -12.645  -9.108  38.454  1.00 98.12           H  
ATOM   4070 HH22 ARG A 263     -11.802  -8.300  39.759  1.00 98.12           H  
ATOM   4071  N   TRP A 264      -4.240 -12.066  42.932  1.00 97.88           N  
ATOM   4072  CA  TRP A 264      -2.999 -12.836  42.940  1.00 97.88           C  
ATOM   4073  C   TRP A 264      -2.724 -13.450  44.320  1.00 97.88           C  
ATOM   4074  O   TRP A 264      -2.581 -14.667  44.441  1.00 97.88           O  
ATOM   4075  CB  TRP A 264      -1.854 -11.929  42.492  1.00 97.88           C  
ATOM   4076  CG  TRP A 264      -0.516 -12.580  42.568  1.00 97.88           C  
ATOM   4077  CD1 TRP A 264      -0.045 -13.500  41.702  1.00 97.88           C  
ATOM   4078  CD2 TRP A 264       0.520 -12.415  43.580  1.00 97.88           C  
ATOM   4079  CE2 TRP A 264       1.625 -13.243  43.224  1.00 97.88           C  
ATOM   4080  CE3 TRP A 264       0.633 -11.656  44.767  1.00 97.88           C  
ATOM   4081  NE1 TRP A 264       1.232 -13.870  42.066  1.00 97.88           N  
ATOM   4082  CZ2 TRP A 264       2.784 -13.319  44.000  1.00 97.88           C  
ATOM   4083  CZ3 TRP A 264       1.786 -11.748  45.570  1.00 97.88           C  
ATOM   4084  CH2 TRP A 264       2.850 -12.586  45.195  1.00 97.88           C  
ATOM   4085  H   TRP A 264      -4.213 -11.118  42.583  1.00 97.88           H  
ATOM   4086  HA  TRP A 264      -3.074 -13.662  42.233  1.00 97.88           H  
ATOM   4087  HB2 TRP A 264      -1.832 -11.032  43.113  1.00 97.88           H  
ATOM   4088  HB3 TRP A 264      -2.028 -11.610  41.464  1.00 97.88           H  
ATOM   4089  HD1 TRP A 264      -0.560 -13.851  40.819  1.00 97.88           H  
ATOM   4090  HE1 TRP A 264       1.792 -14.522  41.536  1.00 97.88           H  
ATOM   4091  HE3 TRP A 264      -0.181 -11.007  45.056  1.00 97.88           H  
ATOM   4092  HZ2 TRP A 264       3.598 -13.956  43.688  1.00 97.88           H  
ATOM   4093  HZ3 TRP A 264       1.867 -11.178  46.485  1.00 97.88           H  
ATOM   4094  HH2 TRP A 264       3.715 -12.679  45.834  1.00 97.88           H  
ATOM   4095  N   LYS A 265      -2.772 -12.639  45.388  1.00 97.81           N  
ATOM   4096  CA  LYS A 265      -2.602 -13.132  46.765  1.00 97.81           C  
ATOM   4097  C   LYS A 265      -3.666 -14.166  47.148  1.00 97.81           C  
ATOM   4098  O   LYS A 265      -3.328 -15.221  47.684  1.00 97.81           O  
ATOM   4099  CB  LYS A 265      -2.580 -11.940  47.733  1.00 97.81           C  
ATOM   4100  CG  LYS A 265      -2.544 -12.369  49.215  1.00 97.81           C  
ATOM   4101  CD  LYS A 265      -2.387 -11.157  50.141  1.00 97.81           C  
ATOM   4102  CE  LYS A 265      -2.550 -11.505  51.622  1.00 97.81           C  
ATOM   4103  NZ  LYS A 265      -2.428 -10.285  52.466  1.00 97.81           N1+
ATOM   4104  H   LYS A 265      -2.888 -11.649  45.226  1.00 97.81           H  
ATOM   4105  HA  LYS A 265      -1.643 -13.645  46.828  1.00 97.81           H  
ATOM   4106  HB2 LYS A 265      -1.691 -11.352  47.507  1.00 97.81           H  
ATOM   4107  HB3 LYS A 265      -3.460 -11.319  47.566  1.00 97.81           H  
ATOM   4108  HG2 LYS A 265      -1.712 -13.054  49.377  1.00 97.81           H  
ATOM   4109  HG3 LYS A 265      -3.475 -12.876  49.467  1.00 97.81           H  
ATOM   4110  HD2 LYS A 265      -3.125 -10.404  49.867  1.00 97.81           H  
ATOM   4111  HD3 LYS A 265      -1.379 -10.763  50.005  1.00 97.81           H  
ATOM   4112  HE2 LYS A 265      -1.781 -12.229  51.893  1.00 97.81           H  
ATOM   4113  HE3 LYS A 265      -3.523 -11.972  51.767  1.00 97.81           H  
ATOM   4114  HZ1 LYS A 265      -2.509 -10.507  53.448  1.00 97.81           H  
ATOM   4115  HZ2 LYS A 265      -3.145  -9.611  52.237  1.00 97.81           H  
ATOM   4116  HZ3 LYS A 265      -1.534  -9.836  52.323  1.00 97.81           H  
ATOM   4117  N   ASN A 266      -4.939 -13.887  46.873  1.00 97.56           N  
ATOM   4118  CA  ASN A 266      -6.056 -14.749  47.277  1.00 97.56           C  
ATOM   4119  C   ASN A 266      -6.071 -16.103  46.553  1.00 97.56           C  
ATOM   4120  O   ASN A 266      -6.594 -17.077  47.091  1.00 97.56           O  
ATOM   4121  CB  ASN A 266      -7.372 -13.989  47.056  1.00 97.56           C  
ATOM   4122  CG  ASN A 266      -7.574 -12.846  48.034  1.00 97.56           C  
ATOM   4123  ND2 ASN A 266      -8.469 -11.937  47.727  1.00 97.56           N  
ATOM   4124  OD1 ASN A 266      -6.969 -12.758  49.091  1.00 97.56           O  
ATOM   4125  H   ASN A 266      -5.146 -13.003  46.431  1.00 97.56           H  
ATOM   4126  HA  ASN A 266      -5.958 -14.974  48.339  1.00 97.56           H  
ATOM   4127  HB2 ASN A 266      -8.207 -14.678  47.185  1.00 97.56           H  
ATOM   4128  HB3 ASN A 266      -7.403 -13.608  46.035  1.00 97.56           H  
ATOM   4129 HD21 ASN A 266      -8.952 -11.977  46.841  1.00 97.56           H  
ATOM   4130 HD22 ASN A 266      -8.586 -11.187  48.394  1.00 97.56           H  
ATOM   4131  N   HIS A 267      -5.470 -16.185  45.366  1.00 95.44           N  
ATOM   4132  CA  HIS A 267      -5.328 -17.422  44.599  1.00 95.44           C  
ATOM   4133  C   HIS A 267      -3.981 -18.119  44.829  1.00 95.44           C  
ATOM   4134  O   HIS A 267      -3.515 -18.868  43.976  1.00 95.44           O  
ATOM   4135  CB  HIS A 267      -5.663 -17.150  43.126  1.00 95.44           C  
ATOM   4136  CG  HIS A 267      -7.107 -16.750  42.947  1.00 95.44           C  
ATOM   4137  CD2 HIS A 267      -7.583 -15.568  42.454  1.00 95.44           C  
ATOM   4138  ND1 HIS A 267      -8.200 -17.514  43.284  1.00 95.44           N  
ATOM   4139  CE1 HIS A 267      -9.306 -16.804  43.008  1.00 95.44           C  
ATOM   4140  NE2 HIS A 267      -8.983 -15.603  42.503  1.00 95.44           N  
ATOM   4141  H   HIS A 267      -5.122 -15.335  44.944  1.00 95.44           H  
ATOM   4142  HA  HIS A 267      -6.070 -18.134  44.959  1.00 95.44           H  
ATOM   4143  HB2 HIS A 267      -5.490 -18.053  42.539  1.00 95.44           H  
ATOM   4144  HB3 HIS A 267      -5.009 -16.367  42.742  1.00 95.44           H  
ATOM   4145  HD1 HIS A 267      -8.169 -18.444  43.678  1.00 95.44           H  
ATOM   4146  HD2 HIS A 267      -6.980 -14.755  42.076  1.00 95.44           H  
ATOM   4147  HE1 HIS A 267     -10.317 -17.144  43.172  1.00 95.44           H  
ATOM   4148  N   GLY A 268      -3.349 -17.897  45.987  1.00 94.56           N  
ATOM   4149  CA  GLY A 268      -2.115 -18.588  46.359  1.00 94.56           C  
ATOM   4150  C   GLY A 268      -0.913 -18.167  45.516  1.00 94.56           C  
ATOM   4151  O   GLY A 268      -0.073 -19.005  45.207  1.00 94.56           O  
ATOM   4152  H   GLY A 268      -3.741 -17.227  46.634  1.00 94.56           H  
ATOM   4153  HA2 GLY A 268      -1.888 -18.370  47.403  1.00 94.56           H  
ATOM   4154  HA3 GLY A 268      -2.251 -19.664  46.247  1.00 94.56           H  
ATOM   4155  N   CYS A 269      -0.843 -16.885  45.148  1.00 95.75           N  
ATOM   4156  CA  CYS A 269       0.209 -16.305  44.310  1.00 95.75           C  
ATOM   4157  C   CYS A 269       0.248 -16.863  42.875  1.00 95.75           C  
ATOM   4158  O   CYS A 269       1.301 -16.863  42.250  1.00 95.75           O  
ATOM   4159  CB  CYS A 269       1.566 -16.363  45.035  1.00 95.75           C  
ATOM   4160  SG  CYS A 269       1.461 -15.592  46.680  1.00 95.75           S  
ATOM   4161  H   CYS A 269      -1.611 -16.273  45.383  1.00 95.75           H  
ATOM   4162  HA  CYS A 269      -0.033 -15.250  44.189  1.00 95.75           H  
ATOM   4163  HB2 CYS A 269       1.886 -17.400  45.130  1.00 95.75           H  
ATOM   4164  HB3 CYS A 269       2.314 -15.845  44.434  1.00 95.75           H  
ATOM   4165  HG  CYS A 269       0.567 -16.455  47.169  1.00 95.75           H  
ATOM   4166  N   GLN A 270      -0.883 -17.334  42.341  1.00 94.31           N  
ATOM   4167  CA  GLN A 270      -0.986 -17.795  40.951  1.00 94.31           C  
ATOM   4168  C   GLN A 270      -1.220 -16.631  39.981  1.00 94.31           C  
ATOM   4169  O   GLN A 270      -1.984 -15.710  40.291  1.00 94.31           O  
ATOM   4170  CB  GLN A 270      -2.125 -18.814  40.818  1.00 94.31           C  
ATOM   4171  CG  GLN A 270      -1.816 -20.128  41.545  1.00 94.31           C  
ATOM   4172  CD  GLN A 270      -2.983 -21.111  41.521  1.00 94.31           C  
ATOM   4173  NE2 GLN A 270      -2.902 -22.174  42.291  1.00 94.31           N  
ATOM   4174  OE1 GLN A 270      -3.970 -20.982  40.810  1.00 94.31           O  
ATOM   4175  H   GLN A 270      -1.724 -17.315  42.900  1.00 94.31           H  
ATOM   4176  HA  GLN A 270      -0.052 -18.282  40.669  1.00 94.31           H  
ATOM   4177  HB2 GLN A 270      -2.283 -19.035  39.762  1.00 94.31           H  
ATOM   4178  HB3 GLN A 270      -3.043 -18.381  41.218  1.00 94.31           H  
ATOM   4179  HG2 GLN A 270      -1.560 -19.922  42.585  1.00 94.31           H  
ATOM   4180  HG3 GLN A 270      -0.953 -20.601  41.078  1.00 94.31           H  
ATOM   4181 HE21 GLN A 270      -2.098 -22.288  42.891  1.00 94.31           H  
ATOM   4182 HE22 GLN A 270      -3.679 -22.818  42.247  1.00 94.31           H  
ATOM   4183  N   ARG A 271      -0.632 -16.716  38.778  1.00 95.06           N  
ATOM   4184  CA  ARG A 271      -0.779 -15.699  37.719  1.00 95.06           C  
ATOM   4185  C   ARG A 271      -2.249 -15.357  37.440  1.00 95.06           C  
ATOM   4186  O   ARG A 271      -3.057 -16.216  37.075  1.00 95.06           O  
ATOM   4187  CB  ARG A 271      -0.084 -16.116  36.405  1.00 95.06           C  
ATOM   4188  CG  ARG A 271       1.418 -16.447  36.509  1.00 95.06           C  
ATOM   4189  CD  ARG A 271       2.093 -16.514  35.125  1.00 95.06           C  
ATOM   4190  NE  ARG A 271       3.216 -17.474  35.078  1.00 95.06           N  
ATOM   4191  CZ  ARG A 271       3.125 -18.768  34.826  1.00 95.06           C  
ATOM   4192  NH1 ARG A 271       2.005 -19.354  34.533  1.00 95.06           N1+
ATOM   4193  NH2 ARG A 271       4.119 -19.581  34.892  1.00 95.06           N  
ATOM   4194  H   ARG A 271       0.062 -17.440  38.656  1.00 95.06           H  
ATOM   4195  HA  ARG A 271      -0.294 -14.790  38.075  1.00 95.06           H  
ATOM   4196  HB2 ARG A 271      -0.597 -16.984  35.990  1.00 95.06           H  
ATOM   4197  HB3 ARG A 271      -0.199 -15.292  35.701  1.00 95.06           H  
ATOM   4198  HG2 ARG A 271       1.932 -15.675  37.082  1.00 95.06           H  
ATOM   4199  HG3 ARG A 271       1.533 -17.399  37.024  1.00 95.06           H  
ATOM   4200  HD2 ARG A 271       1.355 -16.780  34.367  1.00 95.06           H  
ATOM   4201  HD3 ARG A 271       2.472 -15.524  34.873  1.00 95.06           H  
ATOM   4202  HE  ARG A 271       4.143 -17.128  35.284  1.00 95.06           H  
ATOM   4203 HH11 ARG A 271       2.029 -20.363  34.550  1.00 95.06           H  
ATOM   4204 HH12 ARG A 271       1.157 -18.807  34.490  1.00 95.06           H  
ATOM   4205 HH21 ARG A 271       3.941 -20.557  35.084  1.00 95.06           H  
ATOM   4206 HH22 ARG A 271       5.072 -19.250  34.921  1.00 95.06           H  
ATOM   4207  N   VAL A 272      -2.584 -14.074  37.537  1.00 96.38           N  
ATOM   4208  CA  VAL A 272      -3.906 -13.535  37.209  1.00 96.38           C  
ATOM   4209  C   VAL A 272      -4.050 -13.403  35.694  1.00 96.38           C  
ATOM   4210  O   VAL A 272      -3.200 -12.855  34.991  1.00 96.38           O  
ATOM   4211  CB  VAL A 272      -4.175 -12.204  37.940  1.00 96.38           C  
ATOM   4212  CG1 VAL A 272      -5.556 -11.623  37.593  1.00 96.38           C  
ATOM   4213  CG2 VAL A 272      -4.133 -12.406  39.459  1.00 96.38           C  
ATOM   4214  H   VAL A 272      -1.876 -13.432  37.862  1.00 96.38           H  
ATOM   4215  HA  VAL A 272      -4.648 -14.252  37.560  1.00 96.38           H  
ATOM   4216  HB  VAL A 272      -3.411 -11.476  37.667  1.00 96.38           H  
ATOM   4217 HG11 VAL A 272      -6.338 -12.349  37.818  1.00 96.38           H  
ATOM   4218 HG12 VAL A 272      -5.594 -11.353  36.538  1.00 96.38           H  
ATOM   4219 HG13 VAL A 272      -5.725 -10.717  38.176  1.00 96.38           H  
ATOM   4220 HG21 VAL A 272      -4.306 -11.454  39.961  1.00 96.38           H  
ATOM   4221 HG22 VAL A 272      -3.149 -12.770  39.756  1.00 96.38           H  
ATOM   4222 HG23 VAL A 272      -4.884 -13.131  39.772  1.00 96.38           H  
ATOM   4223  N   LYS A 273      -5.170 -13.902  35.181  1.00 94.94           N  
ATOM   4224  CA  LYS A 273      -5.534 -13.862  33.765  1.00 94.94           C  
ATOM   4225  C   LYS A 273      -6.396 -12.619  33.484  1.00 94.94           C  
ATOM   4226  O   LYS A 273      -7.447 -12.488  34.104  1.00 94.94           O  
ATOM   4227  CB  LYS A 273      -6.285 -15.160  33.447  1.00 94.94           C  
ATOM   4228  CG  LYS A 273      -5.367 -16.390  33.492  1.00 94.94           C  
ATOM   4229  CD  LYS A 273      -6.190 -17.654  33.227  1.00 94.94           C  
ATOM   4230  CE  LYS A 273      -5.297 -18.896  33.176  1.00 94.94           C  
ATOM   4231  NZ  LYS A 273      -6.092 -20.089  32.793  1.00 94.94           N1+
ATOM   4232  H   LYS A 273      -5.818 -14.336  35.823  1.00 94.94           H  
ATOM   4233  HA  LYS A 273      -4.633 -13.837  33.153  1.00 94.94           H  
ATOM   4234  HB2 LYS A 273      -6.729 -15.081  32.455  1.00 94.94           H  
ATOM   4235  HB3 LYS A 273      -7.098 -15.289  34.161  1.00 94.94           H  
ATOM   4236  HG2 LYS A 273      -4.595 -16.285  32.730  1.00 94.94           H  
ATOM   4237  HG3 LYS A 273      -4.893 -16.474  34.470  1.00 94.94           H  
ATOM   4238  HD2 LYS A 273      -6.725 -17.545  32.284  1.00 94.94           H  
ATOM   4239  HD3 LYS A 273      -6.928 -17.770  34.022  1.00 94.94           H  
ATOM   4240  HE2 LYS A 273      -4.836 -19.037  34.154  1.00 94.94           H  
ATOM   4241  HE3 LYS A 273      -4.502 -18.725  32.451  1.00 94.94           H  
ATOM   4242  HZ1 LYS A 273      -5.509 -20.912  32.747  1.00 94.94           H  
ATOM   4243  HZ2 LYS A 273      -6.527 -19.952  31.892  1.00 94.94           H  
ATOM   4244  HZ3 LYS A 273      -6.831 -20.248  33.463  1.00 94.94           H  
ATOM   4245  N   TYR A 274      -6.052 -11.701  32.584  1.00 93.56           N  
ATOM   4246  CA  TYR A 274      -4.830 -11.582  31.778  1.00 93.56           C  
ATOM   4247  C   TYR A 274      -4.263 -10.157  31.818  1.00 93.56           C  
ATOM   4248  O   TYR A 274      -4.975  -9.196  32.126  1.00 93.56           O  
ATOM   4249  CB  TYR A 274      -5.141 -11.985  30.329  1.00 93.56           C  
ATOM   4250  CG  TYR A 274      -5.511 -13.443  30.161  1.00 93.56           C  
ATOM   4251  CD1 TYR A 274      -4.486 -14.404  30.104  1.00 93.56           C  
ATOM   4252  CD2 TYR A 274      -6.861 -13.837  30.062  1.00 93.56           C  
ATOM   4253  CE1 TYR A 274      -4.798 -15.761  29.937  1.00 93.56           C  
ATOM   4254  CE2 TYR A 274      -7.181 -15.200  29.906  1.00 93.56           C  
ATOM   4255  CZ  TYR A 274      -6.145 -16.157  29.856  1.00 93.56           C  
ATOM   4256  OH  TYR A 274      -6.426 -17.470  29.705  1.00 93.56           O  
ATOM   4257  H   TYR A 274      -6.736 -10.972  32.441  1.00 93.56           H  
ATOM   4258  HA  TYR A 274      -4.043 -12.232  32.159  1.00 93.56           H  
ATOM   4259  HB2 TYR A 274      -5.949 -11.360  29.951  1.00 93.56           H  
ATOM   4260  HB3 TYR A 274      -4.264 -11.788  29.713  1.00 93.56           H  
ATOM   4261  HD1 TYR A 274      -3.452 -14.096  30.157  1.00 93.56           H  
ATOM   4262  HD2 TYR A 274      -7.645 -13.098  30.123  1.00 93.56           H  
ATOM   4263  HE1 TYR A 274      -4.004 -16.486  29.848  1.00 93.56           H  
ATOM   4264  HE2 TYR A 274      -8.211 -15.517  29.837  1.00 93.56           H  
ATOM   4265  HH  TYR A 274      -5.651 -18.012  29.542  1.00 93.56           H  
ATOM   4266  N   GLY A 275      -2.982 -10.034  31.474  1.00 92.94           N  
ATOM   4267  CA  GLY A 275      -2.275  -8.772  31.273  1.00 92.94           C  
ATOM   4268  C   GLY A 275      -1.878  -8.540  29.811  1.00 92.94           C  
ATOM   4269  O   GLY A 275      -1.785  -9.468  29.007  1.00 92.94           O  
ATOM   4270  H   GLY A 275      -2.480 -10.875  31.229  1.00 92.94           H  
ATOM   4271  HA2 GLY A 275      -1.366  -8.771  31.874  1.00 92.94           H  
ATOM   4272  HA3 GLY A 275      -2.896  -7.941  31.604  1.00 92.94           H  
ATOM   4273  N   GLN A 276      -1.637  -7.271  29.488  1.00 92.19           N  
ATOM   4274  CA  GLN A 276      -0.871  -6.797  28.327  1.00 92.19           C  
ATOM   4275  C   GLN A 276       0.146  -5.761  28.824  1.00 92.19           C  
ATOM   4276  O   GLN A 276       0.100  -5.404  30.003  1.00 92.19           O  
ATOM   4277  CB  GLN A 276      -1.806  -6.220  27.247  1.00 92.19           C  
ATOM   4278  CG  GLN A 276      -2.496  -7.366  26.504  1.00 92.19           C  
ATOM   4279  CD  GLN A 276      -3.355  -6.951  25.317  1.00 92.19           C  
ATOM   4280  NE2 GLN A 276      -3.970  -7.906  24.670  1.00 92.19           N  
ATOM   4281  OE1 GLN A 276      -3.470  -5.816  24.909  1.00 92.19           O  
ATOM   4282  H   GLN A 276      -1.713  -6.597  30.235  1.00 92.19           H  
ATOM   4283  HA  GLN A 276      -0.302  -7.623  27.900  1.00 92.19           H  
ATOM   4284  HB2 GLN A 276      -1.223  -5.647  26.526  1.00 92.19           H  
ATOM   4285  HB3 GLN A 276      -2.548  -5.562  27.702  1.00 92.19           H  
ATOM   4286  HG2 GLN A 276      -3.108  -7.929  27.207  1.00 92.19           H  
ATOM   4287  HG3 GLN A 276      -1.736  -8.057  26.135  1.00 92.19           H  
ATOM   4288 HE21 GLN A 276      -4.469  -7.626  23.837  1.00 92.19           H  
ATOM   4289 HE22 GLN A 276      -3.726  -8.852  24.923  1.00 92.19           H  
ATOM   4290  N   CYS A 277       1.043  -5.277  27.955  1.00 93.31           N  
ATOM   4291  CA  CYS A 277       2.166  -4.387  28.306  1.00 93.31           C  
ATOM   4292  C   CYS A 277       1.797  -3.296  29.329  1.00 93.31           C  
ATOM   4293  O   CYS A 277       2.439  -3.168  30.368  1.00 93.31           O  
ATOM   4294  CB  CYS A 277       2.764  -3.798  27.018  1.00 93.31           C  
ATOM   4295  H   CYS A 277       0.992  -5.570  26.990  1.00 93.31           H  
ATOM   4296  HA  CYS A 277       2.970  -4.962  28.763  1.00 93.31           H  
ATOM   4297  HB2 CYS A 277       3.570  -3.114  27.285  1.00 93.31           H  
ATOM   4298  HB3 CYS A 277       3.215  -4.599  26.432  1.00 93.31           H  
ATOM   4299  HG  CYS A 277       2.296  -2.762  24.932  1.00 93.31           H  
ATOM   4300  N   TRP A 278       0.691  -2.578  29.116  1.00 95.69           N  
ATOM   4301  CA  TRP A 278       0.266  -1.520  30.033  1.00 95.69           C  
ATOM   4302  C   TRP A 278      -0.201  -2.017  31.403  1.00 95.69           C  
ATOM   4303  O   TRP A 278       0.021  -1.328  32.393  1.00 95.69           O  
ATOM   4304  CB  TRP A 278      -0.832  -0.684  29.389  1.00 95.69           C  
ATOM   4305  CG  TRP A 278      -2.182  -1.326  29.290  1.00 95.69           C  
ATOM   4306  CD1 TRP A 278      -3.148  -1.330  30.242  1.00 95.69           C  
ATOM   4307  CD2 TRP A 278      -2.722  -2.076  28.170  1.00 95.69           C  
ATOM   4308  CE2 TRP A 278      -4.045  -2.492  28.503  1.00 95.69           C  
ATOM   4309  CE3 TRP A 278      -2.223  -2.434  26.902  1.00 95.69           C  
ATOM   4310  NE1 TRP A 278      -4.248  -2.032  29.783  1.00 95.69           N  
ATOM   4311  CZ2 TRP A 278      -4.852  -3.196  27.607  1.00 95.69           C  
ATOM   4312  CZ3 TRP A 278      -3.035  -3.119  25.987  1.00 95.69           C  
ATOM   4313  CH2 TRP A 278      -4.349  -3.487  26.332  1.00 95.69           C  
ATOM   4314  H   TRP A 278       0.197  -2.711  28.245  1.00 95.69           H  
ATOM   4315  HA  TRP A 278       1.120  -0.868  30.220  1.00 95.69           H  
ATOM   4316  HB2 TRP A 278      -0.925   0.209  30.006  1.00 95.69           H  
ATOM   4317  HB3 TRP A 278      -0.513  -0.367  28.397  1.00 95.69           H  
ATOM   4318  HD1 TRP A 278      -3.057  -0.875  31.217  1.00 95.69           H  
ATOM   4319  HE1 TRP A 278      -5.069  -2.227  30.338  1.00 95.69           H  
ATOM   4320  HE3 TRP A 278      -1.218  -2.157  26.618  1.00 95.69           H  
ATOM   4321  HZ2 TRP A 278      -5.859  -3.478  27.879  1.00 95.69           H  
ATOM   4322  HZ3 TRP A 278      -2.651  -3.371  25.009  1.00 95.69           H  
ATOM   4323  HH2 TRP A 278      -4.966  -4.003  25.613  1.00 95.69           H  
ATOM   4324  N   VAL A 279      -0.833  -3.190  31.485  1.00 97.44           N  
ATOM   4325  CA  VAL A 279      -1.284  -3.775  32.756  1.00 97.44           C  
ATOM   4326  C   VAL A 279      -0.071  -4.226  33.566  1.00 97.44           C  
ATOM   4327  O   VAL A 279      -0.005  -3.960  34.765  1.00 97.44           O  
ATOM   4328  CB  VAL A 279      -2.248  -4.962  32.545  1.00 97.44           C  
ATOM   4329  CG1 VAL A 279      -2.861  -5.424  33.869  1.00 97.44           C  
ATOM   4330  CG2 VAL A 279      -3.418  -4.625  31.616  1.00 97.44           C  
ATOM   4331  H   VAL A 279      -0.884  -3.751  30.647  1.00 97.44           H  
ATOM   4332  HA  VAL A 279      -1.801  -3.008  33.333  1.00 97.44           H  
ATOM   4333  HB  VAL A 279      -1.697  -5.796  32.109  1.00 97.44           H  
ATOM   4334 HG11 VAL A 279      -2.076  -5.680  34.580  1.00 97.44           H  
ATOM   4335 HG12 VAL A 279      -3.470  -4.628  34.298  1.00 97.44           H  
ATOM   4336 HG13 VAL A 279      -3.484  -6.305  33.709  1.00 97.44           H  
ATOM   4337 HG21 VAL A 279      -4.085  -5.483  31.538  1.00 97.44           H  
ATOM   4338 HG22 VAL A 279      -3.046  -4.396  30.617  1.00 97.44           H  
ATOM   4339 HG23 VAL A 279      -3.971  -3.772  32.006  1.00 97.44           H  
ATOM   4340  N   PHE A 280       0.916  -4.844  32.908  1.00 95.94           N  
ATOM   4341  CA  PHE A 280       2.176  -5.219  33.550  1.00 95.94           C  
ATOM   4342  C   PHE A 280       2.907  -3.979  34.078  1.00 95.94           C  
ATOM   4343  O   PHE A 280       3.227  -3.907  35.265  1.00 95.94           O  
ATOM   4344  CB  PHE A 280       3.066  -5.989  32.566  1.00 95.94           C  
ATOM   4345  CG  PHE A 280       2.446  -7.205  31.917  1.00 95.94           C  
ATOM   4346  CD1 PHE A 280       1.913  -8.239  32.705  1.00 95.94           C  
ATOM   4347  CD2 PHE A 280       2.513  -7.354  30.521  1.00 95.94           C  
ATOM   4348  CE1 PHE A 280       1.465  -9.418  32.088  1.00 95.94           C  
ATOM   4349  CE2 PHE A 280       2.015  -8.507  29.901  1.00 95.94           C  
ATOM   4350  CZ  PHE A 280       1.513  -9.542  30.697  1.00 95.94           C  
ATOM   4351  H   PHE A 280       0.821  -5.007  31.916  1.00 95.94           H  
ATOM   4352  HA  PHE A 280       1.958  -5.861  34.403  1.00 95.94           H  
ATOM   4353  HB2 PHE A 280       3.951  -6.330  33.103  1.00 95.94           H  
ATOM   4354  HB3 PHE A 280       3.400  -5.308  31.783  1.00 95.94           H  
ATOM   4355  HD1 PHE A 280       1.939  -8.170  33.783  1.00 95.94           H  
ATOM   4356  HD2 PHE A 280       3.019  -6.605  29.930  1.00 95.94           H  
ATOM   4357  HE1 PHE A 280       1.193 -10.283  32.674  1.00 95.94           H  
ATOM   4358  HE2 PHE A 280       2.112  -8.639  28.834  1.00 95.94           H  
ATOM   4359  HZ  PHE A 280       1.268 -10.494  30.249  1.00 95.94           H  
ATOM   4360  N   ALA A 281       3.091  -2.958  33.235  1.00 97.31           N  
ATOM   4361  CA  ALA A 281       3.719  -1.701  33.635  1.00 97.31           C  
ATOM   4362  C   ALA A 281       2.972  -1.027  34.801  1.00 97.31           C  
ATOM   4363  O   ALA A 281       3.586  -0.540  35.750  1.00 97.31           O  
ATOM   4364  CB  ALA A 281       3.795  -0.793  32.403  1.00 97.31           C  
ATOM   4365  H   ALA A 281       2.848  -3.078  32.263  1.00 97.31           H  
ATOM   4366  HA  ALA A 281       4.735  -1.908  33.971  1.00 97.31           H  
ATOM   4367  HB1 ALA A 281       2.794  -0.545  32.053  1.00 97.31           H  
ATOM   4368  HB2 ALA A 281       4.337  -1.301  31.605  1.00 97.31           H  
ATOM   4369  HB3 ALA A 281       4.325   0.124  32.658  1.00 97.31           H  
ATOM   4370  N   ALA A 282       1.640  -1.044  34.793  1.00 97.94           N  
ATOM   4371  CA  ALA A 282       0.846  -0.429  35.848  1.00 97.94           C  
ATOM   4372  C   ALA A 282       0.986  -1.129  37.209  1.00 97.94           C  
ATOM   4373  O   ALA A 282       1.109  -0.466  38.246  1.00 97.94           O  
ATOM   4374  CB  ALA A 282      -0.606  -0.419  35.402  1.00 97.94           C  
ATOM   4375  H   ALA A 282       1.159  -1.422  33.989  1.00 97.94           H  
ATOM   4376  HA  ALA A 282       1.180   0.603  35.968  1.00 97.94           H  
ATOM   4377  HB1 ALA A 282      -1.135   0.287  36.044  1.00 97.94           H  
ATOM   4378  HB2 ALA A 282      -0.682  -0.070  34.373  1.00 97.94           H  
ATOM   4379  HB3 ALA A 282      -1.045  -1.414  35.479  1.00 97.94           H  
ATOM   4380  N   VAL A 283       0.999  -2.467  37.212  1.00 98.00           N  
ATOM   4381  CA  VAL A 283       1.231  -3.253  38.430  1.00 98.00           C  
ATOM   4382  C   VAL A 283       2.664  -3.054  38.924  1.00 98.00           C  
ATOM   4383  O   VAL A 283       2.851  -2.805  40.114  1.00 98.00           O  
ATOM   4384  CB  VAL A 283       0.892  -4.738  38.212  1.00 98.00           C  
ATOM   4385  CG1 VAL A 283       1.232  -5.589  39.441  1.00 98.00           C  
ATOM   4386  CG2 VAL A 283      -0.615  -4.916  37.973  1.00 98.00           C  
ATOM   4387  H   VAL A 283       0.874  -2.952  36.335  1.00 98.00           H  
ATOM   4388  HA  VAL A 283       0.575  -2.878  39.217  1.00 98.00           H  
ATOM   4389  HB  VAL A 283       1.445  -5.120  37.354  1.00 98.00           H  
ATOM   4390 HG11 VAL A 283       2.297  -5.537  39.671  1.00 98.00           H  
ATOM   4391 HG12 VAL A 283       0.982  -6.631  39.239  1.00 98.00           H  
ATOM   4392 HG13 VAL A 283       0.666  -5.239  40.305  1.00 98.00           H  
ATOM   4393 HG21 VAL A 283      -0.839  -5.975  37.840  1.00 98.00           H  
ATOM   4394 HG22 VAL A 283      -1.179  -4.540  38.826  1.00 98.00           H  
ATOM   4395 HG23 VAL A 283      -0.928  -4.376  37.078  1.00 98.00           H  
ATOM   4396  N   ALA A 284       3.660  -3.054  38.031  1.00 97.88           N  
ATOM   4397  CA  ALA A 284       5.049  -2.757  38.390  1.00 97.88           C  
ATOM   4398  C   ALA A 284       5.182  -1.376  39.055  1.00 97.88           C  
ATOM   4399  O   ALA A 284       5.780  -1.263  40.123  1.00 97.88           O  
ATOM   4400  CB  ALA A 284       5.929  -2.861  37.137  1.00 97.88           C  
ATOM   4401  H   ALA A 284       3.455  -3.263  37.065  1.00 97.88           H  
ATOM   4402  HA  ALA A 284       5.390  -3.500  39.112  1.00 97.88           H  
ATOM   4403  HB1 ALA A 284       5.831  -3.848  36.684  1.00 97.88           H  
ATOM   4404  HB2 ALA A 284       6.973  -2.705  37.408  1.00 97.88           H  
ATOM   4405  HB3 ALA A 284       5.639  -2.109  36.403  1.00 97.88           H  
ATOM   4406  N   CYS A 285       4.549  -0.346  38.481  1.00 98.31           N  
ATOM   4407  CA  CYS A 285       4.504   0.999  39.061  1.00 98.31           C  
ATOM   4408  C   CYS A 285       3.910   0.986  40.476  1.00 98.31           C  
ATOM   4409  O   CYS A 285       4.475   1.570  41.395  1.00 98.31           O  
ATOM   4410  CB  CYS A 285       3.693   1.903  38.122  1.00 98.31           C  
ATOM   4411  SG  CYS A 285       3.767   3.626  38.686  1.00 98.31           S  
ATOM   4412  H   CYS A 285       4.110  -0.498  37.585  1.00 98.31           H  
ATOM   4413  HA  CYS A 285       5.520   1.388  39.140  1.00 98.31           H  
ATOM   4414  HB2 CYS A 285       4.099   1.839  37.111  1.00 98.31           H  
ATOM   4415  HB3 CYS A 285       2.655   1.571  38.102  1.00 98.31           H  
ATOM   4416  HG  CYS A 285       2.571   4.007  38.228  1.00 98.31           H  
ATOM   4417  N   THR A 286       2.812   0.256  40.678  1.00 98.44           N  
ATOM   4418  CA  THR A 286       2.145   0.162  41.987  1.00 98.44           C  
ATOM   4419  C   THR A 286       3.057  -0.448  43.042  1.00 98.44           C  
ATOM   4420  O   THR A 286       3.206   0.112  44.127  1.00 98.44           O  
ATOM   4421  CB  THR A 286       0.872  -0.676  41.875  1.00 98.44           C  
ATOM   4422  CG2 THR A 286       0.109  -0.773  43.195  1.00 98.44           C  
ATOM   4423  OG1 THR A 286       0.070  -0.082  40.879  1.00 98.44           O  
ATOM   4424  H   THR A 286       2.465  -0.290  39.901  1.00 98.44           H  
ATOM   4425  HA  THR A 286       1.872   1.162  42.326  1.00 98.44           H  
ATOM   4426  HB  THR A 286       1.125  -1.686  41.553  1.00 98.44           H  
ATOM   4427  HG1 THR A 286       0.650   0.073  40.131  1.00 98.44           H  
ATOM   4428 HG21 THR A 286       0.676  -1.353  43.923  1.00 98.44           H  
ATOM   4429 HG22 THR A 286      -0.067   0.225  43.595  1.00 98.44           H  
ATOM   4430 HG23 THR A 286      -0.847  -1.271  43.032  1.00 98.44           H  
ATOM   4431  N   VAL A 287       3.696  -1.574  42.721  1.00 98.31           N  
ATOM   4432  CA  VAL A 287       4.575  -2.279  43.658  1.00 98.31           C  
ATOM   4433  C   VAL A 287       5.812  -1.435  43.979  1.00 98.31           C  
ATOM   4434  O   VAL A 287       6.171  -1.299  45.145  1.00 98.31           O  
ATOM   4435  CB  VAL A 287       4.946  -3.668  43.103  1.00 98.31           C  
ATOM   4436  CG1 VAL A 287       5.915  -4.414  44.030  1.00 98.31           C  
ATOM   4437  CG2 VAL A 287       3.712  -4.565  42.930  1.00 98.31           C  
ATOM   4438  H   VAL A 287       3.554  -1.967  41.801  1.00 98.31           H  
ATOM   4439  HA  VAL A 287       4.039  -2.422  44.596  1.00 98.31           H  
ATOM   4440  HB  VAL A 287       5.411  -3.540  42.126  1.00 98.31           H  
ATOM   4441 HG11 VAL A 287       5.480  -4.513  45.024  1.00 98.31           H  
ATOM   4442 HG12 VAL A 287       6.116  -5.410  43.633  1.00 98.31           H  
ATOM   4443 HG13 VAL A 287       6.858  -3.873  44.111  1.00 98.31           H  
ATOM   4444 HG21 VAL A 287       3.248  -4.756  43.897  1.00 98.31           H  
ATOM   4445 HG22 VAL A 287       2.977  -4.092  42.277  1.00 98.31           H  
ATOM   4446 HG23 VAL A 287       4.007  -5.513  42.478  1.00 98.31           H  
ATOM   4447  N   LEU A 288       6.442  -0.810  42.982  1.00 98.38           N  
ATOM   4448  CA  LEU A 288       7.640   0.012  43.193  1.00 98.38           C  
ATOM   4449  C   LEU A 288       7.342   1.285  43.998  1.00 98.38           C  
ATOM   4450  O   LEU A 288       8.062   1.568  44.960  1.00 98.38           O  
ATOM   4451  CB  LEU A 288       8.291   0.325  41.837  1.00 98.38           C  
ATOM   4452  CG  LEU A 288       8.851  -0.921  41.132  1.00 98.38           C  
ATOM   4453  CD1 LEU A 288       9.228  -0.631  39.684  1.00 98.38           C  
ATOM   4454  CD2 LEU A 288      10.090  -1.465  41.838  1.00 98.38           C  
ATOM   4455  H   LEU A 288       6.096  -0.921  42.039  1.00 98.38           H  
ATOM   4456  HA  LEU A 288       8.345  -0.556  43.801  1.00 98.38           H  
ATOM   4457  HB2 LEU A 288       9.106   1.031  41.990  1.00 98.38           H  
ATOM   4458  HB3 LEU A 288       7.550   0.800  41.195  1.00 98.38           H  
ATOM   4459  HG  LEU A 288       8.092  -1.704  41.119  1.00 98.38           H  
ATOM   4460 HD11 LEU A 288       9.578  -1.543  39.201  1.00 98.38           H  
ATOM   4461 HD12 LEU A 288      10.014   0.125  39.655  1.00 98.38           H  
ATOM   4462 HD13 LEU A 288       8.351  -0.269  39.147  1.00 98.38           H  
ATOM   4463 HD21 LEU A 288      10.886  -0.720  41.812  1.00 98.38           H  
ATOM   4464 HD22 LEU A 288      10.405  -2.366  41.313  1.00 98.38           H  
ATOM   4465 HD23 LEU A 288       9.862  -1.735  42.869  1.00 98.38           H  
ATOM   4466  N   ARG A 289       6.233   1.978  43.696  1.00 98.44           N  
ATOM   4467  CA  ARG A 289       5.759   3.128  44.487  1.00 98.44           C  
ATOM   4468  C   ARG A 289       5.433   2.741  45.925  1.00 98.44           C  
ATOM   4469  O   ARG A 289       5.812   3.460  46.847  1.00 98.44           O  
ATOM   4470  CB  ARG A 289       4.523   3.774  43.840  1.00 98.44           C  
ATOM   4471  CG  ARG A 289       4.874   4.549  42.569  1.00 98.44           C  
ATOM   4472  CD  ARG A 289       3.679   5.396  42.107  1.00 98.44           C  
ATOM   4473  NE  ARG A 289       4.016   6.175  40.908  1.00 98.44           N  
ATOM   4474  CZ  ARG A 289       3.377   7.222  40.426  1.00 98.44           C  
ATOM   4475  NH1 ARG A 289       2.265   7.685  40.911  1.00 98.44           N1+
ATOM   4476  NH2 ARG A 289       3.888   7.870  39.424  1.00 98.44           N  
ATOM   4477  H   ARG A 289       5.698   1.697  42.887  1.00 98.44           H  
ATOM   4478  HA  ARG A 289       6.558   3.867  44.542  1.00 98.44           H  
ATOM   4479  HB2 ARG A 289       4.104   4.482  44.553  1.00 98.44           H  
ATOM   4480  HB3 ARG A 289       3.769   3.018  43.622  1.00 98.44           H  
ATOM   4481  HG2 ARG A 289       5.178   3.873  41.770  1.00 98.44           H  
ATOM   4482  HG3 ARG A 289       5.721   5.195  42.797  1.00 98.44           H  
ATOM   4483  HD2 ARG A 289       3.400   6.073  42.915  1.00 98.44           H  
ATOM   4484  HD3 ARG A 289       2.838   4.738  41.891  1.00 98.44           H  
ATOM   4485  HE  ARG A 289       4.902   5.972  40.466  1.00 98.44           H  
ATOM   4486 HH11 ARG A 289       2.053   8.652  40.716  1.00 98.44           H  
ATOM   4487 HH12 ARG A 289       1.859   7.292  41.748  1.00 98.44           H  
ATOM   4488 HH21 ARG A 289       3.553   8.808  39.258  1.00 98.44           H  
ATOM   4489 HH22 ARG A 289       4.805   7.573  39.122  1.00 98.44           H  
ATOM   4490  N   CYS A 290       4.792   1.586  46.131  1.00 98.31           N  
ATOM   4491  CA  CYS A 290       4.484   1.063  47.465  1.00 98.31           C  
ATOM   4492  C   CYS A 290       5.755   0.877  48.308  1.00 98.31           C  
ATOM   4493  O   CYS A 290       5.790   1.241  49.481  1.00 98.31           O  
ATOM   4494  CB  CYS A 290       3.740  -0.271  47.311  1.00 98.31           C  
ATOM   4495  SG  CYS A 290       3.070  -0.768  48.916  1.00 98.31           S  
ATOM   4496  H   CYS A 290       4.490   1.057  45.325  1.00 98.31           H  
ATOM   4497  HA  CYS A 290       3.841   1.770  47.987  1.00 98.31           H  
ATOM   4498  HB2 CYS A 290       4.425  -1.041  46.951  1.00 98.31           H  
ATOM   4499  HB3 CYS A 290       2.919  -0.180  46.601  1.00 98.31           H  
ATOM   4500  HG  CYS A 290       2.052   0.098  48.942  1.00 98.31           H  
ATOM   4501  N   LEU A 291       6.830   0.378  47.690  1.00 98.31           N  
ATOM   4502  CA  LEU A 291       8.118   0.165  48.351  1.00 98.31           C  
ATOM   4503  C   LEU A 291       8.942   1.458  48.523  1.00 98.31           C  
ATOM   4504  O   LEU A 291       9.975   1.436  49.195  1.00 98.31           O  
ATOM   4505  CB  LEU A 291       8.885  -0.944  47.610  1.00 98.31           C  
ATOM   4506  CG  LEU A 291       8.160  -2.309  47.591  1.00 98.31           C  
ATOM   4507  CD1 LEU A 291       8.948  -3.290  46.724  1.00 98.31           C  
ATOM   4508  CD2 LEU A 291       7.973  -2.928  48.978  1.00 98.31           C  
ATOM   4509  H   LEU A 291       6.732   0.093  46.726  1.00 98.31           H  
ATOM   4510  HA  LEU A 291       7.917  -0.188  49.362  1.00 98.31           H  
ATOM   4511  HB2 LEU A 291       9.858  -1.076  48.084  1.00 98.31           H  
ATOM   4512  HB3 LEU A 291       9.053  -0.617  46.584  1.00 98.31           H  
ATOM   4513  HG  LEU A 291       7.167  -2.201  47.157  1.00 98.31           H  
ATOM   4514 HD11 LEU A 291       8.405  -4.233  46.654  1.00 98.31           H  
ATOM   4515 HD12 LEU A 291       9.057  -2.879  45.721  1.00 98.31           H  
ATOM   4516 HD13 LEU A 291       9.931  -3.465  47.163  1.00 98.31           H  
ATOM   4517 HD21 LEU A 291       7.500  -3.906  48.881  1.00 98.31           H  
ATOM   4518 HD22 LEU A 291       7.318  -2.298  49.580  1.00 98.31           H  
ATOM   4519 HD23 LEU A 291       8.934  -3.042  49.480  1.00 98.31           H  
ATOM   4520  N   GLY A 292       8.482   2.584  47.967  1.00 97.50           N  
ATOM   4521  CA  GLY A 292       9.112   3.901  48.084  1.00 97.50           C  
ATOM   4522  C   GLY A 292      10.123   4.242  46.987  1.00 97.50           C  
ATOM   4523  O   GLY A 292      10.859   5.213  47.143  1.00 97.50           O  
ATOM   4524  H   GLY A 292       7.615   2.532  47.452  1.00 97.50           H  
ATOM   4525  HA2 GLY A 292       8.328   4.657  48.045  1.00 97.50           H  
ATOM   4526  HA3 GLY A 292       9.624   3.978  49.043  1.00 97.50           H  
ATOM   4527  N   ILE A 293      10.181   3.464  45.903  1.00 98.38           N  
ATOM   4528  CA  ILE A 293      11.003   3.788  44.732  1.00 98.38           C  
ATOM   4529  C   ILE A 293      10.190   4.744  43.841  1.00 98.38           C  
ATOM   4530  O   ILE A 293       9.065   4.395  43.478  1.00 98.38           O  
ATOM   4531  CB  ILE A 293      11.438   2.512  43.973  1.00 98.38           C  
ATOM   4532  CG1 ILE A 293      12.223   1.561  44.910  1.00 98.38           C  
ATOM   4533  CG2 ILE A 293      12.291   2.892  42.747  1.00 98.38           C  
ATOM   4534  CD1 ILE A 293      12.594   0.205  44.296  1.00 98.38           C  
ATOM   4535  H   ILE A 293       9.483   2.742  45.791  1.00 98.38           H  
ATOM   4536  HA  ILE A 293      11.914   4.281  45.072  1.00 98.38           H  
ATOM   4537  HB  ILE A 293      10.544   1.994  43.626  1.00 98.38           H  
ATOM   4538 HG12 ILE A 293      11.611   1.347  45.787  1.00 98.38           H  
ATOM   4539 HG13 ILE A 293      13.136   2.052  45.246  1.00 98.38           H  
ATOM   4540 HG21 ILE A 293      12.554   2.002  42.176  1.00 98.38           H  
ATOM   4541 HG22 ILE A 293      13.196   3.413  43.058  1.00 98.38           H  
ATOM   4542 HG23 ILE A 293      11.722   3.540  42.082  1.00 98.38           H  
ATOM   4543 HD11 ILE A 293      13.100  -0.404  45.044  1.00 98.38           H  
ATOM   4544 HD12 ILE A 293      13.267   0.329  43.448  1.00 98.38           H  
ATOM   4545 HD13 ILE A 293      11.687  -0.313  43.983  1.00 98.38           H  
ATOM   4546  N   PRO A 294      10.712   5.931  43.477  1.00 98.56           N  
ATOM   4547  CA  PRO A 294      10.015   6.830  42.568  1.00 98.56           C  
ATOM   4548  C   PRO A 294       9.890   6.198  41.182  1.00 98.56           C  
ATOM   4549  O   PRO A 294      10.901   5.877  40.554  1.00 98.56           O  
ATOM   4550  CB  PRO A 294      10.816   8.133  42.537  1.00 98.56           C  
ATOM   4551  CG  PRO A 294      11.729   8.054  43.758  1.00 98.56           C  
ATOM   4552  CD  PRO A 294      11.930   6.557  43.966  1.00 98.56           C  
ATOM   4553  HA  PRO A 294       9.022   7.034  42.971  1.00 98.56           H  
ATOM   4554  HB2 PRO A 294      11.416   8.199  41.628  1.00 98.56           H  
ATOM   4555  HB3 PRO A 294      10.155   8.996  42.606  1.00 98.56           H  
ATOM   4556  HG2 PRO A 294      12.677   8.567  43.593  1.00 98.56           H  
ATOM   4557  HG3 PRO A 294      11.210   8.474  44.619  1.00 98.56           H  
ATOM   4558  HD2 PRO A 294      12.090   6.365  45.027  1.00 98.56           H  
ATOM   4559  HD3 PRO A 294      12.778   6.211  43.374  1.00 98.56           H  
ATOM   4560  N   THR A 295       8.659   6.024  40.702  1.00 98.62           N  
ATOM   4561  CA  THR A 295       8.383   5.288  39.462  1.00 98.62           C  
ATOM   4562  C   THR A 295       7.290   5.958  38.633  1.00 98.62           C  
ATOM   4563  O   THR A 295       6.298   6.456  39.174  1.00 98.62           O  
ATOM   4564  CB  THR A 295       8.015   3.823  39.765  1.00 98.62           C  
ATOM   4565  CG2 THR A 295       7.808   2.960  38.522  1.00 98.62           C  
ATOM   4566  OG1 THR A 295       9.030   3.184  40.500  1.00 98.62           O  
ATOM   4567  H   THR A 295       7.882   6.296  41.287  1.00 98.62           H  
ATOM   4568  HA  THR A 295       9.294   5.284  38.864  1.00 98.62           H  
ATOM   4569  HB  THR A 295       7.101   3.807  40.358  1.00 98.62           H  
ATOM   4570  HG1 THR A 295       9.782   3.022  39.927  1.00 98.62           H  
ATOM   4571 HG21 THR A 295       6.915   3.280  37.985  1.00 98.62           H  
ATOM   4572 HG22 THR A 295       8.675   3.027  37.863  1.00 98.62           H  
ATOM   4573 HG23 THR A 295       7.674   1.921  38.822  1.00 98.62           H  
ATOM   4574  N   ARG A 296       7.428   5.935  37.303  1.00 98.12           N  
ATOM   4575  CA  ARG A 296       6.413   6.401  36.343  1.00 98.12           C  
ATOM   4576  C   ARG A 296       6.197   5.394  35.215  1.00 98.12           C  
ATOM   4577  O   ARG A 296       7.137   4.725  34.797  1.00 98.12           O  
ATOM   4578  CB  ARG A 296       6.780   7.804  35.828  1.00 98.12           C  
ATOM   4579  CG  ARG A 296       8.079   7.878  35.006  1.00 98.12           C  
ATOM   4580  CD  ARG A 296       8.440   9.342  34.736  1.00 98.12           C  
ATOM   4581  NE  ARG A 296       9.596   9.470  33.840  1.00 98.12           N  
ATOM   4582  CZ  ARG A 296      10.089  10.582  33.334  1.00 98.12           C  
ATOM   4583  NH1 ARG A 296       9.599  11.764  33.604  1.00 98.12           N1+
ATOM   4584  NH2 ARG A 296      11.092  10.490  32.515  1.00 98.12           N  
ATOM   4585  H   ARG A 296       8.274   5.530  36.930  1.00 98.12           H  
ATOM   4586  HA  ARG A 296       5.459   6.486  36.864  1.00 98.12           H  
ATOM   4587  HB2 ARG A 296       6.881   8.460  36.691  1.00 98.12           H  
ATOM   4588  HB3 ARG A 296       5.960   8.181  35.216  1.00 98.12           H  
ATOM   4589  HG2 ARG A 296       7.944   7.355  34.059  1.00 98.12           H  
ATOM   4590  HG3 ARG A 296       8.896   7.414  35.559  1.00 98.12           H  
ATOM   4591  HD2 ARG A 296       7.583   9.846  34.290  1.00 98.12           H  
ATOM   4592  HD3 ARG A 296       8.673   9.825  35.686  1.00 98.12           H  
ATOM   4593  HE  ARG A 296      10.090   8.637  33.554  1.00 98.12           H  
ATOM   4594 HH11 ARG A 296       9.900  12.595  33.114  1.00 98.12           H  
ATOM   4595 HH12 ARG A 296       8.867  11.860  34.292  1.00 98.12           H  
ATOM   4596 HH21 ARG A 296      11.532  11.310  32.124  1.00 98.12           H  
ATOM   4597 HH22 ARG A 296      11.415   9.552  32.330  1.00 98.12           H  
ATOM   4598  N   VAL A 297       4.957   5.280  34.734  1.00 98.12           N  
ATOM   4599  CA  VAL A 297       4.619   4.465  33.555  1.00 98.12           C  
ATOM   4600  C   VAL A 297       4.901   5.277  32.303  1.00 98.12           C  
ATOM   4601  O   VAL A 297       4.508   6.441  32.223  1.00 98.12           O  
ATOM   4602  CB  VAL A 297       3.148   3.998  33.557  1.00 98.12           C  
ATOM   4603  CG1 VAL A 297       2.810   3.160  32.314  1.00 98.12           C  
ATOM   4604  CG2 VAL A 297       2.825   3.146  34.789  1.00 98.12           C  
ATOM   4605  H   VAL A 297       4.258   5.924  35.074  1.00 98.12           H  
ATOM   4606  HA  VAL A 297       5.254   3.580  33.534  1.00 98.12           H  
ATOM   4607  HB  VAL A 297       2.496   4.872  33.572  1.00 98.12           H  
ATOM   4608 HG11 VAL A 297       1.811   2.734  32.405  1.00 98.12           H  
ATOM   4609 HG12 VAL A 297       2.834   3.782  31.420  1.00 98.12           H  
ATOM   4610 HG13 VAL A 297       3.532   2.352  32.200  1.00 98.12           H  
ATOM   4611 HG21 VAL A 297       3.427   2.237  34.786  1.00 98.12           H  
ATOM   4612 HG22 VAL A 297       3.019   3.710  35.700  1.00 98.12           H  
ATOM   4613 HG23 VAL A 297       1.770   2.869  34.771  1.00 98.12           H  
ATOM   4614  N   VAL A 298       5.536   4.650  31.320  1.00 97.56           N  
ATOM   4615  CA  VAL A 298       5.847   5.273  30.037  1.00 97.56           C  
ATOM   4616  C   VAL A 298       5.251   4.469  28.891  1.00 97.56           C  
ATOM   4617  O   VAL A 298       5.118   3.248  28.970  1.00 97.56           O  
ATOM   4618  CB  VAL A 298       7.354   5.505  29.863  1.00 97.56           C  
ATOM   4619  CG1 VAL A 298       7.952   6.290  31.037  1.00 97.56           C  
ATOM   4620  CG2 VAL A 298       8.147   4.214  29.746  1.00 97.56           C  
ATOM   4621  H   VAL A 298       5.797   3.680  31.435  1.00 97.56           H  
ATOM   4622  HA  VAL A 298       5.380   6.257  30.009  1.00 97.56           H  
ATOM   4623  HB  VAL A 298       7.503   6.085  28.953  1.00 97.56           H  
ATOM   4624 HG11 VAL A 298       8.968   6.594  30.789  1.00 97.56           H  
ATOM   4625 HG12 VAL A 298       7.355   7.180  31.233  1.00 97.56           H  
ATOM   4626 HG13 VAL A 298       7.976   5.677  31.938  1.00 97.56           H  
ATOM   4627 HG21 VAL A 298       9.193   4.488  29.607  1.00 97.56           H  
ATOM   4628 HG22 VAL A 298       8.050   3.612  30.649  1.00 97.56           H  
ATOM   4629 HG23 VAL A 298       7.816   3.638  28.882  1.00 97.56           H  
ATOM   4630  N   THR A 299       4.887   5.167  27.821  1.00 97.69           N  
ATOM   4631  CA  THR A 299       4.319   4.568  26.612  1.00 97.69           C  
ATOM   4632  C   THR A 299       5.102   5.022  25.399  1.00 97.69           C  
ATOM   4633  O   THR A 299       5.134   6.215  25.111  1.00 97.69           O  
ATOM   4634  CB  THR A 299       2.856   4.979  26.421  1.00 97.69           C  
ATOM   4635  CG2 THR A 299       2.236   4.282  25.208  1.00 97.69           C  
ATOM   4636  OG1 THR A 299       2.097   4.663  27.565  1.00 97.69           O  
ATOM   4637  H   THR A 299       4.962   6.173  27.869  1.00 97.69           H  
ATOM   4638  HA  THR A 299       4.365   3.481  26.674  1.00 97.69           H  
ATOM   4639  HB  THR A 299       2.807   6.057  26.269  1.00 97.69           H  
ATOM   4640  HG1 THR A 299       2.033   3.705  27.588  1.00 97.69           H  
ATOM   4641 HG21 THR A 299       2.316   3.199  25.311  1.00 97.69           H  
ATOM   4642 HG22 THR A 299       1.188   4.562  25.107  1.00 97.69           H  
ATOM   4643 HG23 THR A 299       2.746   4.583  24.292  1.00 97.69           H  
ATOM   4644  N   ASN A 300       5.658   4.081  24.649  1.00 95.12           N  
ATOM   4645  CA  ASN A 300       6.198   4.307  23.317  1.00 95.12           C  
ATOM   4646  C   ASN A 300       5.156   3.970  22.248  1.00 95.12           C  
ATOM   4647  O   ASN A 300       4.393   3.019  22.402  1.00 95.12           O  
ATOM   4648  CB  ASN A 300       7.457   3.459  23.173  1.00 95.12           C  
ATOM   4649  CG  ASN A 300       7.968   3.431  21.754  1.00 95.12           C  
ATOM   4650  ND2 ASN A 300       8.237   2.265  21.224  1.00 95.12           N  
ATOM   4651  OD1 ASN A 300       8.068   4.463  21.113  1.00 95.12           O  
ATOM   4652  H   ASN A 300       5.551   3.120  24.940  1.00 95.12           H  
ATOM   4653  HA  ASN A 300       6.475   5.354  23.194  1.00 95.12           H  
ATOM   4654  HB2 ASN A 300       7.233   2.440  23.487  1.00 95.12           H  
ATOM   4655  HB3 ASN A 300       8.227   3.896  23.807  1.00 95.12           H  
ATOM   4656 HD21 ASN A 300       8.311   1.429  21.785  1.00 95.12           H  
ATOM   4657 HD22 ASN A 300       8.576   2.216  20.274  1.00 95.12           H  
ATOM   4658  N   TYR A 301       5.147   4.724  21.152  1.00 92.31           N  
ATOM   4659  CA  TYR A 301       4.321   4.434  19.990  1.00 92.31           C  
ATOM   4660  C   TYR A 301       5.176   4.077  18.790  1.00 92.31           C  
ATOM   4661  O   TYR A 301       6.214   4.682  18.540  1.00 92.31           O  
ATOM   4662  CB  TYR A 301       3.412   5.615  19.657  1.00 92.31           C  
ATOM   4663  CG  TYR A 301       2.446   5.961  20.760  1.00 92.31           C  
ATOM   4664  CD1 TYR A 301       1.200   5.315  20.799  1.00 92.31           C  
ATOM   4665  CD2 TYR A 301       2.817   6.866  21.770  1.00 92.31           C  
ATOM   4666  CE1 TYR A 301       0.310   5.581  21.850  1.00 92.31           C  
ATOM   4667  CE2 TYR A 301       1.940   7.123  22.837  1.00 92.31           C  
ATOM   4668  CZ  TYR A 301       0.689   6.472  22.868  1.00 92.31           C  
ATOM   4669  OH  TYR A 301      -0.162   6.692  23.889  1.00 92.31           O  
ATOM   4670  H   TYR A 301       5.860   5.431  21.045  1.00 92.31           H  
ATOM   4671  HA  TYR A 301       3.678   3.579  20.201  1.00 92.31           H  
ATOM   4672  HB2 TYR A 301       4.013   6.491  19.411  1.00 92.31           H  
ATOM   4673  HB3 TYR A 301       2.836   5.349  18.770  1.00 92.31           H  
ATOM   4674  HD1 TYR A 301       0.960   4.570  20.055  1.00 92.31           H  
ATOM   4675  HD2 TYR A 301       3.800   7.314  21.758  1.00 92.31           H  
ATOM   4676  HE1 TYR A 301      -0.638   5.068  21.920  1.00 92.31           H  
ATOM   4677  HE2 TYR A 301       2.245   7.785  23.633  1.00 92.31           H  
ATOM   4678  HH  TYR A 301       0.280   7.183  24.586  1.00 92.31           H  
ATOM   4679  N   ASN A 302       4.659   3.169  17.971  1.00 87.44           N  
ATOM   4680  CA  ASN A 302       5.240   2.856  16.677  1.00 87.44           C  
ATOM   4681  C   ASN A 302       4.179   3.071  15.592  1.00 87.44           C  
ATOM   4682  O   ASN A 302       2.969   3.020  15.844  1.00 87.44           O  
ATOM   4683  CB  ASN A 302       5.846   1.445  16.703  1.00 87.44           C  
ATOM   4684  CG  ASN A 302       6.698   1.179  17.944  1.00 87.44           C  
ATOM   4685  ND2 ASN A 302       6.404   0.148  18.697  1.00 87.44           N  
ATOM   4686  OD1 ASN A 302       7.620   1.911  18.261  1.00 87.44           O  
ATOM   4687  H   ASN A 302       3.783   2.728  18.215  1.00 87.44           H  
ATOM   4688  HA  ASN A 302       6.057   3.547  16.470  1.00 87.44           H  
ATOM   4689  HB2 ASN A 302       5.044   0.709  16.633  1.00 87.44           H  
ATOM   4690  HB3 ASN A 302       6.480   1.312  15.826  1.00 87.44           H  
ATOM   4691 HD21 ASN A 302       7.030  -0.063  19.461  1.00 87.44           H  
ATOM   4692 HD22 ASN A 302       5.596  -0.421  18.483  1.00 87.44           H  
ATOM   4693  N   SER A 303       4.613   3.350  14.369  1.00 83.19           N  
ATOM   4694  CA  SER A 303       3.718   3.549  13.232  1.00 83.19           C  
ATOM   4695  C   SER A 303       4.181   2.772  12.017  1.00 83.19           C  
ATOM   4696  O   SER A 303       5.366   2.777  11.694  1.00 83.19           O  
ATOM   4697  CB  SER A 303       3.562   5.031  12.887  1.00 83.19           C  
ATOM   4698  OG  SER A 303       4.768   5.611  12.449  1.00 83.19           O  
ATOM   4699  H   SER A 303       5.611   3.387  14.214  1.00 83.19           H  
ATOM   4700  HA  SER A 303       2.728   3.174  13.492  1.00 83.19           H  
ATOM   4701  HB2 SER A 303       3.204   5.568  13.765  1.00 83.19           H  
ATOM   4702  HB3 SER A 303       2.821   5.130  12.094  1.00 83.19           H  
ATOM   4703  HG  SER A 303       5.314   4.941  12.033  1.00 83.19           H  
ATOM   4704  N   ALA A 304       3.222   2.181  11.311  1.00 78.75           N  
ATOM   4705  CA  ALA A 304       3.443   1.589  10.003  1.00 78.75           C  
ATOM   4706  C   ALA A 304       2.863   2.484   8.893  1.00 78.75           C  
ATOM   4707  O   ALA A 304       1.783   3.066   9.060  1.00 78.75           O  
ATOM   4708  CB  ALA A 304       2.875   0.168   9.996  1.00 78.75           C  
ATOM   4709  H   ALA A 304       2.268   2.229  11.638  1.00 78.75           H  
ATOM   4710  HA  ALA A 304       4.517   1.507   9.847  1.00 78.75           H  
ATOM   4711  HB1 ALA A 304       3.344  -0.420  10.785  1.00 78.75           H  
ATOM   4712  HB2 ALA A 304       3.100  -0.298   9.037  1.00 78.75           H  
ATOM   4713  HB3 ALA A 304       1.795   0.190  10.144  1.00 78.75           H  
ATOM   4714  N   HIS A 305       3.559   2.564   7.762  1.00 66.31           N  
ATOM   4715  CA  HIS A 305       3.136   3.247   6.539  1.00 66.31           C  
ATOM   4716  C   HIS A 305       3.012   2.220   5.392  1.00 66.31           C  
ATOM   4717  O   HIS A 305       3.865   1.355   5.254  1.00 66.31           O  
ATOM   4718  CB  HIS A 305       4.101   4.411   6.242  1.00 66.31           C  
ATOM   4719  CG  HIS A 305       4.005   5.545   7.242  1.00 66.31           C  
ATOM   4720  CD2 HIS A 305       4.837   5.806   8.301  1.00 66.31           C  
ATOM   4721  ND1 HIS A 305       3.046   6.531   7.230  1.00 66.31           N  
ATOM   4722  CE1 HIS A 305       3.293   7.364   8.252  1.00 66.31           C  
ATOM   4723  NE2 HIS A 305       4.362   6.960   8.944  1.00 66.31           N  
ATOM   4724  H   HIS A 305       4.409   2.022   7.701  1.00 66.31           H  
ATOM   4725  HA  HIS A 305       2.145   3.675   6.695  1.00 66.31           H  
ATOM   4726  HB2 HIS A 305       5.126   4.040   6.223  1.00 66.31           H  
ATOM   4727  HB3 HIS A 305       3.879   4.806   5.251  1.00 66.31           H  
ATOM   4728  HD1 HIS A 305       2.367   6.656   6.493  1.00 66.31           H  
ATOM   4729  HD2 HIS A 305       5.704   5.225   8.581  1.00 66.31           H  
ATOM   4730  HE1 HIS A 305       2.747   8.272   8.464  1.00 66.31           H  
ATOM   4731  N   ASP A 306       1.921   2.310   4.616  1.00 53.94           N  
ATOM   4732  CA  ASP A 306       1.513   1.427   3.501  1.00 53.94           C  
ATOM   4733  C   ASP A 306       1.198  -0.051   3.828  1.00 53.94           C  
ATOM   4734  O   ASP A 306       2.046  -0.937   3.867  1.00 53.94           O  
ATOM   4735  CB  ASP A 306       2.432   1.612   2.281  1.00 53.94           C  
ATOM   4736  CG  ASP A 306       2.211   2.973   1.609  1.00 53.94           C  
ATOM   4737  OD1 ASP A 306       1.043   3.436   1.621  1.00 53.94           O  
ATOM   4738  OD2 ASP A 306       3.191   3.549   1.099  1.00 53.94           O1-
ATOM   4739  H   ASP A 306       1.357   3.140   4.729  1.00 53.94           H  
ATOM   4740  HA  ASP A 306       0.546   1.815   3.184  1.00 53.94           H  
ATOM   4741  HB2 ASP A 306       3.475   1.496   2.574  1.00 53.94           H  
ATOM   4742  HB3 ASP A 306       2.199   0.838   1.549  1.00 53.94           H  
ATOM   4743  N   GLN A 307      -0.100  -0.342   3.996  1.00 48.44           N  
ATOM   4744  CA  GLN A 307      -0.617  -1.628   4.493  1.00 48.44           C  
ATOM   4745  C   GLN A 307      -0.700  -2.781   3.472  1.00 48.44           C  
ATOM   4746  O   GLN A 307      -1.058  -3.886   3.880  1.00 48.44           O  
ATOM   4747  CB  GLN A 307      -2.003  -1.409   5.136  1.00 48.44           C  
ATOM   4748  CG  GLN A 307      -1.940  -0.592   6.436  1.00 48.44           C  
ATOM   4749  CD  GLN A 307      -3.230  -0.675   7.252  1.00 48.44           C  
ATOM   4750  NE2 GLN A 307      -3.180  -0.363   8.528  1.00 48.44           N  
ATOM   4751  OE1 GLN A 307      -4.300  -1.029   6.786  1.00 48.44           O  
ATOM   4752  H   GLN A 307      -0.759   0.415   3.881  1.00 48.44           H  
ATOM   4753  HA  GLN A 307       0.065  -1.979   5.267  1.00 48.44           H  
ATOM   4754  HB2 GLN A 307      -2.669  -0.921   4.424  1.00 48.44           H  
ATOM   4755  HB3 GLN A 307      -2.428  -2.381   5.384  1.00 48.44           H  
ATOM   4756  HG2 GLN A 307      -1.126  -0.975   7.050  1.00 48.44           H  
ATOM   4757  HG3 GLN A 307      -1.731   0.453   6.207  1.00 48.44           H  
ATOM   4758 HE21 GLN A 307      -2.308  -0.083   8.954  1.00 48.44           H  
ATOM   4759 HE22 GLN A 307      -4.051  -0.442   9.033  1.00 48.44           H  
ATOM   4760  N   ASN A 308      -0.418  -2.570   2.180  1.00 41.66           N  
ATOM   4761  CA  ASN A 308      -0.809  -3.532   1.132  1.00 41.66           C  
ATOM   4762  C   ASN A 308       0.334  -4.185   0.331  1.00 41.66           C  
ATOM   4763  O   ASN A 308       0.047  -4.953  -0.586  1.00 41.66           O  
ATOM   4764  CB  ASN A 308      -1.901  -2.896   0.246  1.00 41.66           C  
ATOM   4765  CG  ASN A 308      -3.286  -2.943   0.875  1.00 41.66           C  
ATOM   4766  ND2 ASN A 308      -4.196  -2.122   0.405  1.00 41.66           N  
ATOM   4767  OD1 ASN A 308      -3.596  -3.710   1.768  1.00 41.66           O  
ATOM   4768  H   ASN A 308      -0.045  -1.670   1.911  1.00 41.66           H  
ATOM   4769  HA  ASN A 308      -1.267  -4.398   1.607  1.00 41.66           H  
ATOM   4770  HB2 ASN A 308      -1.633  -1.866   0.011  1.00 41.66           H  
ATOM   4771  HB3 ASN A 308      -1.972  -3.441  -0.696  1.00 41.66           H  
ATOM   4772 HD21 ASN A 308      -3.974  -1.495  -0.354  1.00 41.66           H  
ATOM   4773 HD22 ASN A 308      -5.112  -2.195   0.827  1.00 41.66           H  
ATOM   4774  N   SER A 309       1.607  -3.946   0.662  1.00 51.81           N  
ATOM   4775  CA  SER A 309       2.722  -4.567  -0.084  1.00 51.81           C  
ATOM   4776  C   SER A 309       4.037  -4.750   0.681  1.00 51.81           C  
ATOM   4777  O   SER A 309       4.946  -5.394   0.150  1.00 51.81           O  
ATOM   4778  CB  SER A 309       2.992  -3.773  -1.368  1.00 51.81           C  
ATOM   4779  OG  SER A 309       3.195  -2.409  -1.057  1.00 51.81           O  
ATOM   4780  H   SER A 309       1.811  -3.242   1.357  1.00 51.81           H  
ATOM   4781  HA  SER A 309       2.421  -5.573  -0.380  1.00 51.81           H  
ATOM   4782  HB2 SER A 309       3.872  -4.171  -1.873  1.00 51.81           H  
ATOM   4783  HB3 SER A 309       2.137  -3.863  -2.038  1.00 51.81           H  
ATOM   4784  HG  SER A 309       3.693  -1.993  -1.766  1.00 51.81           H  
ATOM   4785  N   ASN A 310       4.168  -4.249   1.916  1.00 64.94           N  
ATOM   4786  CA  ASN A 310       5.429  -4.351   2.648  1.00 64.94           C  
ATOM   4787  C   ASN A 310       5.566  -5.703   3.379  1.00 64.94           C  
ATOM   4788  O   ASN A 310       4.795  -6.019   4.289  1.00 64.94           O  
ATOM   4789  CB  ASN A 310       5.626  -3.126   3.557  1.00 64.94           C  
ATOM   4790  CG  ASN A 310       7.074  -3.065   4.007  1.00 64.94           C  
ATOM   4791  ND2 ASN A 310       7.749  -1.958   3.882  1.00 64.94           N  
ATOM   4792  OD1 ASN A 310       7.651  -4.050   4.424  1.00 64.94           O  
ATOM   4793  H   ASN A 310       3.407  -3.736   2.339  1.00 64.94           H  
ATOM   4794  HA  ASN A 310       6.234  -4.304   1.915  1.00 64.94           H  
ATOM   4795  HB2 ASN A 310       5.386  -2.216   3.007  1.00 64.94           H  
ATOM   4796  HB3 ASN A 310       4.981  -3.191   4.432  1.00 64.94           H  
ATOM   4797 HD21 ASN A 310       7.319  -1.089   3.601  1.00 64.94           H  
ATOM   4798 HD22 ASN A 310       8.725  -1.996   4.140  1.00 64.94           H  
ATOM   4799  N   LEU A 311       6.588  -6.477   2.993  1.00 70.94           N  
ATOM   4800  CA  LEU A 311       6.903  -7.798   3.549  1.00 70.94           C  
ATOM   4801  C   LEU A 311       7.170  -7.765   5.068  1.00 70.94           C  
ATOM   4802  O   LEU A 311       6.842  -8.725   5.761  1.00 70.94           O  
ATOM   4803  CB  LEU A 311       8.118  -8.359   2.781  1.00 70.94           C  
ATOM   4804  CG  LEU A 311       8.511  -9.794   3.187  1.00 70.94           C  
ATOM   4805  CD1 LEU A 311       7.393 -10.781   2.851  1.00 70.94           C  
ATOM   4806  CD2 LEU A 311       9.775 -10.261   2.465  1.00 70.94           C  
ATOM   4807  H   LEU A 311       7.206  -6.111   2.284  1.00 70.94           H  
ATOM   4808  HA  LEU A 311       6.041  -8.444   3.384  1.00 70.94           H  
ATOM   4809  HB2 LEU A 311       8.971  -7.704   2.960  1.00 70.94           H  
ATOM   4810  HB3 LEU A 311       7.904  -8.346   1.711  1.00 70.94           H  
ATOM   4811  HG  LEU A 311       8.719  -9.828   4.256  1.00 70.94           H  
ATOM   4812 HD11 LEU A 311       6.542 -10.621   3.513  1.00 70.94           H  
ATOM   4813 HD12 LEU A 311       7.747 -11.803   2.996  1.00 70.94           H  
ATOM   4814 HD13 LEU A 311       7.076 -10.653   1.816  1.00 70.94           H  
ATOM   4815 HD21 LEU A 311      10.188 -11.121   2.992  1.00 70.94           H  
ATOM   4816 HD22 LEU A 311       9.533 -10.573   1.449  1.00 70.94           H  
ATOM   4817 HD23 LEU A 311      10.522  -9.468   2.452  1.00 70.94           H  
ATOM   4818  N   LEU A 312       7.708  -6.662   5.597  1.00 74.19           N  
ATOM   4819  CA  LEU A 312       7.960  -6.480   7.030  1.00 74.19           C  
ATOM   4820  C   LEU A 312       6.659  -6.486   7.847  1.00 74.19           C  
ATOM   4821  O   LEU A 312       6.583  -7.114   8.899  1.00 74.19           O  
ATOM   4822  CB  LEU A 312       8.741  -5.165   7.209  1.00 74.19           C  
ATOM   4823  CG  LEU A 312       9.155  -4.837   8.651  1.00 74.19           C  
ATOM   4824  CD1 LEU A 312      10.055  -5.913   9.241  1.00 74.19           C  
ATOM   4825  CD2 LEU A 312       9.913  -3.510   8.666  1.00 74.19           C  
ATOM   4826  H   LEU A 312       7.910  -5.882   4.987  1.00 74.19           H  
ATOM   4827  HA  LEU A 312       8.570  -7.309   7.385  1.00 74.19           H  
ATOM   4828  HB2 LEU A 312       8.126  -4.339   6.854  1.00 74.19           H  
ATOM   4829  HB3 LEU A 312       9.640  -5.210   6.593  1.00 74.19           H  
ATOM   4830  HG  LEU A 312       8.266  -4.732   9.274  1.00 74.19           H  
ATOM   4831 HD11 LEU A 312       9.507  -6.848   9.363  1.00 74.19           H  
ATOM   4832 HD12 LEU A 312      10.923  -6.064   8.598  1.00 74.19           H  
ATOM   4833 HD13 LEU A 312      10.395  -5.593  10.226  1.00 74.19           H  
ATOM   4834 HD21 LEU A 312       9.279  -2.708   8.288  1.00 74.19           H  
ATOM   4835 HD22 LEU A 312      10.222  -3.270   9.684  1.00 74.19           H  
ATOM   4836 HD23 LEU A 312      10.806  -3.589   8.046  1.00 74.19           H  
ATOM   4837  N   ILE A 313       5.607  -5.836   7.343  1.00 76.06           N  
ATOM   4838  CA  ILE A 313       4.297  -5.786   8.011  1.00 76.06           C  
ATOM   4839  C   ILE A 313       3.592  -7.146   7.907  1.00 76.06           C  
ATOM   4840  O   ILE A 313       2.961  -7.592   8.867  1.00 76.06           O  
ATOM   4841  CB  ILE A 313       3.435  -4.641   7.427  1.00 76.06           C  
ATOM   4842  CG1 ILE A 313       4.143  -3.271   7.583  1.00 76.06           C  
ATOM   4843  CG2 ILE A 313       2.048  -4.604   8.103  1.00 76.06           C  
ATOM   4844  CD1 ILE A 313       3.433  -2.121   6.857  1.00 76.06           C  
ATOM   4845  H   ILE A 313       5.712  -5.406   6.435  1.00 76.06           H  
ATOM   4846  HA  ILE A 313       4.456  -5.588   9.072  1.00 76.06           H  
ATOM   4847  HB  ILE A 313       3.290  -4.833   6.364  1.00 76.06           H  
ATOM   4848 HG12 ILE A 313       4.237  -3.024   8.639  1.00 76.06           H  
ATOM   4849 HG13 ILE A 313       5.148  -3.330   7.164  1.00 76.06           H  
ATOM   4850 HG21 ILE A 313       1.434  -3.816   7.667  1.00 76.06           H  
ATOM   4851 HG22 ILE A 313       2.163  -4.431   9.172  1.00 76.06           H  
ATOM   4852 HG23 ILE A 313       1.523  -5.546   7.948  1.00 76.06           H  
ATOM   4853 HD11 ILE A 313       4.072  -1.237   6.871  1.00 76.06           H  
ATOM   4854 HD12 ILE A 313       2.491  -1.875   7.347  1.00 76.06           H  
ATOM   4855 HD13 ILE A 313       3.239  -2.397   5.821  1.00 76.06           H  
ATOM   4856  N   GLU A 314       3.708  -7.823   6.757  1.00 74.31           N  
ATOM   4857  CA  GLU A 314       3.182  -9.184   6.568  1.00 74.31           C  
ATOM   4858  C   GLU A 314       3.844 -10.179   7.536  1.00 74.31           C  
ATOM   4859  O   GLU A 314       3.143 -10.993   8.135  1.00 74.31           O  
ATOM   4860  CB  GLU A 314       3.351  -9.647   5.101  1.00 74.31           C  
ATOM   4861  CG  GLU A 314       2.433  -8.898   4.112  1.00 74.31           C  
ATOM   4862  CD  GLU A 314       2.559  -9.349   2.635  1.00 74.31           C  
ATOM   4863  OE1 GLU A 314       1.620  -9.098   1.845  1.00 74.31           O  
ATOM   4864  OE2 GLU A 314       3.604  -9.896   2.204  1.00 74.31           O1-
ATOM   4865  H   GLU A 314       4.235  -7.403   6.005  1.00 74.31           H  
ATOM   4866  HA  GLU A 314       2.118  -9.190   6.805  1.00 74.31           H  
ATOM   4867  HB2 GLU A 314       4.390  -9.516   4.803  1.00 74.31           H  
ATOM   4868  HB3 GLU A 314       3.111 -10.709   5.045  1.00 74.31           H  
ATOM   4869  HG2 GLU A 314       1.402  -9.037   4.436  1.00 74.31           H  
ATOM   4870  HG3 GLU A 314       2.652  -7.832   4.167  1.00 74.31           H  
ATOM   4871  N   TYR A 315       5.161 -10.074   7.753  1.00 76.38           N  
ATOM   4872  CA  TYR A 315       5.898 -10.896   8.717  1.00 76.38           C  
ATOM   4873  C   TYR A 315       5.333 -10.764  10.140  1.00 76.38           C  
ATOM   4874  O   TYR A 315       4.936 -11.767  10.737  1.00 76.38           O  
ATOM   4875  CB  TYR A 315       7.388 -10.529   8.651  1.00 76.38           C  
ATOM   4876  CG  TYR A 315       8.225 -11.155   9.746  1.00 76.38           C  
ATOM   4877  CD1 TYR A 315       8.655 -10.376  10.839  1.00 76.38           C  
ATOM   4878  CD2 TYR A 315       8.523 -12.529   9.702  1.00 76.38           C  
ATOM   4879  CE1 TYR A 315       9.390 -10.967  11.883  1.00 76.38           C  
ATOM   4880  CE2 TYR A 315       9.252 -13.121  10.749  1.00 76.38           C  
ATOM   4881  CZ  TYR A 315       9.693 -12.345  11.838  1.00 76.38           C  
ATOM   4882  OH  TYR A 315      10.388 -12.914  12.857  1.00 76.38           O  
ATOM   4883  H   TYR A 315       5.687  -9.403   7.212  1.00 76.38           H  
ATOM   4884  HA  TYR A 315       5.795 -11.943   8.435  1.00 76.38           H  
ATOM   4885  HB2 TYR A 315       7.500  -9.446   8.707  1.00 76.38           H  
ATOM   4886  HB3 TYR A 315       7.782 -10.842   7.684  1.00 76.38           H  
ATOM   4887  HD1 TYR A 315       8.417  -9.323  10.885  1.00 76.38           H  
ATOM   4888  HD2 TYR A 315       8.154 -13.144   8.894  1.00 76.38           H  
ATOM   4889  HE1 TYR A 315       9.713 -10.363  12.718  1.00 76.38           H  
ATOM   4890  HE2 TYR A 315       9.423 -14.187  10.768  1.00 76.38           H  
ATOM   4891  HH  TYR A 315      10.476 -12.284  13.576  1.00 76.38           H  
ATOM   4892  N   PHE A 316       5.191  -9.537  10.654  1.00 70.88           N  
ATOM   4893  CA  PHE A 316       4.633  -9.321  11.993  1.00 70.88           C  
ATOM   4894  C   PHE A 316       3.164  -9.741  12.118  1.00 70.88           C  
ATOM   4895  O   PHE A 316       2.757 -10.254  13.159  1.00 70.88           O  
ATOM   4896  CB  PHE A 316       4.794  -7.853  12.391  1.00 70.88           C  
ATOM   4897  CG  PHE A 316       6.216  -7.461  12.715  1.00 70.88           C  
ATOM   4898  CD1 PHE A 316       6.888  -8.102  13.774  1.00 70.88           C  
ATOM   4899  CD2 PHE A 316       6.851  -6.435  11.993  1.00 70.88           C  
ATOM   4900  CE1 PHE A 316       8.177  -7.694  14.138  1.00 70.88           C  
ATOM   4901  CE2 PHE A 316       8.146  -6.033  12.348  1.00 70.88           C  
ATOM   4902  CZ  PHE A 316       8.789  -6.652  13.429  1.00 70.88           C  
ATOM   4903  H   PHE A 316       5.550  -8.748  10.137  1.00 70.88           H  
ATOM   4904  HA  PHE A 316       5.183  -9.941  12.702  1.00 70.88           H  
ATOM   4905  HB2 PHE A 316       4.197  -7.666  13.284  1.00 70.88           H  
ATOM   4906  HB3 PHE A 316       4.401  -7.218  11.597  1.00 70.88           H  
ATOM   4907  HD1 PHE A 316       6.417  -8.913  14.310  1.00 70.88           H  
ATOM   4908  HD2 PHE A 316       6.341  -5.940  11.179  1.00 70.88           H  
ATOM   4909  HE1 PHE A 316       8.697  -8.166  14.959  1.00 70.88           H  
ATOM   4910  HE2 PHE A 316       8.639  -5.231  11.819  1.00 70.88           H  
ATOM   4911  HZ  PHE A 316       9.762  -6.299  13.733  1.00 70.88           H  
ATOM   4912  N   ARG A 317       2.356  -9.569  11.062  1.00 66.94           N  
ATOM   4913  CA  ARG A 317       0.952 -10.012  11.060  1.00 66.94           C  
ATOM   4914  C   ARG A 317       0.832 -11.541  11.079  1.00 66.94           C  
ATOM   4915  O   ARG A 317      -0.070 -12.057  11.734  1.00 66.94           O  
ATOM   4916  CB  ARG A 317       0.220  -9.387   9.860  1.00 66.94           C  
ATOM   4917  CG  ARG A 317      -1.285  -9.705   9.874  1.00 66.94           C  
ATOM   4918  CD  ARG A 317      -2.009  -9.156   8.638  1.00 66.94           C  
ATOM   4919  NE  ARG A 317      -2.246  -7.699   8.713  1.00 66.94           N  
ATOM   4920  CZ  ARG A 317      -2.602  -6.918   7.705  1.00 66.94           C  
ATOM   4921  NH1 ARG A 317      -2.729  -7.371   6.489  1.00 66.94           N1+
ATOM   4922  NH2 ARG A 317      -2.832  -5.649   7.897  1.00 66.94           N  
ATOM   4923  H   ARG A 317       2.741  -9.131  10.237  1.00 66.94           H  
ATOM   4924  HA  ARG A 317       0.486  -9.668  11.984  1.00 66.94           H  
ATOM   4925  HB2 ARG A 317       0.661  -9.767   8.939  1.00 66.94           H  
ATOM   4926  HB3 ARG A 317       0.356  -8.306   9.888  1.00 66.94           H  
ATOM   4927  HG2 ARG A 317      -1.743  -9.311  10.781  1.00 66.94           H  
ATOM   4928  HG3 ARG A 317      -1.419 -10.786   9.863  1.00 66.94           H  
ATOM   4929  HD2 ARG A 317      -2.970  -9.663   8.560  1.00 66.94           H  
ATOM   4930  HD3 ARG A 317      -1.419  -9.406   7.757  1.00 66.94           H  
ATOM   4931  HE  ARG A 317      -2.109  -7.270   9.617  1.00 66.94           H  
ATOM   4932 HH11 ARG A 317      -2.496  -8.338   6.311  1.00 66.94           H  
ATOM   4933 HH12 ARG A 317      -2.885  -6.742   5.715  1.00 66.94           H  
ATOM   4934 HH21 ARG A 317      -3.054  -5.062   7.105  1.00 66.94           H  
ATOM   4935 HH22 ARG A 317      -2.702  -5.248   8.814  1.00 66.94           H  
ATOM   4936  N   ASN A 318       1.710 -12.254  10.377  1.00 62.12           N  
ATOM   4937  CA  ASN A 318       1.642 -13.711  10.259  1.00 62.12           C  
ATOM   4938  C   ASN A 318       2.222 -14.444  11.482  1.00 62.12           C
[truncated: 472,242 more chars]
