# Supplementary material for: In silico studies of the open form of human tissue transglutaminase
Source: Sci Rep. 2024 Jul 10;14:15981. doi: 10.1038/s41598-024-66348-8 (PMC11236986; doi:10.1038/s41598-024-66348-8)
Supplement: Supplementary file 3 — Supplementary Tables. [file 41598_2024_66348_MOESM3_ESM.xlsx]

## Sheet: Supplementary Table 1.1
Molecule ChEMBL ID	Molecule Name	Molecular Weight	#RO5 Violations	Compound Key	Smiles	Standard Type	Standard Relation	Standard Value	Standard Units	Assay Description	BAO Format ID	BAO Label	Assay Organism	Target ChEMBL ID	Target Name	Target Organism	Target Type	Document ChEMBL ID	Source ID	Source Description	Document Journal	Document Year	Cell ChEMBL ID
CHEMBL1770545		329.15	0	47	O=C1Nc2cc(Br)ccc2/C1=C\C(=O)c1cccnc1	IC50	'='	360.0	nM	Inhibition of human transglutaminase 2 using ZGBC as a substrate after 30 to 60 mins by fluorometric assay	BAO_0000357	single protein format	Homo sapiens	CHEMBL2730	Protein-glutamine gamma-glutamyltransferase	Homo sapiens	SINGLE PROTEIN	CHEMBL1770135	1	Scientific Literature	Bioorg Med Chem Lett	2011	None
CHEMBL2152207		491.61	0	9t	C=CC(=O)NC1CCN(S(=O)(=O)c2ccc(C(=O)NCCc3ccc4ccccc4c3)cc2)CC1	IC50	'='	280.0	nM	Inhibition of human TGM2	BAO_0000357	single protein format	Homo sapiens	CHEMBL2730	Protein-glutamine gamma-glutamyltransferase	Homo sapiens	SINGLE PROTEIN	CHEMBL2150866	1	Scientific Literature	ACS Med Chem Lett	2012	None
CHEMBL362479		409.50	0	46	NNC(=O)CSc1nc2scc(-c3ccccc3)c2c(=O)n1-c1cccnc1	IC50	'='	480.0	nM	Inhibitory concentration against tissue transglutaminase was determined using full progress curves	BAO_0000357	single protein format	None	CHEMBL2730	Protein-glutamine gamma-glutamyltransferase	Homo sapiens	SINGLE PROTEIN	CHEMBL1141917	1	Scientific Literature	Bioorg Med Chem Lett	2005	None
CHEMBL3423192		262.31	0	10	CCCCc1ccc(NC(=O)[C@@H]2O[C@@H]2C(N)=O)cc1	IC50	'='	150.0	nM	Inhibition of transglutaminase 2 (unknown origin)	BAO_0000357	single protein format	Homo sapiens	CHEMBL2730	Protein-glutamine gamma-glutamyltransferase	Homo sapiens	SINGLE PROTEIN	CHEMBL3421597	1	Scientific Literature	Eur J Med Chem	2015	None
CHEMBL2152105		447.60	0	9h	C=CC(=O)NC1CCN(S(=O)(=O)c2ccc(C(=O)NCCC3CCCCC3)cc2)CC1	IC50	'='	140.0	nM	Inhibition of human TGM2	BAO_0000357	single protein format	Homo sapiens	CHEMBL2730	Protein-glutamine gamma-glutamyltransferase	Homo sapiens	SINGLE PROTEIN	CHEMBL2150866	1	Scientific Literature	ACS Med Chem Lett	2012	None
CHEMBL2152210		501.61	1	9w	C=CC(=O)NC1CCN(S(=O)(=O)c2ccc(C(=O)NCCc3ccc(OC)c(OC)c3)cc2)CC1	IC50	'='	460.0	nM	Inhibition of human TGM2	BAO_0000357	single protein format	Homo sapiens	CHEMBL2730	Protein-glutamine gamma-glutamyltransferase	Homo sapiens	SINGLE PROTEIN	CHEMBL2150866	1	Scientific Literature	ACS Med Chem Lett	2012	None
CHEMBL2152213		476.00	0	9z	C=CC(=O)NC1CCN(S(=O)(=O)c2ccc(C(=O)NCCc3cccc(Cl)c3)cc2)CC1	IC50	'='	170.0	nM	Inhibition of human TGM2	BAO_0000357	single protein format	Homo sapiens	CHEMBL2730	Protein-glutamine gamma-glutamyltransferase	Homo sapiens	SINGLE PROTEIN	CHEMBL2150866	1	Scientific Literature	ACS Med Chem Lett	2012	None
CHEMBL2203457		547.58	1	4s	C=CC(=O)NCCCC[C@H](NC(=O)OCc1ccccc1)C(=O)N1CCN(c2ccc(C(F)(F)F)cn2)CC1	IC50	'='	110.0	nM	Irreversible inhibition of transglutaminase 2	BAO_0000357	single protein format	None	CHEMBL2730	Protein-glutamine gamma-glutamyltransferase	Homo sapiens	SINGLE PROTEIN	CHEMBL2203174	1	Scientific Literature	ACS Med Chem Lett	2012	None
CHEMBL2203472		479.58	0	4o	C=CC(=O)NCCCC[C@H](NC(=O)OCc1ccccc1)C(=O)N1CCN(c2ccccn2)CC1	IC50	'='	260.0	nM	Irreversible inhibition of transglutaminase 2	BAO_0000357	single protein format	None	CHEMBL2730	Protein-glutamine gamma-glutamyltransferase	Homo sapiens	SINGLE PROTEIN	CHEMBL2203174	1	Scientific Literature	ACS Med Chem Lett	2012	None
CHEMBL2203469		513.04	1	4l	C=CC(=O)NCCCC[C@H](NC(=O)OCc1ccccc1)C(=O)N1CCN(c2ccccc2Cl)CC1	IC50	'='	62.0	nM	Irreversible inhibition of transglutaminase 2	BAO_0000357	single protein format	None	CHEMBL2730	Protein-glutamine gamma-glutamyltransferase	Homo sapiens	SINGLE PROTEIN	CHEMBL2203174	1	Scientific Literature	ACS Med Chem Lett	2012	None
CHEMBL4227835		589.48	1	7e	C=CC(=O)NCCCC[C@H](NC(=O)Cc1ccccc1)C(=O)N1CCN(c2cccc(I)n2)CC1	IC50	'='	140.0	nM	Inhibition of human TGase 2 using R-I-Cad/DMC as substrate preincubated for 5 mins followed by substrate addition measured at 30 secs interval over 900 secs by fluorescence anisotropy assay	BAO_0000357	single protein format	Homo sapiens	CHEMBL2730	Protein-glutamine gamma-glutamyltransferase	Homo sapiens	SINGLE PROTEIN	CHEMBL4219231	1	Scientific Literature	J Med Chem	2018	None
CHEMBL4228875		508.58	1	8d	C=CC(=O)NCCCC[C@H](NC(=O)Cc1ccccc1)C(=O)N1CCN(c2ccc([N+](=O)[O-])nc2)CC1	IC50	'='	90.0	nM	Inhibition of human TGase 2 using R-I-Cad/DMC as substrate preincubated for 5 mins followed by substrate addition measured at 30 secs interval over 900 secs by fluorescence anisotropy assay	BAO_0000357	single protein format	Homo sapiens	CHEMBL2730	Protein-glutamine gamma-glutamyltransferase	Homo sapiens	SINGLE PROTEIN	CHEMBL4219231	1	Scientific Literature	J Med Chem	2018	None
CHEMBL2203475		547.58	1	4r	C=CC(=O)NCCCC[C@H](NC(=O)OCc1ccccc1)C(=O)N1CCN(c2ncccc2C(F)(F)F)CC1	IC50	'='	160.0	nM	Irreversible inhibition of transglutaminase 2	BAO_0000357	single protein format	None	CHEMBL2730	Protein-glutamine gamma-glutamyltransferase	Homo sapiens	SINGLE PROTEIN	CHEMBL2203174	1	Scientific Literature	ACS Med Chem Lett	2012	None
CHEMBL2086523		460.60	0	17a	C=CC(=O)Nc1ccc(S(=O)(=O)N2CCN(C(=O)N3CCC4CCCCC4C3)CC2)cc1	IC50	'='	20.0	nM	Inhibition of human recombinant TG2 by fluorescent transamidation assay	BAO_0000357	single protein format	Homo sapiens	CHEMBL2730	Protein-glutamine gamma-glutamyltransferase	Homo sapiens	SINGLE PROTEIN	CHEMBL2086255	1	Scientific Literature	J Med Chem	2012	None
CHEMBL183223		456.52	0	60	COc1cccc(-c2csc3nc(SCC(=O)NN)n(-c4cccc(F)c4)c(=O)c23)c1	IC50	'='	210.0	nM	Inhibitory concentration against tissue transglutaminase	BAO_0000357	single protein format	None	CHEMBL2730	Protein-glutamine gamma-glutamyltransferase	Homo sapiens	SINGLE PROTEIN	CHEMBL1141917	1	Scientific Literature	Bioorg Med Chem Lett	2005	None
CHEMBL3966197		337.36	0	BDBM204900	NCC(=O)N1CCN(C(=O)n2sc3c(ccc[n+]3[O-])c2=O)CC1	IC50	'='	120.0	nM	TGM2 Inhibitory Activity Assay: 2 ul of a solution of different concentrations of the test compound in dimethyl sulfoxide was added to 28 ul of buffer (50 mM TRIS, 100 mM NaCl, 10 mM CaCl2, pH 7.5) and 10 ul of a TGM2 solution to give a TMG2 test concentration of 25 ug/ml, and the mixture incubated for 15 minutes at room temperature in a 96 half-well microtiter plate. The enzyme reaction was star…	BAO_0000357	single protein format	Homo sapiens	CHEMBL2730	Protein-glutamine gamma-glutamyltransferase	Homo sapiens	SINGLE PROTEIN	CHEMBL3886499	37	BindingDB Database		2016	None
CHEMBL3901025		322.35	0	BDBM204911	CC(=O)N1CCN(C(=O)n2sc3c(ccc[n+]3[O-])c2=O)CC1	IC50	'='	62.0	nM	TGM2 Inhibitory Activity Assay: 2 ul of a solution of different concentrations of the test compound in dimethyl sulfoxide was added to 28 ul of buffer (50 mM TRIS, 100 mM NaCl, 10 mM CaCl2, pH 7.5) and 10 ul of a TGM2 solution to give a TMG2 test concentration of 25 ug/ml, and the mixture incubated for 15 minutes at room temperature in a 96 half-well microtiter plate. The enzyme reaction was star…	BAO_0000357	single protein format	Homo sapiens	CHEMBL2730	Protein-glutamine gamma-glutamyltransferase	Homo sapiens	SINGLE PROTEIN	CHEMBL3886499	37	BindingDB Database		2016	None
CHEMBL3895571		385.41	0	BDBM204913	O=C(c1ccncc1)N1CCN(C(=O)n2sc3c(ccc[n+]3[O-])c2=O)CC1	IC50	'='	130.0	nM	TGM2 Inhibitory Activity Assay: 2 ul of a solution of different concentrations of the test compound in dimethyl sulfoxide was added to 28 ul of buffer (50 mM TRIS, 100 mM NaCl, 10 mM CaCl2, pH 7.5) and 10 ul of a TGM2 solution to give a TMG2 test concentration of 25 ug/ml, and the mixture incubated for 15 minutes at room temperature in a 96 half-well microtiter plate. The enzyme reaction was star…	BAO_0000357	single protein format	Homo sapiens	CHEMBL2730	Protein-glutamine gamma-glutamyltransferase	Homo sapiens	SINGLE PROTEIN	CHEMBL3886499	37	BindingDB Database		2016	None
CHEMBL3932512		444.47	0	BDBM204910	COc1ccc(C(=O)N2CCN(C(=O)n3sc4c(ccc[n+]4[O-])c3=O)CC2)cc1OC	IC50	'='	54.0	nM	TGM2 Inhibitory Activity Assay: 2 ul of a solution of different concentrations of the test compound in dimethyl sulfoxide was added to 28 ul of buffer (50 mM TRIS, 100 mM NaCl, 10 mM CaCl2, pH 7.5) and 10 ul of a TGM2 solution to give a TMG2 test concentration of 25 ug/ml, and the mixture incubated for 15 minutes at room temperature in a 96 half-well microtiter plate. The enzyme reaction was star…	BAO_0000357	single protein format	Homo sapiens	CHEMBL2730	Protein-glutamine gamma-glutamyltransferase	Homo sapiens	SINGLE PROTEIN	CHEMBL3886499	37	BindingDB Database		2016	None
CHEMBL2152197		449.57	0	9j	C=CC(=O)NC1CCN(S(=O)(=O)c2ccc(C(=O)NCCC3CCOCC3)cc2)CC1	IC50	'='	360.0	nM	Inhibition of human TGM2	BAO_0000357	single protein format	Homo sapiens	CHEMBL2730	Protein-glutamine gamma-glutamyltransferase	Homo sapiens	SINGLE PROTEIN	CHEMBL2150866	1	Scientific Literature	ACS Med Chem Lett	2012	None
CHEMBL3977893		427.49	0	BDBM204902	O=C(N1CCN(c2ccc(N3CCCC3)nn2)CC1)n1sc2c(ccc[n+]2[O-])c1=O	IC50	'='	140.0	nM	TGM2 Inhibitory Activity Assay: 2 ul of a solution of different concentrations of the test compound in dimethyl sulfoxide was added to 28 ul of buffer (50 mM TRIS, 100 mM NaCl, 10 mM CaCl2, pH 7.5) and 10 ul of a TGM2 solution to give a TMG2 test concentration of 25 ug/ml, and the mixture incubated for 15 minutes at room temperature in a 96 half-well microtiter plate. The enzyme reaction was star…	BAO_0000357	single protein format	Homo sapiens	CHEMBL2730	Protein-glutamine gamma-glutamyltransferase	Homo sapiens	SINGLE PROTEIN	CHEMBL3886499	37	BindingDB Database		2016	None
CHEMBL2086507		447.49	0	16p	C=CC(=O)Nc1ccc(S(=O)(=O)N2CCN(C(=O)OCc3ccc(F)cc3)CC2)cc1	IC50	'='	54.0	nM	Inhibition of human recombinant TG2 by fluorescent transamidation assay	BAO_0000357	single protein format	Homo sapiens	CHEMBL2730	Protein-glutamine gamma-glutamyltransferase	Homo sapiens	SINGLE PROTEIN	CHEMBL2086255	1	Scientific Literature	J Med Chem	2012	None
CHEMBL2086508		465.48	0	16q	C=CC(=O)Nc1ccc(S(=O)(=O)N2CCN(C(=O)OCc3cc(F)cc(F)c3)CC2)cc1	IC50	'='	70.0	nM	Inhibition of human recombinant TG2 by fluorescent transamidation assay	BAO_0000357	single protein format	Homo sapiens	CHEMBL2730	Protein-glutamine gamma-glutamyltransferase	Homo sapiens	SINGLE PROTEIN	CHEMBL2086255	1	Scientific Literature	J Med Chem	2012	None
CHEMBL2086529		372.45	0	14b	C=CC(=O)Nc1ccc(S(=O)(=O)N2CCN(c3ccccn3)CC2)cc1	IC50	'='	55.0	nM	Inhibition of human recombinant TG2 by fluorescent transamidation assay	BAO_0000357	single protein format	Homo sapiens	CHEMBL2730	Protein-glutamine gamma-glutamyltransferase	Homo sapiens	SINGLE PROTEIN	CHEMBL2086255	1	Scientific Literature	J Med Chem	2012	None
CHEMBL3092841		658.79	1	5	CCOC(=O)/C=C/CC[C@H](NC(=O)OCc1ccccc1)C(=O)N[C@H](C(=O)N1CCC[C@H]1C(=O)N[C@@H](CC(C)C)C(=O)OC)C(C)C	IC50	'='	30.0	nM	Inhibition of human TGase2	BAO_0000357	single protein format	Homo sapiens	CHEMBL2730	Protein-glutamine gamma-glutamyltransferase	Homo sapiens	SINGLE PROTEIN	CHEMBL3091349	1	Scientific Literature	Bioorg Med Chem Lett	2013	None
CHEMBL180595		426.50	0	55	NNC(=O)CSc1nc2scc(-c3ccccc3)c2c(=O)n1-c1cccc(F)c1	IC50	'='	180.0	nM	Inhibitory concentration against tissue transglutaminase was determined using full progress curves	BAO_0000357	single protein format	None	CHEMBL2730	Protein-glutamine gamma-glutamyltransferase	Homo sapiens	SINGLE PROTEIN	CHEMBL1141917	1	Scientific Literature	Bioorg Med Chem Lett	2005	None
CHEMBL180596		426.50	0	56	NNC(=O)CSc1nc2scc(-c3ccccc3)c2c(=O)n1-c1ccc(F)cc1	IC50	'='	320.0	nM	Inhibitory concentration against tissue transglutaminase was determined using full progress curves	BAO_0000357	single protein format	None	CHEMBL2730	Protein-glutamine gamma-glutamyltransferase	Homo sapiens	SINGLE PROTEIN	CHEMBL1141917	1	Scientific Literature	Bioorg Med Chem Lett	2005	None
CHEMBL179945		408.51	0	1	NNC(=O)CSc1nc2scc(-c3ccccc3)c2c(=O)n1-c1ccccc1	IC50	'='	250.0	nM	Inhibitory concentration against tissue transglutaminase was determined using full progress curves	BAO_0000357	single protein format	None	CHEMBL2730	Protein-glutamine gamma-glutamyltransferase	Homo sapiens	SINGLE PROTEIN	CHEMBL1141917	1	Scientific Literature	Bioorg Med Chem Lett	2005	None
CHEMBL2089389		429.50	0	16b	C=CC(=O)Nc1ccc(S(=O)(=O)N[C@@H]2CCN(C(=O)OCc3ccccc3)C2)cc1	IC50	'='	96.0	nM	Inhibition of human recombinant TG2 by fluorescent transamidation assay	BAO_0000357	single protein format	Homo sapiens	CHEMBL2730	Protein-glutamine gamma-glutamyltransferase	Homo sapiens	SINGLE PROTEIN	CHEMBL2086255	1	Scientific Literature	J Med Chem	2012	None
CHEMBL2086538		396.47	0	24a	C=CC(=O)Nc1ccc(S(=O)(=O)N2CCN(C(=O)OC(C)(C)C)CC2)cn1	IC50	'='	97.0	nM	Inhibition of human recombinant TG2 by fluorescent transamidation assay	BAO_0000357	single protein format	Homo sapiens	CHEMBL2730	Protein-glutamine gamma-glutamyltransferase	Homo sapiens	SINGLE PROTEIN	CHEMBL2086255	1	Scientific Literature	J Med Chem	2012	None
CHEMBL2086542		397.46	0	25a	C=CC(=O)Nc1ncc(S(=O)(=O)N2CCN(C(=O)OC(C)(C)C)CC2)cn1	IC50	'='	26.0	nM	Inhibition of human recombinant TG2 by fluorescent transamidation assay	BAO_0000357	single protein format	Homo sapiens	CHEMBL2730	Protein-glutamine gamma-glutamyltransferase	Homo sapiens	SINGLE PROTEIN	CHEMBL2086255	1	Scientific Literature	J Med Chem	2012	None
CHEMBL2086890		413.47	0	29f	C=CC(=O)Nc1ccc(S(=O)(=O)N2CCN(C(=O)OC(C)(C)C)CC2)c(F)c1	IC50	'='	190.0	nM	Inhibition of human recombinant TG2 by fluorescent transamidation assay	BAO_0000357	single protein format	Homo sapiens	CHEMBL2730	Protein-glutamine gamma-glutamyltransferase	Homo sapiens	SINGLE PROTEIN	CHEMBL2086255	1	Scientific Literature	J Med Chem	2012	None
CHEMBL2086891		429.93	0	29g	C=CC(=O)Nc1ccc(S(=O)(=O)N2CCN(C(=O)OC(C)(C)C)CC2)c(Cl)c1	IC50	'='	110.0	nM	Inhibition of human recombinant TG2 by fluorescent transamidation assay	BAO_0000357	single protein format	Homo sapiens	CHEMBL2730	Protein-glutamine gamma-glutamyltransferase	Homo sapiens	SINGLE PROTEIN	CHEMBL2086255	1	Scientific Literature	J Med Chem	2012	None
CHEMBL181135		392.48	0	58	CC(C)c1csc2nc(SCC(=O)NN)n(-c3cccc(F)c3)c(=O)c12	IC50	'='	230.0	nM	Inhibitory concentration against tissue transglutaminase was determined using full progress curves	BAO_0000357	single protein format	None	CHEMBL2730	Protein-glutamine gamma-glutamyltransferase	Homo sapiens	SINGLE PROTEIN	CHEMBL1141917	1	Scientific Literature	Bioorg Med Chem Lett	2005	None
CHEMBL3423199		234.25	0	17	Cc1ccc(NC(=O)[C@H]2O[C@H]2C(N)=O)cc1C	IC50	'='	130.0	nM	Inhibition of transglutaminase 2 (unknown origin)	BAO_0000357	single protein format	Homo sapiens	CHEMBL2730	Protein-glutamine gamma-glutamyltransferase	Homo sapiens	SINGLE PROTEIN	CHEMBL3421597	1	Scientific Literature	Eur J Med Chem	2015	None
CHEMBL2152203		476.00	0	9p	C=CC(=O)NC1CCN(S(=O)(=O)c2ccc(C(=O)NCCc3ccc(Cl)cc3)cc2)CC1	IC50	'='	280.0	nM	Inhibition of human TGM2	BAO_0000357	single protein format	Homo sapiens	CHEMBL2730	Protein-glutamine gamma-glutamyltransferase	Homo sapiens	SINGLE PROTEIN	CHEMBL2150866	1	Scientific Literature	ACS Med Chem Lett	2012	None
CHEMBL2152098		441.55	0	9a	C=CC(=O)NC1CCN(S(=O)(=O)c2ccc(C(=O)NCCc3ccccc3)cc2)CC1	IC50	'='	180.0	nM	Inhibition of human TGM2	BAO_0000357	single protein format	Homo sapiens	CHEMBL2730	Protein-glutamine gamma-glutamyltransferase	Homo sapiens	SINGLE PROTEIN	CHEMBL2150866	1	Scientific Literature	ACS Med Chem Lett	2012	None
CHEMBL4226785		539.68	1	7g	C=CC(=O)NCCCC[C@H](NC(=O)Cc1ccccc1)C(=O)N1CCN(c2cccc(-c3ccccc3)n2)CC1	IC50	'='	200.0	nM	Inhibition of human TGase 2 using R-I-Cad/DMC as substrate preincubated for 5 mins followed by substrate addition measured at 30 secs interval over 900 secs by fluorescence anisotropy assay	BAO_0000357	single protein format	Homo sapiens	CHEMBL2730	Protein-glutamine gamma-glutamyltransferase	Homo sapiens	SINGLE PROTEIN	CHEMBL4219231	1	Scientific Literature	J Med Chem	2018	None
CHEMBL4227301		508.58	1	7i	C=CC(=O)NCCCC[C@H](NC(=O)Cc1ccccc1)C(=O)N1CCN(c2cccc([N+](=O)[O-])n2)CC1	IC50	'='	400.0	nM	Inhibition of TGase 2 in human A375 cells using R-I-Cad/DMC as substrate preincubated for 5 mins followed by substrate addition measured at 30 secs interval over 900 secs by fluorescence anisotropy assay	BAO_0000219	cell-based format	Homo sapiens	CHEMBL2730	Protein-glutamine gamma-glutamyltransferase	Homo sapiens	SINGLE PROTEIN	CHEMBL4219231	1	Scientific Literature	J Med Chem	2018	None
CHEMBL2152201		453.56	0	9n	C=CC(=O)NC1CCN(S(=O)(=O)c2ccc(C(=O)NC3Cc4ccccc4C3)cc2)CC1	IC50	'='	200.0	nM	Inhibition of human TGM2	BAO_0000357	single protein format	Homo sapiens	CHEMBL2730	Protein-glutamine gamma-glutamyltransferase	Homo sapiens	SINGLE PROTEIN	CHEMBL2150866	1	Scientific Literature	ACS Med Chem Lett	2012	None
CHEMBL4076082		430.53	0	15	C=CC(=O)NCC(=O)N1CCN(S(=O)(=O)c2cccc3c(N(C)C)cccc23)CC1	IC50	'='	6.0	nM	Inhibition of recombinant human TG2 by fluorescence assay	BAO_0000357	single protein format	Homo sapiens	CHEMBL2730	Protein-glutamine gamma-glutamyltransferase	Homo sapiens	SINGLE PROTEIN	CHEMBL4024703	1	Scientific Literature	J Med Chem	2017	None
CHEMBL360924		458.52	0	67	Cc1sc2nc(SCC(=O)NN)n(-c3cccc(F)c3)c(=O)c2c1-c1ccccc1F	IC50	'='	150.0	nM	Inhibitory concentration against tissue transglutaminase was determined using full progress curves	BAO_0000357	single protein format	None	CHEMBL2730	Protein-glutamine gamma-glutamyltransferase	Homo sapiens	SINGLE PROTEIN	CHEMBL1141917	1	Scientific Literature	Bioorg Med Chem Lett	2005	None
CHEMBL183047		404.49	0	70	NNC(=O)CSc1nc2sc3c(c2c(=O)n1-c1cccc(F)c1)CCCC3	IC50	'='	450.0	nM	Inhibitory concentration against tissue transglutaminase was determined using full progress curves	BAO_0000357	single protein format	None	CHEMBL2730	Protein-glutamine gamma-glutamyltransferase	Homo sapiens	SINGLE PROTEIN	CHEMBL1141917	1	Scientific Literature	Bioorg Med Chem Lett	2005	None
CHEMBL3906227		None	None	BDBM204893		IC50	'='	420.0	nM	TGM2 Inhibitory Activity Assay: 2 ul of a solution of different concentrations of the test compound in dimethyl sulfoxide was added to 28 ul of buffer (50 mM TRIS, 100 mM NaCl, 10 mM CaCl2, pH 7.5) and 10 ul of a TGM2 solution to give a TMG2 test concentration of 25 ug/ml, and the mixture incubated for 15 minutes at room temperature in a 96 half-well microtiter plate. The enzyme reaction was star…	BAO_0000357	single protein format	Homo sapiens	CHEMBL2730	Protein-glutamine gamma-glutamyltransferase	Homo sapiens	SINGLE PROTEIN	CHEMBL3886499	37	BindingDB Database		2016	None
CHEMBL4228542		519.69	1	7f	C=CC(=O)NCCCC[C@H](NC(=O)Cc1ccccc1)C(=O)N1CCN(c2cccc(C(C)(C)C)n2)CC1	IC50	'='	170.0	nM	Inhibition of human TGase 2 using R-I-Cad/DMC as substrate preincubated for 5 mins followed by substrate addition measured at 30 secs interval over 900 secs by fluorescence anisotropy assay	BAO_0000357	single protein format	Homo sapiens	CHEMBL2730	Protein-glutamine gamma-glutamyltransferase	Homo sapiens	SINGLE PROTEIN	CHEMBL4219231	1	Scientific Literature	J Med Chem	2018	None
CHEMBL3092842		693.82	1	6	COC(=O)[C@H](CC(C)C)NC(=O)[C@@H]1CCCN1C(=O)[C@H](CCC(N)=O)NC(=O)[C@H](CC/C=C/S(C)(=O)=O)NC(=O)OCc1ccccc1	IC50	'='	54.0	nM	Inhibition of human TGase2	BAO_0000357	single protein format	Homo sapiens	CHEMBL2730	Protein-glutamine gamma-glutamyltransferase	Homo sapiens	SINGLE PROTEIN	CHEMBL3091349	1	Scientific Literature	Bioorg Med Chem Lett	2013	None
CHEMBL3092843		687.79	1	4	CCOC(=O)/C=C/CC[C@H](NC(=O)OCc1ccccc1)C(=O)N[C@@H](CCC(N)=O)C(=O)N1CCC[C@H]1C(=O)N[C@@H](CC(C)C)C(=O)OC	IC50	'='	20.0	nM	Inhibition of human TGase2	BAO_0000357	single protein format	Homo sapiens	CHEMBL2730	Protein-glutamine gamma-glutamyltransferase	Homo sapiens	SINGLE PROTEIN	CHEMBL3091349	1	Scientific Literature	Bioorg Med Chem Lett	2013	None
CHEMBL183223		456.52	0	60	COc1cccc(-c2csc3nc(SCC(=O)NN)n(-c4cccc(F)c4)c(=O)c23)c1	IC50	'='	140.0	nM	Inhibitory concentration against tissue transglutaminase was determined using full progress curves	BAO_0000357	single protein format	None	CHEMBL2730	Protein-glutamine gamma-glutamyltransferase	Homo sapiens	SINGLE PROTEIN	CHEMBL1141917	1	Scientific Literature	Bioorg Med Chem Lett	2005	None
CHEMBL182890		422.54	0	66	Cc1sc2nc(SCC(=O)NN)n(-c3ccccc3)c(=O)c2c1-c1ccccc1	IC50	'='	160.0	nM	Inhibitory concentration against tissue transglutaminase was determined using full progress curves	BAO_0000357	single protein format	None	CHEMBL2730	Protein-glutamine gamma-glutamyltransferase	Homo sapiens	SINGLE PROTEIN	CHEMBL1141917	1	Scientific Literature	Bioorg Med Chem Lett	2005	None
CHEMBL2152209		471.58	0	9v	C=CC(=O)NC1CCN(S(=O)(=O)c2ccc(C(=O)NCCc3ccccc3OC)cc2)CC1	IC50	'='	230.0	nM	Inhibition of human TGM2	BAO_0000357	single protein format	Homo sapiens	CHEMBL2730	Protein-glutamine gamma-glutamyltransferase	Homo sapiens	SINGLE PROTEIN	CHEMBL2150866	1	Scientific Literature	ACS Med Chem Lett	2012	None
CHEMBL2152212		483.59	0	9y	C=CC(=O)NC1CCN(S(=O)(=O)c2ccc(C(=O)NCCc3cccc4c3OCC4)cc2)CC1	IC50	'='	260.0	nM	Inhibition of human TGM2	BAO_0000357	single protein format	Homo sapiens	CHEMBL2730	Protein-glutamine gamma-glutamyltransferase	Homo sapiens	SINGLE PROTEIN	CHEMBL2150866	1	Scientific Literature	ACS Med Chem Lett	2012	None
CHEMBL361605		456.52	0	59	COc1ccc(-c2csc3nc(SCC(=O)NN)n(-c4cccc(F)c4)c(=O)c23)cc1	IC50	'='	280.0	nM	Inhibitory concentration against tissue transglutaminase was determined using full progress curves	BAO_0000357	single protein format	None	CHEMBL2730	Protein-glutamine gamma-glutamyltransferase	Homo sapiens	SINGLE PROTEIN	CHEMBL1141917	1	Scientific Literature	Bioorg Med Chem Lett	2005	None
CHEMBL360314		444.49	0	64	NNC(=O)CSc1nc2scc(-c3ccccc3F)c2c(=O)n1-c1cccc(F)c1	IC50	'='	140.0	nM	Inhibitory concentration against tissue transglutaminase was determined using full progress curves	BAO_0000357	single protein format	None	CHEMBL2730	Protein-glutamine gamma-glutamyltransferase	Homo sapiens	SINGLE PROTEIN	CHEMBL1141917	1	Scientific Literature	Bioorg Med Chem Lett	2005	None
CHEMBL2152214		469.61	0	9aa	C=CC(=O)NC1CCN(S(=O)(=O)c2ccc(C(=O)NCCc3ccc(C)c(C)c3)cc2)CC1	IC50	'='	180.0	nM	Inhibition of human TGM2	BAO_0000357	single protein format	Homo sapiens	CHEMBL2730	Protein-glutamine gamma-glutamyltransferase	Homo sapiens	SINGLE PROTEIN	CHEMBL2150866	1	Scientific Literature	ACS Med Chem Lett	2012	None
CHEMBL3901279		281.29	0	BDBM204884	O=C(N1CCOCC1)n1sc2c(ccc[n+]2[O-])c1=O	IC50	'='	270.0	nM	TGM2 Inhibitory Activity Assay: 2 ul of a solution of different concentrations of the test compound in dimethyl sulfoxide was added to 28 ul of buffer (50 mM TRIS, 100 mM NaCl, 10 mM CaCl2, pH 7.5) and 10 ul of a TGM2 solution to give a TMG2 test concentration of 25 ug/ml, and the mixture incubated for 15 minutes at room temperature in a 96 half-well microtiter plate. The enzyme reaction was star…	BAO_0000357	single protein format	Homo sapiens	CHEMBL2730	Protein-glutamine gamma-glutamyltransferase	Homo sapiens	SINGLE PROTEIN	CHEMBL3886499	37	BindingDB Database		2016	None
CHEMBL2089396		457.55	0	16i	C=CC(=O)Nc1ccc(S(=O)(=O)N2CCC(CNC(=O)OCc3ccccc3)CC2)cc1	IC50	'='	210.0	nM	Inhibition of human recombinant TG2 by fluorescent transamidation assay	BAO_0000357	single protein format	Homo sapiens	CHEMBL2730	Protein-glutamine gamma-glutamyltransferase	Homo sapiens	SINGLE PROTEIN	CHEMBL2086255	1	Scientific Literature	J Med Chem	2012	None
CHEMBL3423200		434.43	0	18	NC(=O)[C@@H]1O[C@@H]1C(=O)Nc1ccc(CCNS(=O)(=O)c2ccccc2[N+](=O)[O-])cc1	IC50	'='	88.0	nM	Inhibition of transglutaminase 2 (unknown origin)	BAO_0000357	single protein format	Homo sapiens	CHEMBL2730	Protein-glutamine gamma-glutamyltransferase	Homo sapiens	SINGLE PROTEIN	CHEMBL3421597	1	Scientific Literature	Eur J Med Chem	2015	None
CHEMBL180642		438.53	0	49	COc1cccc(-n2c(SCC(=O)NN)nc3scc(-c4ccccc4)c3c2=O)c1	IC50	'='	470.0	nM	Inhibitory concentration against tissue transglutaminase was determined using full progress curves	BAO_0000357	single protein format	None	CHEMBL2730	Protein-glutamine gamma-glutamyltransferase	Homo sapiens	SINGLE PROTEIN	CHEMBL1141917	1	Scientific Literature	Bioorg Med Chem Lett	2005	None
CHEMBL2203466		435.52	0	4i	C=CC(=O)NCCCC[C@H](NC(=O)OCc1ccccc1)C(=O)N1Cc2ccccc2C1	IC50	'='	240.0	nM	Irreversible inhibition of transglutaminase 2	BAO_0000357	single protein format	None	CHEMBL2730	Protein-glutamine gamma-glutamyltransferase	Homo sapiens	SINGLE PROTEIN	CHEMBL2203174	1	Scientific Literature	ACS Med Chem Lett	2012	None
CHEMBL361560		418.52	0	71	CC1CCCc2sc3nc(SCC(=O)NN)n(-c4cccc(F)c4)c(=O)c3c21	IC50	'='	200.0	nM	Inhibitory concentration against tissue transglutaminase was determined using full progress curves	BAO_0000357	single protein format	None	CHEMBL2730	Protein-glutamine gamma-glutamyltransferase	Homo sapiens	SINGLE PROTEIN	CHEMBL1141917	1	Scientific Literature	Bioorg Med Chem Lett	2005	None
CHEMBL1770520		318.16	0	22	O=C1Nc2cccc(Cl)c2/C1=C\C(=O)c1ccc(Cl)cc1	IC50	'='	90.0	nM	Inhibition of human transglutaminase 2 using ZGBC as a substrate after 30 to 60 mins by fluorometric assay	BAO_0000357	single protein format	Homo sapiens	CHEMBL2730	Protein-glutamine gamma-glutamyltransferase	Homo sapiens	SINGLE PROTEIN	CHEMBL1770135	1	Scientific Literature	Bioorg Med Chem Lett	2011	None
CHEMBL3423193		298.30	0	11	NC(=O)[C@H]1O[C@H]1C(=O)Nc1ccc(Oc2ccccc2)cc1	IC50	'='	46.0	nM	Inhibition of transglutaminase 2 (unknown origin)	BAO_0000357	single protein format	Homo sapiens	CHEMBL2730	Protein-glutamine gamma-glutamyltransferase	Homo sapiens	SINGLE PROTEIN	CHEMBL3421597	1	Scientific Literature	Eur J Med Chem	2015	None
CHEMBL360282		456.52	0	61	COc1ccccc1-c1csc2nc(SCC(=O)NN)n(-c3cccc(F)c3)c(=O)c12	IC50	'='	140.0	nM	Inhibitory concentration against tissue transglutaminase was determined using full progress curves	BAO_0000357	single protein format	None	CHEMBL2730	Protein-glutamine gamma-glutamyltransferase	Homo sapiens	SINGLE PROTEIN	CHEMBL1141917	1	Scientific Literature	Bioorg Med Chem Lett	2005	None
CHEMBL362471		444.49	0	63	NNC(=O)CSc1nc2scc(-c3cccc(F)c3)c2c(=O)n1-c1cccc(F)c1	IC50	'='	290.0	nM	Inhibitory concentration against tissue transglutaminase was determined using full progress curves	BAO_0000357	single protein format	None	CHEMBL2730	Protein-glutamine gamma-glutamyltransferase	Homo sapiens	SINGLE PROTEIN	CHEMBL1141917	1	Scientific Literature	Bioorg Med Chem Lett	2005	None
CHEMBL2089397		457.55	0	16j	C=CC(=O)Nc1ccc(S(=O)(=O)NCC2CCN(C(=O)OCc3ccccc3)CC2)cc1	IC50	'='	380.0	nM	Inhibition of human recombinant TG2 by fluorescent transamidation assay	BAO_0000357	single protein format	Homo sapiens	CHEMBL2730	Protein-glutamine gamma-glutamyltransferase	Homo sapiens	SINGLE PROTEIN	CHEMBL2086255	1	Scientific Literature	J Med Chem	2012	None
CHEMBL2086512		443.53	0	16u	C=CC(=O)Nc1ccc(S(=O)(=O)N2CCN(C(=O)OCc3ccccc3C)CC2)cc1	IC50	'='	70.0	nM	Inhibition of human recombinant TG2 by fluorescent transamidation assay	BAO_0000357	single protein format	Homo sapiens	CHEMBL2730	Protein-glutamine gamma-glutamyltransferase	Homo sapiens	SINGLE PROTEIN	CHEMBL2086255	1	Scientific Literature	J Med Chem	2012	None
CHEMBL2086517		353.40	0	16z	C=CC(=O)Nc1ccc(S(=O)(=O)N2CCN(C(=O)OC)CC2)cc1	IC50	'='	110.0	nM	Inhibition of human recombinant TG2 by fluorescent transamidation assay	BAO_0000357	single protein format	Homo sapiens	CHEMBL2730	Protein-glutamine gamma-glutamyltransferase	Homo sapiens	SINGLE PROTEIN	CHEMBL2086255	1	Scientific Literature	J Med Chem	2012	None
CHEMBL2086525		406.51	0	17c	C=CC(=O)Nc1ccc(S(=O)(=O)N2CCN(C(=O)N3CCCCC3)CC2)cc1	IC50	'='	360.0	nM	Inhibition of human TG2 in HEK cells by fluorescent transamidation assay	BAO_0000219	cell-based format	Homo sapiens	CHEMBL2730	Protein-glutamine gamma-glutamyltransferase	Homo sapiens	SINGLE PROTEIN	CHEMBL2086255	1	Scientific Literature	J Med Chem	2012	CHEMBL3307715
CHEMBL3092843		687.79	1	7	CCOC(=O)/C=C/CC[C@H](NC(=O)OCc1ccccc1)C(=O)N[C@@H](CCC(N)=O)C(=O)N1CCC[C@H]1C(=O)N[C@@H](CC(C)C)C(=O)OC	IC50	'='	20.0	nM	Inhibition of human TG2 using glycine methyl ester/Abz-APE as substrate after 5 mins	BAO_0000357	single protein format	Homo sapiens	CHEMBL2730	Protein-glutamine gamma-glutamyltransferase	Homo sapiens	SINGLE PROTEIN	CHEMBL4024703	1	Scientific Literature	J Med Chem	2017	None
CHEMBL183771		426.50	0	54	NNC(=O)CSc1nc2scc(-c3ccccc3)c2c(=O)n1-c1ccccc1F	IC50	'='	160.0	nM	Inhibitory concentration against tissue transglutaminase was determined using full progress curves	BAO_0000357	single protein format	None	CHEMBL2730	Protein-glutamine gamma-glutamyltransferase	Homo sapiens	SINGLE PROTEIN	CHEMBL1141917	1	Scientific Literature	Bioorg Med Chem Lett	2005	None
CHEMBL2086530		386.48	0	14c	C=CC(=O)Nc1ccc(S(=O)(=O)N2CCN(c3ncccc3C)CC2)cc1	IC50	'='	25.0	nM	Inhibition of human recombinant TG2 by fluorescent transamidation assay	BAO_0000357	single protein format	Homo sapiens	CHEMBL2730	Protein-glutamine gamma-glutamyltransferase	Homo sapiens	SINGLE PROTEIN	CHEMBL2086255	1	Scientific Literature	J Med Chem	2012	None
CHEMBL2086544		459.57	0	25c	C=CC(=O)Nc1ncc(S(=O)(=O)N2CCN(C(=O)C34CC5CC(CC(C5)C3)C4)CC2)cn1	IC50	'='	14.0	nM	Inhibition of human recombinant TG2 by fluorescent transamidation assay	BAO_0000357	single protein format	Homo sapiens	CHEMBL2730	Protein-glutamine gamma-glutamyltransferase	Homo sapiens	SINGLE PROTEIN	CHEMBL2086255	1	Scientific Literature	J Med Chem	2012	None
CHEMBL2086535		439.46	0	14h	C=CC(=O)Nc1ccc(S(=O)(=O)N2CCN(c3ccccc3C(F)(F)F)CC2)cc1	IC50	'='	190.0	nM	Inhibition of human recombinant TG2 by fluorescent transamidation assay	BAO_0000357	single protein format	Homo sapiens	CHEMBL2730	Protein-glutamine gamma-glutamyltransferase	Homo sapiens	SINGLE PROTEIN	CHEMBL2086255	1	Scientific Literature	J Med Chem	2012	None
CHEMBL2086524		460.60	0	17b	C=CC(=O)Nc1ccc(S(=O)(=O)N2CCN(C(=O)N3CCCC4CCCCC43)CC2)cc1	IC50	'='	26.0	nM	Inhibition of human recombinant TG2 by fluorescent transamidation assay	BAO_0000357	single protein format	Homo sapiens	CHEMBL2730	Protein-glutamine gamma-glutamyltransferase	Homo sapiens	SINGLE PROTEIN	CHEMBL2086255	1	Scientific Literature	J Med Chem	2012	None
CHEMBL3927771		None	None	BDBM204909		IC50	'='	65.0	nM	TGM2 Inhibitory Activity Assay: 2 ul of a solution of different concentrations of the test compound in dimethyl sulfoxide was added to 28 ul of buffer (50 mM TRIS, 100 mM NaCl, 10 mM CaCl2, pH 7.5) and 10 ul of a TGM2 solution to give a TMG2 test concentration of 25 ug/ml, and the mixture incubated for 15 minutes at room temperature in a 96 half-well microtiter plate. The enzyme reaction was star…	BAO_0000357	single protein format	Homo sapiens	CHEMBL2730	Protein-glutamine gamma-glutamyltransferase	Homo sapiens	SINGLE PROTEIN	CHEMBL3886499	37	BindingDB Database		2016	None
CHEMBL2152199		477.59	0	9l	C=CC(=O)NC1CCN(S(=O)(=O)c2ccc(C(=O)NCc3cccc4ccccc34)cc2)CC1	IC50	'='	170.0	nM	Inhibition of human TGM2	BAO_0000357	single protein format	Homo sapiens	CHEMBL2730	Protein-glutamine gamma-glutamyltransferase	Homo sapiens	SINGLE PROTEIN	CHEMBL2150866	1	Scientific Literature	ACS Med Chem Lett	2012	None
CHEMBL2152099		427.53	0	9b	C=CC(=O)NC1CCN(S(=O)(=O)c2ccc(C(=O)NCc3ccccc3)cc2)CC1	IC50	'='	200.0	nM	Inhibition of human TGM2	BAO_0000357	single protein format	Homo sapiens	CHEMBL2730	Protein-glutamine gamma-glutamyltransferase	Homo sapiens	SINGLE PROTEIN	CHEMBL2150866	1	Scientific Literature	ACS Med Chem Lett	2012	None
CHEMBL2152200		467.59	0	9m	C=CC(=O)NC1CCN(S(=O)(=O)c2ccc(C(=O)NC3CCCc4ccccc43)cc2)CC1	IC50	'='	320.0	nM	Inhibition of human TGM2	BAO_0000357	single protein format	Homo sapiens	CHEMBL2730	Protein-glutamine gamma-glutamyltransferase	Homo sapiens	SINGLE PROTEIN	CHEMBL2150866	1	Scientific Literature	ACS Med Chem Lett	2012	None
CHEMBL3423197		285.10	0	15	NC(=O)[C@@H]1O[C@@H]1C(=O)Nc1ccc(Br)cc1	IC50	'='	57.0	nM	Inhibition of transglutaminase 2 (unknown origin)	BAO_0000357	single protein format	Homo sapiens	CHEMBL2730	Protein-glutamine gamma-glutamyltransferase	Homo sapiens	SINGLE PROTEIN	CHEMBL3421597	1	Scientific Literature	Eur J Med Chem	2015	None
CHEMBL3423202		313.31	0	20	NC(=O)[C@@H]1O[C@@H]1C(=O)Nc1ccc(Oc2ccc(N)cc2)cc1	IC50	'='	48.0	nM	Inhibition of transglutaminase 2 (unknown origin)	BAO_0000357	single protein format	Homo sapiens	CHEMBL2730	Protein-glutamine gamma-glutamyltransferase	Homo sapiens	SINGLE PROTEIN	CHEMBL3421597	1	Scientific Literature	Eur J Med Chem	2015	None
CHEMBL3977367		412.47	0	BDBM204887	O=C(CCOc1ccccc1)N1CCN(C(=O)n2sc3ncccc3c2=O)CC1	IC50	'='	110.0	nM	TGM2 Inhibitory Activity Assay: 2 ul of a solution of different concentrations of the test compound in dimethyl sulfoxide was added to 28 ul of buffer (50 mM TRIS, 100 mM NaCl, 10 mM CaCl2, pH 7.5) and 10 ul of a TGM2 solution to give a TMG2 test concentration of 25 ug/ml, and the mixture incubated for 15 minutes at room temperature in a 96 half-well microtiter plate. The enzyme reaction was star…	BAO_0000357	single protein format	Homo sapiens	CHEMBL2730	Protein-glutamine gamma-glutamyltransferase	Homo sapiens	SINGLE PROTEIN	CHEMBL3886499	37	BindingDB Database		2016	None
CHEMBL3923158		385.41	0	BDBM204922	O=C(c1ccccn1)N1CCN(C(=O)n2sc3c(ccc[n+]3[O-])c2=O)CC1	IC50	'='	72.0	nM	TGM2 Inhibitory Activity Assay: 2 ul of a solution of different concentrations of the test compound in dimethyl sulfoxide was added to 28 ul of buffer (50 mM TRIS, 100 mM NaCl, 10 mM CaCl2, pH 7.5) and 10 ul of a TGM2 solution to give a TMG2 test concentration of 25 ug/ml, and the mixture incubated for 15 minutes at room temperature in a 96 half-well microtiter plate. The enzyme reaction was star…	BAO_0000357	single protein format	Homo sapiens	CHEMBL2730	Protein-glutamine gamma-glutamyltransferase	Homo sapiens	SINGLE PROTEIN	CHEMBL3886499	37	BindingDB Database		2016	None
CHEMBL3423195		298.30	0	13	NC(=O)[C@H]1O[C@H]1C(=O)Nc1cccc(Oc2ccccc2)c1	IC50	'='	50.0	nM	Inhibition of transglutaminase 2 (unknown origin)	BAO_0000357	single protein format	Homo sapiens	CHEMBL2730	Protein-glutamine gamma-glutamyltransferase	Homo sapiens	SINGLE PROTEIN	CHEMBL3421597	1	Scientific Literature	Eur J Med Chem	2015	None
CHEMBL3423203		435.41	0	21	NC(=O)[C@@H]1O[C@@H]1C(=O)Nc1ccc(Oc2ccc(NC(=O)c3ccc(F)cc3)cc2)cc1	IC50	'='	150.0	nM	Inhibition of transglutaminase 2 (unknown origin)	BAO_0000357	single protein format	Homo sapiens	CHEMBL2730	Protein-glutamine gamma-glutamyltransferase	Homo sapiens	SINGLE PROTEIN	CHEMBL3421597	1	Scientific Literature	Eur J Med Chem	2015	None
CHEMBL3092841		658.79	1	6	CCOC(=O)/C=C/CC[C@H](NC(=O)OCc1ccccc1)C(=O)N[C@H](C(=O)N1CCC[C@H]1C(=O)N[C@@H](CC(C)C)C(=O)OC)C(C)C	IC50	'='	30.0	nM	Inhibition of human TG2 using glycine methyl ester/Abz-APE as substrate after 5 mins	BAO_0000357	single protein format	Homo sapiens	CHEMBL2730	Protein-glutamine gamma-glutamyltransferase	Homo sapiens	SINGLE PROTEIN	CHEMBL4024703	1	Scientific Literature	J Med Chem	2017	None
CHEMBL4081588	ZED-1227	528.61	1	10	CCC(CC)CNC(=O)Cn1cccc(NC(=O)[C@H](CC/C=C/C(=O)OC)NC(=O)c2cncn2C)c1=O	IC50	'='	45.0	nM	Inhibition of human TG2 using glycine methyl ester/Abz-APE as substrate after 5 mins	BAO_0000357	single protein format	Homo sapiens	CHEMBL2730	Protein-glutamine gamma-glutamyltransferase	Homo sapiens	SINGLE PROTEIN	CHEMBL4024703	1	Scientific Literature	J Med Chem	2017	None
CHEMBL3900394		359.39	0	BDBM204908	NS(=O)(=O)N1CCN(C(=O)n2sc3c(ccc[n+]3[O-])c2=O)CC1	IC50	'='	200.0	nM	TGM2 Inhibitory Activity Assay: 2 ul of a solution of different concentrations of the test compound in dimethyl sulfoxide was added to 28 ul of buffer (50 mM TRIS, 100 mM NaCl, 10 mM CaCl2, pH 7.5) and 10 ul of a TGM2 solution to give a TMG2 test concentration of 25 ug/ml, and the mixture incubated for 15 minutes at room temperature in a 96 half-well microtiter plate. The enzyme reaction was star…	BAO_0000357	single protein format	Homo sapiens	CHEMBL2730	Protein-glutamine gamma-glutamyltransferase	Homo sapiens	SINGLE PROTEIN	CHEMBL3886499	37	BindingDB Database		2016	None
CHEMBL3915197		361.38	0	BDBM204891	COc1ccc(CNC(=O)n2sc3c(ccc[n+]3[O-])c2=O)cc1OC	IC50	'='	370.0	nM	TGM2 Inhibitory Activity Assay: 2 ul of a solution of different concentrations of the test compound in dimethyl sulfoxide was added to 28 ul of buffer (50 mM TRIS, 100 mM NaCl, 10 mM CaCl2, pH 7.5) and 10 ul of a TGM2 solution to give a TMG2 test concentration of 25 ug/ml, and the mixture incubated for 15 minutes at room temperature in a 96 half-well microtiter plate. The enzyme reaction was star…	BAO_0000357	single protein format	Homo sapiens	CHEMBL2730	Protein-glutamine gamma-glutamyltransferase	Homo sapiens	SINGLE PROTEIN	CHEMBL3886499	37	BindingDB Database		2016	None
CHEMBL3969704		349.41	0	BDBM204914	CCCC(=O)C1CCN(C(=O)n2sc3c(ccc[n+]3[O-])c2=O)CC1	IC50	'='	120.0	nM	TGM2 Inhibitory Activity Assay: 2 ul of a solution of different concentrations of the test compound in dimethyl sulfoxide was added to 28 ul of buffer (50 mM TRIS, 100 mM NaCl, 10 mM CaCl2, pH 7.5) and 10 ul of a TGM2 solution to give a TMG2 test concentration of 25 ug/ml, and the mixture incubated for 15 minutes at room temperature in a 96 half-well microtiter plate. The enzyme reaction was star…	BAO_0000357	single protein format	Homo sapiens	CHEMBL2730	Protein-glutamine gamma-glutamyltransferase	Homo sapiens	SINGLE PROTEIN	CHEMBL3886499	37	BindingDB Database		2016	None
CHEMBL2086516		521.60	1	16y	C=CC(=O)Nc1ccc(S(=O)(=O)N2CCN(C(=O)OCc3ccc(Oc4ccccc4)cc3)CC2)cc1	IC50	'='	60.0	nM	Inhibition of human recombinant TG2 by fluorescent transamidation assay	BAO_0000357	single protein format	Homo sapiens	CHEMBL2730	Protein-glutamine gamma-glutamyltransferase	Homo sapiens	SINGLE PROTEIN	CHEMBL2086255	1	Scientific Literature	J Med Chem	2012	None
CHEMBL2086520		427.53	0	18a	C=CC(=O)Nc1ccc(S(=O)(=O)N2CCN(C(=O)CCc3ccccc3)CC2)cc1	IC50	'='	160.0	nM	Inhibition of human recombinant TG2 by fluorescent transamidation assay	BAO_0000357	single protein format	Homo sapiens	CHEMBL2730	Protein-glutamine gamma-glutamyltransferase	Homo sapiens	SINGLE PROTEIN	CHEMBL2086255	1	Scientific Literature	J Med Chem	2012	None
CHEMBL2086532		440.45	0	14e	C=CC(=O)Nc1ccc(S(=O)(=O)N2CCN(c3ncccc3C(F)(F)F)CC2)cc1	IC50	'='	52.0	nM	Inhibition of human recombinant TG2 by fluorescent transamidation assay	BAO_0000357	single protein format	Homo sapiens	CHEMBL2730	Protein-glutamine gamma-glutamyltransferase	Homo sapiens	SINGLE PROTEIN	CHEMBL2086255	1	Scientific Literature	J Med Chem	2012	None
CHEMBL183659		478.93	0	65	NNC(=O)CSc1nc2sc(Cl)c(-c3ccccc3F)c2c(=O)n1-c1cccc(F)c1	IC50	'='	130.0	nM	Inhibitory concentration against tissue transglutaminase was determined using full progress curves	BAO_0000357	single protein format	None	CHEMBL2730	Protein-glutamine gamma-glutamyltransferase	Homo sapiens	SINGLE PROTEIN	CHEMBL1141917	1	Scientific Literature	Bioorg Med Chem Lett	2005	None
CHEMBL182633		480.59	0	72	NNC(=O)CSc1nc2sc3c(c2c(=O)n1-c1cccc(F)c1)C(c1ccccc1)CCC3	IC50	'='	170.0	nM	Inhibitory concentration against tissue transglutaminase was determined using full progress curves	BAO_0000357	single protein format	None	CHEMBL2730	Protein-glutamine gamma-glutamyltransferase	Homo sapiens	SINGLE PROTEIN	CHEMBL1141917	1	Scientific Literature	Bioorg Med Chem Lett	2005	None
CHEMBL2203450		463.58	0	8e	C=CC(=O)NCCCC[C@H](NC(=O)c1ccccc1)C(=O)N1CCN(c2cccc(C)n2)CC1	IC50	'='	190.0	nM	Irreversible inhibition of transglutaminase 2	BAO_0000357	single protein format	None	CHEMBL2730	Protein-glutamine gamma-glutamyltransferase	Homo sapiens	SINGLE PROTEIN	CHEMBL2203174	1	Scientific Literature	ACS Med Chem Lett	2012	None
CHEMBL2203471		528.65	1	4n	C=CC(=O)NCCCC[C@H](NC(=O)OCc1ccccc1)C(=O)N1CCN(c2ccc3ccccc3c2)CC1	IC50	'='	230.0	nM	Irreversible inhibition of transglutaminase 2	BAO_0000357	single protein format	None	CHEMBL2730	Protein-glutamine gamma-glutamyltransferase	Homo sapiens	SINGLE PROTEIN	CHEMBL2203174	1	Scientific Literature	ACS Med Chem Lett	2012	None
CHEMBL2089395		407.49	0	16h	C=CC(=O)Nc1ccc(S(=O)(=O)N2CC3CC2CN3C(=O)OC(C)(C)C)cc1	IC50	'='	300.0	nM	Inhibition of human recombinant TG2 by fluorescent transamidation assay	BAO_0000357	single protein format	Homo sapiens	CHEMBL2730	Protein-glutamine gamma-glutamyltransferase	Homo sapiens	SINGLE PROTEIN	CHEMBL2086255	1	Scientific Literature	J Med Chem	2012	None
CHEMBL2089398		443.53	0	16k	C=CC(=O)Nc1ccc(S(=O)(=O)N2CCC(NC(=O)OCc3ccccc3)CC2)cc1	IC50	'='	220.0	nM	Inhibition of human recombinant TG2 by fluorescent transamidation assay	BAO_0000357	single protein format	Homo sapiens	CHEMBL2730	Protein-glutamine gamma-glutamyltransferase	Homo sapiens	SINGLE PROTEIN	CHEMBL2086255	1	Scientific Literature	J Med Chem	2012	None
CHEMBL2086480		391.49	0	28a	C=CC(=O)Nc1ccc(S(=O)(=O)N2CCN(C(=O)C3CCCC3)CC2)cc1	IC50	'='	32.0	nM	Inhibition of human recombinant TG2 by fluorescent transamidation assay	BAO_0000357	single protein format	Homo sapiens	CHEMBL2730	Protein-glutamine gamma-glutamyltransferase	Homo sapiens	SINGLE PROTEIN	CHEMBL2086255	1	Scientific Literature	J Med Chem	2012	None
CHEMBL2086509		463.94	0	16r	C=CC(=O)Nc1ccc(S(=O)(=O)N2CCN(C(=O)OCc3ccccc3Cl)CC2)cc1	IC50	'='	94.0	nM	Inhibition of human recombinant TG2 by fluorescent transamidation assay	BAO_0000357	single protein format	Homo sapiens	CHEMBL2730	Protein-glutamine gamma-glutamyltransferase	Homo sapiens	SINGLE PROTEIN	CHEMBL2086255	1	Scientific Literature	J Med Chem	2012	None
CHEMBL2086510		497.50	0	16s	C=CC(=O)Nc1ccc(S(=O)(=O)N2CCN(C(=O)OCc3ccccc3C(F)(F)F)CC2)cc1	IC50	'='	110.0	nM	Inhibition of human recombinant TG2 by fluorescent transamidation assay	BAO_0000357	single protein format	Homo sapiens	CHEMBL2730	Protein-glutamine gamma-glutamyltransferase	Homo sapiens	SINGLE PROTEIN	CHEMBL2086255	1	Scientific Literature	J Med Chem	2012	None
CHEMBL2086525		406.51	0	17c	C=CC(=O)Nc1ccc(S(=O)(=O)N2CCN(C(=O)N3CCCCC3)CC2)cc1	IC50	'='	37.0	nM	Inhibition of human recombinant TG2 by fluorescent transamidation assay	BAO_0000357	single protein format	Homo sapiens	CHEMBL2730	Protein-glutamine gamma-glutamyltransferase	Homo sapiens	SINGLE PROTEIN	CHEMBL2086255	1	Scientific Literature	J Med Chem	2012	None
CHEMBL2086526		442.49	0	17d	C=CC(=O)Nc1ccc(S(=O)(=O)N2CCN(C(=O)N3CCC(F)(F)CC3)CC2)cc1	IC50	'='	41.0	nM	Inhibition of human recombinant TG2 by fluorescent transamidation assay	BAO_0000357	single protein format	Homo sapiens	CHEMBL2730	Protein-glutamine gamma-glutamyltransferase	Homo sapiens	SINGLE PROTEIN	CHEMBL2086255	1	Scientific Literature	J Med Chem	2012	None
CHEMBL2086536		413.54	0	19a	C=CC(=O)Nc1ccc(S(=O)(=O)N2CCN(CCCc3ccccc3)CC2)cc1	IC50	'='	380.0	nM	Inhibition of human recombinant TG2 by fluorescent transamidation assay	BAO_0000357	single protein format	Homo sapiens	CHEMBL2730	Protein-glutamine gamma-glutamyltransferase	Homo sapiens	SINGLE PROTEIN	CHEMBL2086255	1	Scientific Literature	J Med Chem	2012	None
CHEMBL2086537		427.57	0	19b	C=CC(=O)Nc1ccc(S(=O)(=O)N2CCN(CCCCc3ccccc3)CC2)cc1	IC50	'='	310.0	nM	Inhibition of human recombinant TG2 by fluorescent transamidation assay	BAO_0000357	single protein format	Homo sapiens	CHEMBL2730	Protein-glutamine gamma-glutamyltransferase	Homo sapiens	SINGLE PROTEIN	CHEMBL2086255	1	Scientific Literature	J Med Chem	2012	None
CHEMBL180595		426.50	0	55	NNC(=O)CSc1nc2scc(-c3ccccc3)c2c(=O)n1-c1cccc(F)c1	IC50	'='	250.0	nM	Inhibitory concentration against tissue transglutaminase	BAO_0000357	single protein format	None	CHEMBL2730	Protein-glutamine gamma-glutamyltransferase	Homo sapiens	SINGLE PROTEIN	CHEMBL1141917	1	Scientific Literature	Bioorg Med Chem Lett	2005	None
CHEMBL2089386		395.48	0	14a	C=CC(=O)Nc1ccc(S(=O)(=O)N2CCN(C(=O)OC(C)(C)C)CC2)cc1	IC50	'='	120.0	nM	Inhibition of human recombinant TG2 by fluorescent transamidation assay	BAO_0000357	single protein format	Homo sapiens	CHEMBL2730	Protein-glutamine gamma-glutamyltransferase	Homo sapiens	SINGLE PROTEIN	CHEMBL2086255	1	Scientific Literature	J Med Chem	2012	None
CHEMBL2152208		492.60	0	9u	C=CC(=O)NC1CCN(S(=O)(=O)c2ccc(C(=O)NCCc3ccc4cccnc4c3)cc2)CC1	IC50	'='	310.0	nM	Inhibition of human TGM2	BAO_0000357	single protein format	Homo sapiens	CHEMBL2730	Protein-glutamine gamma-glutamyltransferase	Homo sapiens	SINGLE PROTEIN	CHEMBL2150866	1	Scientific Literature	ACS Med Chem Lett	2012	None
CHEMBL4228168		481.57	0	7b	C=CC(=O)NCCCC[C@H](NC(=O)Cc1ccccc1)C(=O)N1CCN(c2cccc(F)n2)CC1	IC50	'='	110.0	nM	Inhibition of human TGase 2 using R-I-Cad/DMC as substrate preincubated for 5 mins followed by substrate addition measured at 30 secs interval over 900 secs by fluorescence anisotropy assay	BAO_0000357	single protein format	Homo sapiens	CHEMBL2730	Protein-glutamine gamma-glutamyltransferase	Homo sapiens	SINGLE PROTEIN	CHEMBL4219231	1	Scientific Literature	J Med Chem	2018	None
CHEMBL2086515		521.60	1	16x	C=CC(=O)Nc1ccc(S(=O)(=O)N2CCN(C(=O)OCc3cccc(Oc4ccccc4)c3)CC2)cc1	IC50	'='	54.0	nM	Inhibition of human recombinant TG2 by fluorescent transamidation assay	BAO_0000357	single protein format	Homo sapiens	CHEMBL2730	Protein-glutamine gamma-glutamyltransferase	Homo sapiens	SINGLE PROTEIN	CHEMBL2086255	1	Scientific Literature	J Med Chem	2012	None
CHEMBL2086519		407.49	0	16ab	C=CC(=O)Nc1ccc(S(=O)(=O)N2CCN(C(=O)OC3CCCC3)CC2)cc1	IC50	'='	44.0	nM	Inhibition of human recombinant TG2 by fluorescent transamidation assay	BAO_0000357	single protein format	Homo sapiens	CHEMBL2730	Protein-glutamine gamma-glutamyltransferase	Homo sapiens	SINGLE PROTEIN	CHEMBL2086255	1	Scientific Literature	J Med Chem	2012	None
CHEMBL2086541		458.58	0	24d	C=CC(=O)Nc1ccc(S(=O)(=O)N2CCN(C(=O)C34CC5CC(CC(C5)C3)C4)CC2)cn1	IC50	'='	15.0	nM	Inhibition of human recombinant TG2 by fluorescent transamidation assay	BAO_0000357	single protein format	Homo sapiens	CHEMBL2730	Protein-glutamine gamma-glutamyltransferase	Homo sapiens	SINGLE PROTEIN	CHEMBL2086255	1	Scientific Literature	J Med Chem	2012	None
CHEMBL2086543		431.47	0	25b	C=CC(=O)Nc1ncc(S(=O)(=O)N2CCN(C(=O)OCc3ccccc3)CC2)cn1	IC50	'='	69.0	nM	Inhibition of human recombinant TG2 by fluorescent transamidation assay	BAO_0000357	single protein format	Homo sapiens	CHEMBL2730	Protein-glutamine gamma-glutamyltransferase	Homo sapiens	SINGLE PROTEIN	CHEMBL2086255	1	Scientific Literature	J Med Chem	2012	None
CHEMBL2086505		497.50	0	29e	C=CC(=O)Nc1ccc(S(=O)(=O)N2CCN(C(=O)OCc3ccccc3)CC2)c(C(F)(F)F)c1	IC50	'='	180.0	nM	Inhibition of human recombinant TG2 by fluorescent transamidation assay	BAO_0000357	single protein format	Homo sapiens	CHEMBL2730	Protein-glutamine gamma-glutamyltransferase	Homo sapiens	SINGLE PROTEIN	CHEMBL2086255	1	Scientific Literature	J Med Chem	2012	None
CHEMBL2152198		450.56	0	9k	C=CC(=O)NC1CCN(S(=O)(=O)c2ccc(C(=O)NCCN3CCOCC3)cc2)CC1	IC50	'='	380.0	nM	Inhibition of human TGM2	BAO_0000357	single protein format	Homo sapiens	CHEMBL2730	Protein-glutamine gamma-glutamyltransferase	Homo sapiens	SINGLE PROTEIN	CHEMBL2150866	1	Scientific Literature	ACS Med Chem Lett	2012	None
CHEMBL2152090		443.53	0	8a	C=CC(=O)NC1CCN(S(=O)(=O)c2ccc(NC(=O)OCc3ccccc3)cc2)CC1	IC50	'='	280.0	nM	Inhibition of human TGM2	BAO_0000357	single protein format	Homo sapiens	CHEMBL2730	Protein-glutamine gamma-glutamyltransferase	Homo sapiens	SINGLE PROTEIN	CHEMBL2150866	1	Scientific Literature	ACS Med Chem Lett	2012	None
CHEMBL2152211		485.56	0	9x	C=CC(=O)NC1CCN(S(=O)(=O)c2ccc(C(=O)NCCc3cccc4c3OCO4)cc2)CC1	IC50	'='	280.0	nM	Inhibition of human TGM2	BAO_0000357	single protein format	Homo sapiens	CHEMBL2730	Protein-glutamine gamma-glutamyltransferase	Homo sapiens	SINGLE PROTEIN	CHEMBL2150866	1	Scientific Literature	ACS Med Chem Lett	2012	None
CHEMBL2086522		363.44	0	18c	C=CC(=O)Nc1ccc(S(=O)(=O)N2CCN(C(=O)C3CC3)CC2)cc1	IC50	'='	110.0	nM	Inhibition of human recombinant TG2 by fluorescent transamidation assay	BAO_0000357	single protein format	Homo sapiens	CHEMBL2730	Protein-glutamine gamma-glutamyltransferase	Homo sapiens	SINGLE PROTEIN	CHEMBL2086255	1	Scientific Literature	J Med Chem	2012	None
CHEMBL2086527		392.48	0	17e	C=CC(=O)Nc1ccc(S(=O)(=O)N2CCN(C(=O)N3CCCC3)CC2)cc1	IC50	'='	57.0	nM	Inhibition of human recombinant TG2 by fluorescent transamidation assay	BAO_0000357	single protein format	Homo sapiens	CHEMBL2730	Protein-glutamine gamma-glutamyltransferase	Homo sapiens	SINGLE PROTEIN	CHEMBL2086255	1	Scientific Literature	J Med Chem	2012	None
CHEMBL1770531		374.83	0	33	O=C(/C=C1/C(=O)N(Cc2ccccc2)c2cccc(Cl)c21)c1cccnc1	IC50	'='	360.0	nM	Inhibition of human transglutaminase 2 using ZGBC as a substrate after 30 to 60 mins by fluorometric assay	BAO_0000357	single protein format	Homo sapiens	CHEMBL2730	Protein-glutamine gamma-glutamyltransferase	Homo sapiens	SINGLE PROTEIN	CHEMBL1770135	1	Scientific Literature	Bioorg Med Chem Lett	2011	None
CHEMBL2086479		429.50	0	16n	C=CC(=O)Nc1cccc(S(=O)(=O)N2CCN(C(=O)OCc3ccccc3)CC2)c1	IC50	'='	350.0	nM	Inhibition of human recombinant TG2 by fluorescent transamidation assay	BAO_0000357	single protein format	Homo sapiens	CHEMBL2730	Protein-glutamine gamma-glutamyltransferase	Homo sapiens	SINGLE PROTEIN	CHEMBL2086255	1	Scientific Literature	J Med Chem	2012	None
CHEMBL2086489		429.93	0	28j	CC(C)(C)OC(=O)N1CCN(S(=O)(=O)c2ccc(NC(=O)/C=C\Cl)cc2)CC1	IC50	'='	140.0	nM	Inhibition of human recombinant TG2 by fluorescent transamidation assay	BAO_0000357	single protein format	Homo sapiens	CHEMBL2730	Protein-glutamine gamma-glutamyltransferase	Homo sapiens	SINGLE PROTEIN	CHEMBL2086255	1	Scientific Literature	J Med Chem	2012	None
CHEMBL2086511		521.60	1	16t	C=CC(=O)Nc1ccc(S(=O)(=O)N2CCN(C(=O)OCc3ccccc3Oc3ccccc3)CC2)cc1	IC50	'='	130.0	nM	Inhibition of human recombinant TG2 by fluorescent transamidation assay	BAO_0000357	single protein format	Homo sapiens	CHEMBL2730	Protein-glutamine gamma-glutamyltransferase	Homo sapiens	SINGLE PROTEIN	CHEMBL2086255	1	Scientific Literature	J Med Chem	2012	None
CHEMBL2086513		479.56	0	16v	C=CC(=O)Nc1ccc(S(=O)(=O)N2CCN(C(=O)OCc3cccc4ccccc34)CC2)cc1	IC50	'='	82.0	nM	Inhibition of human recombinant TG2 by fluorescent transamidation assay	BAO_0000357	single protein format	Homo sapiens	CHEMBL2730	Protein-glutamine gamma-glutamyltransferase	Homo sapiens	SINGLE PROTEIN	CHEMBL2086255	1	Scientific Literature	J Med Chem	2012	None
CHEMBL2086518		367.43	0	16aa	C=CC(=O)Nc1ccc(S(=O)(=O)N2CCN(C(=O)OCC)CC2)cc1	IC50	'='	72.0	nM	Inhibition of human recombinant TG2 by fluorescent transamidation assay	BAO_0000357	single protein format	Homo sapiens	CHEMBL2730	Protein-glutamine gamma-glutamyltransferase	Homo sapiens	SINGLE PROTEIN	CHEMBL2086255	1	Scientific Literature	J Med Chem	2012	None
CHEMBL2367730		439.54	0	18b	C=CC(=O)Nc1ccc(S(=O)(=O)N2CCN(C(=O)[C@H]3C[C@@H]3c3ccccc3)CC2)cc1	IC50	'='	34.0	nM	Inhibition of human recombinant TG2 by fluorescent transamidation assay	BAO_0000357	single protein format	Homo sapiens	CHEMBL2730	Protein-glutamine gamma-glutamyltransferase	Homo sapiens	SINGLE PROTEIN	CHEMBL2086255	1	Scientific Literature	J Med Chem	2012	None
CHEMBL2086533		440.45	0	14f	C=CC(=O)Nc1ccc(S(=O)(=O)N2CCN(c3ccc(C(F)(F)F)cn3)CC2)cc1	IC50	'='	76.0	nM	Inhibition of human recombinant TG2 by fluorescent transamidation assay	BAO_0000357	single protein format	Homo sapiens	CHEMBL2730	Protein-glutamine gamma-glutamyltransferase	Homo sapiens	SINGLE PROTEIN	CHEMBL2086255	1	Scientific Literature	J Med Chem	2012	None
CHEMBL2086539		430.49	0	24b	C=CC(=O)Nc1ccc(S(=O)(=O)N2CCN(C(=O)OCc3ccccc3)CC2)cn1	IC50	'='	78.0	nM	Inhibition of human recombinant TG2 by fluorescent transamidation assay	BAO_0000357	single protein format	Homo sapiens	CHEMBL2730	Protein-glutamine gamma-glutamyltransferase	Homo sapiens	SINGLE PROTEIN	CHEMBL2086255	1	Scientific Literature	J Med Chem	2012	None
CHEMBL2086540		364.43	0	24c	C=CC(=O)Nc1ccc(S(=O)(=O)N2CCN(C(=O)C3CC3)CC2)cn1	IC50	'='	180.0	nM	Inhibition of human recombinant TG2 by fluorescent transamidation assay	BAO_0000357	single protein format	Homo sapiens	CHEMBL2730	Protein-glutamine gamma-glutamyltransferase	Homo sapiens	SINGLE PROTEIN	CHEMBL2086255	1	Scientific Literature	J Med Chem	2012	None
CHEMBL2086889		313.32	0	7c	CCn1nc(-c2ccc(OC)cc2)nc2c(=O)n(C)c(=O)nc1-2	IC50	'='	25.0	nM	Inhibition of human recombinant TG2 by fluorescent transamidation assay	BAO_0000357	single protein format	Homo sapiens	CHEMBL2730	Protein-glutamine gamma-glutamyltransferase	Homo sapiens	SINGLE PROTEIN	CHEMBL2086255	1	Scientific Literature	J Med Chem	2012	None
CHEMBL2089393		455.54	0	16f	C=CC(=O)Nc1ccc(S(=O)(=O)N2CC3CN(C(=O)OCc4ccccc4)CC3C2)cc1	IC50	'='	140.0	nM	Inhibition of human recombinant TG2 by fluorescent transamidation assay	BAO_0000357	single protein format	Homo sapiens	CHEMBL2730	Protein-glutamine gamma-glutamyltransferase	Homo sapiens	SINGLE PROTEIN	CHEMBL2086255	1	Scientific Literature	J Med Chem	2012	None
CHEMBL2152101		453.56	0	9d	C=CC(=O)NC1CCN(S(=O)(=O)c2ccc(C(=O)N[C@@H]3C[C@H]3c3ccccc3)cc2)CC1	IC50	'='	410.0	nM	Inhibition of human TGM2	BAO_0000357	single protein format	Homo sapiens	CHEMBL2730	Protein-glutamine gamma-glutamyltransferase	Homo sapiens	SINGLE PROTEIN	CHEMBL2150866	1	Scientific Literature	ACS Med Chem Lett	2012	None
CHEMBL2152204		471.58	0	9q	C=CC(=O)NC1CCN(S(=O)(=O)c2ccc(C(=O)NCCc3ccc(OC)cc3)cc2)CC1	IC50	'='	110.0	nM	Inhibition of human TGM2	BAO_0000357	single protein format	Homo sapiens	CHEMBL2730	Protein-glutamine gamma-glutamyltransferase	Homo sapiens	SINGLE PROTEIN	CHEMBL2150866	1	Scientific Literature	ACS Med Chem Lett	2012	None
CHEMBL3949090		428.47	0	BDBM204888	O=C(CCOc1ccccc1)N1CCN(C(=O)n2sc3c(ccc[n+]3[O-])c2=O)CC1	IC50	'='	14.0	nM	TGM2 Inhibitory Activity Assay: 2 ul of a solution of different concentrations of the test compound in dimethyl sulfoxide was added to 28 ul of buffer (50 mM TRIS, 100 mM NaCl, 10 mM CaCl2, pH 7.5) and 10 ul of a TGM2 solution to give a TMG2 test concentration of 25 ug/ml, and the mixture incubated for 15 minutes at room temperature in a 96 half-well microtiter plate. The enzyme reaction was star…	BAO_0000357	single protein format	Homo sapiens	CHEMBL2730	Protein-glutamine gamma-glutamyltransferase	Homo sapiens	SINGLE PROTEIN	CHEMBL3886499	37	BindingDB Database		2016	None
CHEMBL2089400		443.53	0	16m	C=CC(=O)Nc1ccc(S(=O)(=O)N2CCCN(C(=O)OCc3ccccc3)CC2)cc1	IC50	'='	460.0	nM	Inhibition of human recombinant TG2 by fluorescent transamidation assay	BAO_0000357	single protein format	Homo sapiens	CHEMBL2730	Protein-glutamine gamma-glutamyltransferase	Homo sapiens	SINGLE PROTEIN	CHEMBL2086255	1	Scientific Literature	J Med Chem	2012	None
CHEMBL2203451		477.61	0	8d	C=CC(=O)NCCCC[C@H](NC(=O)Cc1ccccc1)C(=O)N1CCN(c2cccc(C)n2)CC1	IC50	'='	14.0	nM	Irreversible inhibition of transglutaminase 2	BAO_0000357	single protein format	None	CHEMBL2730	Protein-glutamine gamma-glutamyltransferase	Homo sapiens	SINGLE PROTEIN	CHEMBL2203174	1	Scientific Literature	ACS Med Chem Lett	2012	None
CHEMBL2203452		401.51	0	8c	C=CC(=O)NCCCC[C@H](NC(C)=O)C(=O)N1CCN(c2cccc(C)n2)CC1	IC50	'='	190.0	nM	Irreversible inhibition of transglutaminase 2	BAO_0000357	single protein format	None	CHEMBL2730	Protein-glutamine gamma-glutamyltransferase	Homo sapiens	SINGLE PROTEIN	CHEMBL2203174	1	Scientific Literature	ACS Med Chem Lett	2012	None
CHEMBL2203467		477.61	0	4j	C=CC(=O)NCCCC[C@H](NC(=O)OCc1ccccc1)C(=O)N1CCC(c2ccccc2)CC1	IC50	'='	54.0	nM	Irreversible inhibition of transglutaminase 2	BAO_0000357	single protein format	None	CHEMBL2730	Protein-glutamine gamma-glutamyltransferase	Homo sapiens	SINGLE PROTEIN	CHEMBL2203174	1	Scientific Literature	ACS Med Chem Lett	2012	None
CHEMBL2089388		429.50	0	16a	C=CC(=O)Nc1ccc(S(=O)(=O)N2CCN(C(=O)OCc3ccccc3)CC2)cc1	IC50	'='	120.0	nM	Inhibition of human recombinant TG2 by fluorescent transamidation assay	BAO_0000357	single protein format	Homo sapiens	CHEMBL2730	Protein-glutamine gamma-glutamyltransferase	Homo sapiens	SINGLE PROTEIN	CHEMBL2086255	1	Scientific Literature	J Med Chem	2012	None
CHEMBL2086514		479.56	0	16w	C=CC(=O)Nc1ccc(S(=O)(=O)N2CCN(C(=O)OCc3ccc4ccccc4c3)CC2)cc1	IC50	'='	220.0	nM	Inhibition of human recombinant TG2 by fluorescent transamidation assay	BAO_0000357	single protein format	Homo sapiens	CHEMBL2730	Protein-glutamine gamma-glutamyltransferase	Homo sapiens	SINGLE PROTEIN	CHEMBL2086255	1	Scientific Literature	J Med Chem	2012	None
CHEMBL2086531		386.48	0	14d	C=CC(=O)Nc1ccc(S(=O)(=O)N2CCN(c3cccc(C)n3)CC2)cc1	IC50	'='	35.0	nM	Inhibition of human recombinant TG2 by fluorescent transamidation assay	BAO_0000357	single protein format	Homo sapiens	CHEMBL2730	Protein-glutamine gamma-glutamyltransferase	Homo sapiens	SINGLE PROTEIN	CHEMBL2086255	1	Scientific Literature	J Med Chem	2012	None
CHEMBL2089399		443.53	0	16l	C=CC(=O)Nc1ccc(S(=O)(=O)NC2CCN(C(=O)OCc3ccccc3)CC2)cc1	IC50	'='	450.0	nM	Inhibition of human recombinant TG2 by fluorescent transamidation assay	BAO_0000357	single protein format	Homo sapiens	CHEMBL2730	Protein-glutamine gamma-glutamyltransferase	Homo sapiens	SINGLE PROTEIN	CHEMBL2086255	1	Scientific Literature	J Med Chem	2012	None
CHEMBL183571		426.50	0	62	NNC(=O)CSc1nc2scc(-c3ccc(F)cc3)c2c(=O)n1-c1ccccc1	IC50	'='	290.0	nM	Inhibitory concentration against tissue transglutaminase was determined using full progress curves	BAO_0000357	single protein format	None	CHEMBL2730	Protein-glutamine gamma-glutamyltransferase	Homo sapiens	SINGLE PROTEIN	CHEMBL1141917	1	Scientific Literature	Bioorg Med Chem Lett	2005	None
CHEMBL2152103		455.58	0	9f	C=CC(=O)NC1CCN(S(=O)(=O)c2ccc(C(=O)N(C)CCc3ccccc3)cc2)CC1	IC50	'='	460.0	nM	Inhibition of human TGM2	BAO_0000357	single protein format	Homo sapiens	CHEMBL2730	Protein-glutamine gamma-glutamyltransferase	Homo sapiens	SINGLE PROTEIN	CHEMBL2150866	1	Scientific Literature	ACS Med Chem Lett	2012	None
CHEMBL2086528		457.60	0	18d	C=CC(=O)Nc1ccc(S(=O)(=O)N2CCN(C(=O)C34CC5CC(CC(C5)C3)C4)CC2)cc1	IC50	'='	10.0	nM	Inhibition of human recombinant TG2 by fluorescent transamidation assay	BAO_0000357	single protein format	Homo sapiens	CHEMBL2730	Protein-glutamine gamma-glutamyltransferase	Homo sapiens	SINGLE PROTEIN	CHEMBL2086255	1	Scientific Literature	J Med Chem	2012	None
CHEMBL2086534		371.46	0	14g	C=CC(=O)Nc1ccc(S(=O)(=O)N2CCN(c3ccccc3)CC2)cc1	IC50	'='	180.0	nM	Inhibition of human recombinant TG2 by fluorescent transamidation assay	BAO_0000357	single protein format	Homo sapiens	CHEMBL2730	Protein-glutamine gamma-glutamyltransferase	Homo sapiens	SINGLE PROTEIN	CHEMBL2086255	1	Scientific Literature	J Med Chem	2012	None
CHEMBL2086506		465.48	0	16o	C=CC(=O)Nc1ccc(S(=O)(=O)N2CCN(C(=O)OCc3cccc(F)c3F)CC2)cc1	IC50	'='	46.0	nM	Inhibition of human recombinant TG2 by fluorescent transamidation assay	BAO_0000357	single protein format	Homo sapiens	CHEMBL2730	Protein-glutamine gamma-glutamyltransferase	Homo sapiens	SINGLE PROTEIN	CHEMBL2086255	1	Scientific Literature	J Med Chem	2012	None
CHEMBL3891796		372.43	0	BDBM204897	CCS(=O)(=O)N1CCN(C(=O)n2sc3c(ccc[n+]3[O-])c2=O)CC1	IC50	'='	61.0	nM	TGM2 Inhibitory Activity Assay: 2 ul of a solution of different concentrations of the test compound in dimethyl sulfoxide was added to 28 ul of buffer (50 mM TRIS, 100 mM NaCl, 10 mM CaCl2, pH 7.5) and 10 ul of a TGM2 solution to give a TMG2 test concentration of 25 ug/ml, and the mixture incubated for 15 minutes at room temperature in a 96 half-well microtiter plate. The enzyme reaction was star…	BAO_0000357	single protein format	Homo sapiens	CHEMBL2730	Protein-glutamine gamma-glutamyltransferase	Homo sapiens	SINGLE PROTEIN	CHEMBL3886499	37	BindingDB Database		2016	None
CHEMBL2089385		666.78	1	1	CC(=O)N1CCC[C@H]1C(=O)N[C@@H](CCC(=O)C=[N+]=[N-])C(=O)N[C@@H](CC(C)C)C(=O)N1CCC[C@H]1C(=O)N[C@@H](Cc1ccccc1)C(N)=O	IC50	'='	200.0	nM	Inhibition of human recombinant TG2 by fluorescent transamidation assay	BAO_0000357	single protein format	Homo sapiens	CHEMBL2730	Protein-glutamine gamma-glutamyltransferase	Homo sapiens	SINGLE PROTEIN	CHEMBL2086255	1	Scientific Literature	J Med Chem	2012	None
CHEMBL2086524		460.60	0	17b	C=CC(=O)Nc1ccc(S(=O)(=O)N2CCN(C(=O)N3CCCC4CCCCC43)CC2)cc1	IC50	'='	450.0	nM	Inhibition of human TG2 in HEK cells by fluorescent transamidation assay	BAO_0000219	cell-based format	Homo sapiens	CHEMBL2730	Protein-glutamine gamma-glutamyltransferase	Homo sapiens	SINGLE PROTEIN	CHEMBL2086255	1	Scientific Literature	J Med Chem	2012	CHEMBL3307715
CHEMBL4225490		463.58	0	7a	C=CC(=O)NCCCC[C@H](NC(=O)Cc1ccccc1)C(=O)N1CCN(c2ccccn2)CC1	IC50	'='	340.0	nM	Inhibition of human TGase 2 using R-I-Cad/DMC as substrate preincubated for 5 mins followed by substrate addition measured at 30 secs interval over 900 secs by fluorescence anisotropy assay	BAO_0000357	single protein format	Homo sapiens	CHEMBL2730	Protein-glutamine gamma-glutamyltransferase	Homo sapiens	SINGLE PROTEIN	CHEMBL4219231	1	Scientific Literature	J Med Chem	2018	None
CHEMBL4228671		542.48	1	7d	C=CC(=O)NCCCC[C@H](NC(=O)Cc1ccccc1)C(=O)N1CCN(c2cccc(Br)n2)CC1	IC50	'='	220.0	nM	Inhibition of human TGase 2 using R-I-Cad/DMC as substrate preincubated for 5 mins followed by substrate addition measured at 30 secs interval over 900 secs by fluorescence anisotropy assay	BAO_0000357	single protein format	Homo sapiens	CHEMBL2730	Protein-glutamine gamma-glutamyltransferase	Homo sapiens	SINGLE PROTEIN	CHEMBL4219231	1	Scientific Literature	J Med Chem	2018	None
CHEMBL4228146		525.63	1	7h	C=CC(=O)NCCCC[C@H](NC(=O)Cc1ccccc1)C(=O)N1CCN(c2cccc(OCCF)n2)CC1	IC50	'='	390.0	nM	Inhibition of human TGase 2 using R-I-Cad/DMC as substrate preincubated for 5 mins followed by substrate addition measured at 30 secs interval over 900 secs by fluorescence anisotropy assay	BAO_0000357	single protein format	Homo sapiens	CHEMBL2730	Protein-glutamine gamma-glutamyltransferase	Homo sapiens	SINGLE PROTEIN	CHEMBL4219231	1	Scientific Literature	J Med Chem	2018	None
CHEMBL2203473		493.61	0	4p	C=CC(=O)NCCCC[C@H](NC(=O)OCc1ccccc1)C(=O)N1CCN(c2cccc(C)n2)CC1	IC50	'='	55.0	nM	Irreversible inhibition of transglutaminase 2	BAO_0000357	single protein format	None	CHEMBL2730	Protein-glutamine gamma-glutamyltransferase	Homo sapiens	SINGLE PROTEIN	CHEMBL2203174	1	Scientific Literature	ACS Med Chem Lett	2012	None
CHEMBL3900780		350.40	0	BDBM204895	CC(C)C(=O)N1CCN(C(=O)n2sc3c(ccc[n+]3[O-])c2=O)CC1	IC50	'='	62.0	nM	TGM2 Inhibitory Activity Assay: 2 ul of a solution of different concentrations of the test compound in dimethyl sulfoxide was added to 28 ul of buffer (50 mM TRIS, 100 mM NaCl, 10 mM CaCl2, pH 7.5) and 10 ul of a TGM2 solution to give a TMG2 test concentration of 25 ug/ml, and the mixture incubated for 15 minutes at room temperature in a 96 half-well microtiter plate. The enzyme reaction was star…	BAO_0000357	single protein format	Homo sapiens	CHEMBL2730	Protein-glutamine gamma-glutamyltransferase	Homo sapiens	SINGLE PROTEIN	CHEMBL3886499	37	BindingDB Database		2016	None
CHEMBL3960810		356.43	0	BDBM204896	CCS(=O)(=O)N1CCN(C(=O)n2sc3ncccc3c2=O)CC1	IC50	'='	430.0	nM	TGM2 Inhibitory Activity Assay: 2 ul of a solution of different concentrations of the test compound in dimethyl sulfoxide was added to 28 ul of buffer (50 mM TRIS, 100 mM NaCl, 10 mM CaCl2, pH 7.5) and 10 ul of a TGM2 solution to give a TMG2 test concentration of 25 ug/ml, and the mixture incubated for 15 minutes at room temperature in a 96 half-well microtiter plate. The enzyme reaction was star…	BAO_0000357	single protein format	Homo sapiens	CHEMBL2730	Protein-glutamine gamma-glutamyltransferase	Homo sapiens	SINGLE PROTEIN	CHEMBL3886499	37	BindingDB Database		2016	None
CHEMBL3423194		240.65	0	12	NC(=O)[C@H]1O[C@H]1C(=O)Nc1cccc(Cl)c1	IC50	'='	48.0	nM	Inhibition of transglutaminase 2 (unknown origin)	BAO_0000357	single protein format	Homo sapiens	CHEMBL2730	Protein-glutamine gamma-glutamyltransferase	Homo sapiens	SINGLE PROTEIN	CHEMBL3421597	1	Scientific Literature	Eur J Med Chem	2015	None
CHEMBL3423198		319.54	0	16	NC(=O)[C@@H]1O[C@@H]1C(=O)Nc1ccc(Br)c(Cl)c1	IC50	'='	2024-06-09	nM	Inhibition of transglutaminase 2 (unknown origin)	BAO_0000357	single protein format	Homo sapiens	CHEMBL2730	Protein-glutamine gamma-glutamyltransferase	Homo sapiens	SINGLE PROTEIN	CHEMBL3421597	1	Scientific Literature	Eur J Med Chem	2015	None
CHEMBL2203451		477.61	0	6a	C=CC(=O)NCCCC[C@H](NC(=O)Cc1ccccc1)C(=O)N1CCN(c2cccc(C)n2)CC1	IC50	'='	310.0	nM	Inhibition of human TGase 2 using R-I-Cad/DMC as substrate preincubated for 5 mins followed by substrate addition measured at 30 secs interval over 900 secs by fluorescence anisotropy assay	BAO_0000357	single protein format	Homo sapiens	CHEMBL2730	Protein-glutamine gamma-glutamyltransferase	Homo sapiens	SINGLE PROTEIN	CHEMBL4219231	1	Scientific Literature	J Med Chem	2018	None
CHEMBL4227301		508.58	1	7i	C=CC(=O)NCCCC[C@H](NC(=O)Cc1ccccc1)C(=O)N1CCN(c2cccc([N+](=O)[O-])n2)CC1	IC50	'='	100.0	nM	Inhibition of human TGase 2 using R-I-Cad/DMC as substrate preincubated for 5 mins followed by substrate addition measured at 30 secs interval over 900 secs by fluorescence anisotropy assay	BAO_0000357	single protein format	Homo sapiens	CHEMBL2730	Protein-glutamine gamma-glutamyltransferase	Homo sapiens	SINGLE PROTEIN	CHEMBL4219231	1	Scientific Literature	J Med Chem	2018	None
CHEMBL3943876		358.40	0	BDBM204921	CS(=O)(=O)N1CCN(C(=O)n2sc3c(ccc[n+]3[O-])c2=O)CC1	IC50	'='	250.0	nM	TGM2 Inhibitory Activity Assay: 2 ul of a solution of different concentrations of the test compound in dimethyl sulfoxide was added to 28 ul of buffer (50 mM TRIS, 100 mM NaCl, 10 mM CaCl2, pH 7.5) and 10 ul of a TGM2 solution to give a TMG2 test concentration of 25 ug/ml, and the mixture incubated for 15 minutes at room temperature in a 96 half-well microtiter plate. The enzyme reaction was star…	BAO_0000357	single protein format	Homo sapiens	CHEMBL2730	Protein-glutamine gamma-glutamyltransferase	Homo sapiens	SINGLE PROTEIN	CHEMBL3886499	37	BindingDB Database		2016	None
CHEMBL3976921		None	None	BDBM204892		IC50	'='	340.0	nM	TGM2 Inhibitory Activity Assay: 2 ul of a solution of different concentrations of the test compound in dimethyl sulfoxide was added to 28 ul of buffer (50 mM TRIS, 100 mM NaCl, 10 mM CaCl2, pH 7.5) and 10 ul of a TGM2 solution to give a TMG2 test concentration of 25 ug/ml, and the mixture incubated for 15 minutes at room temperature in a 96 half-well microtiter plate. The enzyme reaction was star…	BAO_0000357	single protein format	Homo sapiens	CHEMBL2730	Protein-glutamine gamma-glutamyltransferase	Homo sapiens	SINGLE PROTEIN	CHEMBL3886499	37	BindingDB Database		2016	None
CHEMBL3952109		377.47	0	BDBM204898	CN1CCN(C2CCN(C(=O)n3sc4c(ccc[n+]4[O-])c3=O)CC2)CC1	IC50	'='	340.0	nM	TGM2 Inhibitory Activity Assay: 2 ul of a solution of different concentrations of the test compound in dimethyl sulfoxide was added to 28 ul of buffer (50 mM TRIS, 100 mM NaCl, 10 mM CaCl2, pH 7.5) and 10 ul of a TGM2 solution to give a TMG2 test concentration of 25 ug/ml, and the mixture incubated for 15 minutes at room temperature in a 96 half-well microtiter plate. The enzyme reaction was star…	BAO_0000357	single protein format	Homo sapiens	CHEMBL2730	Protein-glutamine gamma-glutamyltransferase	Homo sapiens	SINGLE PROTEIN	CHEMBL3886499	37	BindingDB Database		2016	None
CHEMBL2203474		493.61	0	4q	C=CC(=O)NCCCC[C@H](NC(=O)OCc1ccccc1)C(=O)N1CCN(c2ncccc2C)CC1	IC50	'='	170.0	nM	Irreversible inhibition of transglutaminase 2	BAO_0000357	single protein format	None	CHEMBL2730	Protein-glutamine gamma-glutamyltransferase	Homo sapiens	SINGLE PROTEIN	CHEMBL2203174	1	Scientific Literature	ACS Med Chem Lett	2012	None
CHEMBL2203470		543.06	1	4m	C=CC(=O)NCCCC[C@H](NC(=O)OCc1ccccc1)C(=O)N1CCN(c2cc(Cl)ccc2OC)CC1	IC50	'='	78.0	nM	Irreversible inhibition of transglutaminase 2	BAO_0000357	single protein format	None	CHEMBL2730	Protein-glutamine gamma-glutamyltransferase	Homo sapiens	SINGLE PROTEIN	CHEMBL2203174	1	Scientific Literature	ACS Med Chem Lett	2012	None
CHEMBL4227328		498.03	0	7c	C=CC(=O)NCCCC[C@H](NC(=O)Cc1ccccc1)C(=O)N1CCN(c2cccc(Cl)n2)CC1	IC50	'='	180.0	nM	Inhibition of human TGase 2 using R-I-Cad/DMC as substrate preincubated for 5 mins followed by substrate addition measured at 30 secs interval over 900 secs by fluorescence anisotropy assay	BAO_0000357	single protein format	Homo sapiens	CHEMBL2730	Protein-glutamine gamma-glutamyltransferase	Homo sapiens	SINGLE PROTEIN	CHEMBL4219231	1	Scientific Literature	J Med Chem	2018	None
CHEMBL3968388		348.38	0	BDBM204894	O=C(C1CC1)N1CCN(C(=O)n2sc3c(ccc[n+]3[O-])c2=O)CC1	IC50	'='	45.0	nM	TGM2 Inhibitory Activity Assay: 2 ul of a solution of different concentrations of the test compound in dimethyl sulfoxide was added to 28 ul of buffer (50 mM TRIS, 100 mM NaCl, 10 mM CaCl2, pH 7.5) and 10 ul of a TGM2 solution to give a TMG2 test concentration of 25 ug/ml, and the mixture incubated for 15 minutes at room temperature in a 96 half-well microtiter plate. The enzyme reaction was star…	BAO_0000357	single protein format	Homo sapiens	CHEMBL2730	Protein-glutamine gamma-glutamyltransferase	Homo sapiens	SINGLE PROTEIN	CHEMBL3886499	37	BindingDB Database		2016	None
CHEMBL3977899		308.36	0	BDBM204899	CNC1CCN(C(=O)n2sc3c(ccc[n+]3[O-])c2=O)CC1	IC50	'='	240.0	nM	TGM2 Inhibitory Activity Assay: 2 ul of a solution of different concentrations of the test compound in dimethyl sulfoxide was added to 28 ul of buffer (50 mM TRIS, 100 mM NaCl, 10 mM CaCl2, pH 7.5) and 10 ul of a TGM2 solution to give a TMG2 test concentration of 25 ug/ml, and the mixture incubated for 15 minutes at room temperature in a 96 half-well microtiter plate. The enzyme reaction was star…	BAO_0000357	single protein format	Homo sapiens	CHEMBL2730	Protein-glutamine gamma-glutamyltransferase	Homo sapiens	SINGLE PROTEIN	CHEMBL3886499	37	BindingDB Database		2016	None
CHEMBL3894353		294.29	0	BDBM204915	O=C1CN(C(=O)n2sc3c(ccc[n+]3[O-])c2=O)CCN1	IC50	'='	150.0	nM	TGM2 Inhibitory Activity Assay: 2 ul of a solution of different concentrations of the test compound in dimethyl sulfoxide was added to 28 ul of buffer (50 mM TRIS, 100 mM NaCl, 10 mM CaCl2, pH 7.5) and 10 ul of a TGM2 solution to give a TMG2 test concentration of 25 ug/ml, and the mixture incubated for 15 minutes at room temperature in a 96 half-well microtiter plate. The enzyme reaction was star…	BAO_0000357	single protein format	Homo sapiens	CHEMBL2730	Protein-glutamine gamma-glutamyltransferase	Homo sapiens	SINGLE PROTEIN	CHEMBL3886499	37	BindingDB Database		2016	None

## Sheet: Supplementary Table 1.2
Structural formula	SMILES	ChEMBL ID (if any)	Best docking result (CNN score, seed 19, kcal/mol)	Best docking result (CNN score, seed 7, kcal/mol)	Best docking result (CNN score, seed 26, kcal/mol)	Best docking result (CNN score, seed 23, kcal/mol)	Best docking result (out of 4 seeds, kcal/mol)	Experimental Kd (nM, if any)	Experimental dG (kcal/mol)	Max number of cavities	Number of heavy atoms N (except H)	Ligand effectivity -dG/N (>0,3)	Group of ligands
	NNC(CSC(N1c2cc(F)ccc2)=Nc(scc2-c3ccccc3)c2C1=O)=O	CHEMBL180595	-8.31	-8.4	-8.53	-8.12	-8.53	180	-9.31819	3	29	0.294138	CHEMBL clustering
	C=CC(Nc(cc1)ccc1S(N1CCN(CCCc2ccccc2)CC1)(=O)=O)=O	CHEMBL2086536	-8.47	-8.32		-8.33	-8.47	380	-8.86986	2	29	0.292069	CHEMBL clustering
	C=CC(Nc(cc1)ncc1S(N(CC1)CCN1C(OCc1ccccc1)=O)(=O)=O)=O	CHEMBL2086539	-8.4	-8.26	-8.32	-8.11	-8.4	78	-9.81993	2	30	0.28	CHEMBL clustering
	C=CC(Nc(cc1)ccc1S(N1C[C@@H](CN(C2)C(OCc3ccccc3)=O)[C@H]2C1)(=O)=O)=O	CHEMBL2089393	-7.93	-7.94	-7.87		-7.94	140	-9.46897	2	32	0.248125	CHEMBL clustering
	C=CC(NC(CC1)CCN1S(c(cc1)ccc1C(NCc1ccccc1)=O)(=O)=O)=O	CHEMBL2152099	-8.58	-8.64	-8.69	-8.58	-8.69	200	-9.25497	2	30	0.289667	CHEMBL clustering
	Cc1cccc(N(CC2)CCN2C([C@@H](CCCCNC(C=C)=O)NC(OCc2ccccc2)=O)=O)n1	CHEMBL2203473	-8.04	-8.42	-8.21	-8.54	-8.54	55	-10.0296	3	36	0.237222	CHEMBL clustering
	CCOC(/C=C/CC[C@@H](C(N[C@H](C(C)C)C(N(CCC1)[C@@H]1C(N[C@@H](CC(C)C)C(OC)=O)=O)=O)=O)NC(OCc1ccccc1)=O)=O	CHEMBL3092841	-7.84	-7.81	-7.9	-8.28	-8.28	30	-10.3932	4	47	0.17617	CHEMBL clustering
	NC([C@H]1O[C@@H]1C(Nc(cc1)ccc1Br)=O)=O	CHEMBL3423197	-5.92	-5.91	-5.92	-5.89	-5.92	57	-10.0081	2	16	0.37	CHEMBL clustering
	CCS(N(CC1)CCN1C(N1Sc([n+]([O-])ccc2)c2C1=O)=O)(=O)=O	CHEMBL3891796	-7.01	-6.98	-7	-6.98	-7.01	61	-9.96744	2	24	0.292083	CHEMBL clustering
	CC(C)(C)OC(N(CC1)CCN1S(c(cc1)ccc1NC(C=C)=O)(=O)=O)=O	CHEMBL2089386	-7.46	-7.55	-7.46	-7.54	-7.55	120	-9.56146	2	27	0.27963	CHEMBL clustering
	CCCCOc1ccc(CNC(CC(CC2)CCN2S(c2ccccc2)(=O)=O)=O)cc1		-8.58	-8.55	-8.61	-8.55	-8.61			2	31	0.277742	Chemrar scaffold search, scaffold 1
	CC(Nc(cc1)ccc1S(N1CCC(CC(NCc(cc2)ccc2N(C)C)=O)CC1)(=O)=O)=O		-8.98	-9	-9.01	-9.01	-9.01			2	33	0.27303	Chemrar scaffold search, scaffold 1
	CC(Nc(cc1)ccc1S(N1CCC(CC(NCc(cc2)ccc2Cl)=O)CC1)(=O)=O)=O			-8.55	-8.55	-8.56	-8.56			2	31	0.276129	Chemrar scaffold search, scaffold 1
	CCOc(cc(CNC(CC(CC1)CCN1S(c1ccccc1)(=O)=O)=O)cc1)c1OC		-8.03	-7.98	-7.95	-7.99	-8.03			2	31	0.259032	Chemrar scaffold search, scaffold 1
	O=C(CC(CC1)CCN1S(c1ccccc1)(=O)=O)NCc1ccccc1		-7.94	-7.87	-7.84	-8.08	-8.08			2	26	0.310769	Chemrar scaffold search, scaffold 1
	CCc1ccc(CNC(CCC(CC2)CCN2S(c2ccc(C)cc2)(=O)=O)=O)cc1		-8.79	-8.8	-8.83	-8.8	-8.83			2	30	0.294333	Chemrar scaffold search, scaffold 2
	CC(C)Oc1ccc(CNC(CCC(CC2)CCN2S(c2ccccc2)(=O)=O)=O)cc1		-8.52		-8.58	-8.57	-8.58			2	31	0.276774	Chemrar scaffold search, scaffold 2
	O=C(CCC(CC1)CCN1S(c1ccccc1)(=O)=O)NCc1ccccc1		-8.12		-7.75	-8.09	-8.12			2	27	0.300741	Chemrar scaffold search, scaffold 2
	COc1cc(CNC(CCC(CC2)CCN2S(c2ccccc2)(=O)=O)=O)cc(OC)c1		-8.17	-8.17	-8.2	-8.18	-8.2			2	31	0.264516	Chemrar scaffold search, scaffold 2
	CCOc1cccc(CNC(CCC(CC2)CCN2S(c2ccccc2)(=O)=O)=O)c1		-8.36	-8.38	-8.35	-8.3	-8.38			2	30	0.279333	Chemrar scaffold search, scaffold 2
	CCN(CC)c(cc1)ccc1NC(CN(CC1)CCN1S(c(cc1)ccc1OC)(=O)=O)=O		-8.08	-8.19	-7.89	-7.53	-8.19			2	32	0.255937	Chemrar scaffold search, scaffold 3
	CCOc(cc1)ccc1NC(CN(CC1)CCN1S(c1ccc(C(C)C)cc1)(=O)=O)=O			-8.13	-7.49	-8.15	-8.15			2	31	0.262903	Chemrar scaffold search, scaffold 3
	O=C(CN(CC1)CCN1S(c(cc1)ccc1F)(=O)=O)Nc1c(C(F)(F)F)cccc1		-8.25	-8.37	-8.37		-8.37			2	30	0.279	Chemrar scaffold search, scaffold 3
	COC(c(cc1)ccc1NC(CN(CC1)CCN1S(c(cc1)ccc1Cl)(=O)=O)=O)=O		-7.55	-7.49	-7.83	-7.48	-7.83			2	30	0.261	Chemrar scaffold search, scaffold 3
	O=C(CN(CC1)CCN1S(c(cc1)ccc1Cl)(=O)=O)Nc(cc1)cc(F)c1F		-8.32	-8.11	-8.06	-8.03	-8.32			2	28	0.297143	Chemrar scaffold search, scaffold 3
	CC(Nc(cc1)ccc1NC(CSC(N(C)C1=O)=Nc2c1scc2-c1ccccc1)=O)=O		-8.55	-8.55	-8.45	-8.64	-8.64			2	32	0.27	Chemrar scaffold search, scaffold 4
	CN(C1=O)C(SCC(Nc2c(C(F)(F)F)cccc2)=O)=Nc2c1scc2-c1ccccc1		-9.03	-9.34	-9.09	-9.01	-9.34			2	32	0.291875	Chemrar scaffold search, scaffold 4
	CCN(C1=O)C(SCC(Nc2cc(OC)cc(OC)c2)=O)=Nc2c1scc2-c1ccccc1		-7.67	-7.97	-7.94	-7.93	-7.97			2	33	0.241515	Chemrar scaffold search, scaffold 4
	Cc(cc1C)cc(C)c1NC(CSC(N(C)C1=O)=Nc2c1scc2-c1ccccc1)=O		-8.26	-8.22	-8.24	-8.43	-8.43			2	31	0.271935	Chemrar scaffold search, scaffold 4
	CCN(C1=O)C(SCC(Nc(cccc2)c2F)=O)=Nc2c1scc2-c1ccccc1		-8.55	-8.37	-8.51	-7.76	-8.55			2	30	0.285	Chemrar scaffold search, scaffold 4
	CCOc(cc1)ccc1C(CSC(N1c2cc(F)ccc2)=Nc(cc(cc2)C(NCC(C)C)=O)c2C1=O)=O		-8.33	-8.33	-8.59	-8.27	-8.59			3	38	0.226053	Chemrar scaffold search, scaffold 5
	CC(C)CCNC(c(cc1)cc(N=C(N2c3cc(F)ccc3)SCC(c(cc3)ccc3OC)=O)c1C2=O)=O		-8.89	-8.39	-8.7	-8.77	-8.89			3	38	0.233947	Chemrar scaffold search, scaffold 5
	CC(C)CNC(c(cc1)cc(N=C(N2c3cc(F)ccc3)SCC(c(cc3)ccc3F)=O)c1C2=O)=O		-8.61	-8.6	-8.4	-8.64	-8.64			3	36	0.24	Chemrar scaffold search, scaffold 5
	CC(C)NC(c(cc1)cc(N=C(N2c3cc(F)ccc3)SCC(c(cc3)cc(OC)c3OC)=O)c1C2=O)=O		-8.4		-8.54	-8.5	-8.54			3	38	0.224737	Chemrar scaffold search, scaffold 5
	CC(C)CCNC(c(cc1)cc(N=C(N2c3cc(F)ccc3)SCC(c3ccccc3)=O)c1C2=O)=O		-8.41	-8.25	-8.57	-8.17	-8.57			3	36	0.238056	Chemrar scaffold search, scaffold 5
	COc1cc(C(NCCN(CC2)CCN2S(c2ccccc2)(=O)=O)=O)cc(OC)c1OC		-7.49	-7.46	-7.49	-7.48	-7.49			2	32	0.234063	Chemrar scaffold search, scaffold 6
	COc(cc1)ccc1S(N1CCN(CCNC(c(cccc2)c2OC)=O)CC1)(=O)=O		-7.74	-7.77	-7.75	-7.67	-7.77			2	30	0.259	Chemrar scaffold search, scaffold 6
	CC(C)(C)c(cc1)ccc1C(NCCN(CC1)CCN1S(c1ccc(C)cc1)(=O)=O)=O		-8.81	-8.21	-8.64	-8.37	-8.81			2	31	0.284194	Chemrar scaffold search, scaffold 6
	Cc(cc1)ccc1S(N1CCN(CCNC(c(cc2)ccc2S(N(C)C)(=O)=O)=O)CC1)(=O)=O			-8.1	-8.45		-8.45			3	33	0.256061	Chemrar scaffold search, scaffold 6
	Cc(cc1)ccc1S(N1CCN(CCNC(c2c(C(F)(F)F)cccc2)=O)CC1)(=O)=O		-8.54	-8.74	-8.62	-8.44	-8.74			2	31	0.281935	Chemrar scaffold search, scaffold 6
	CC(CC1)(CCN1S(c(cc1)ccc1C(C)=O)(=O)=O)C(NCc(cc1)ccc1F)=O		-8.41	-8.43	-8.37	-8.33	-8.43				30	0.281	Chemrar scaffold search, scaffold 7
	CC(C)(C)c(cc1)ccc1S(N(CC1)CCC1(C)C(NCc1ccccc1)=O)(=O)=O		-8.67	-8.24	-7.89	-8.68	-8.68				30	0.289333	Chemrar scaffold search, scaffold 7
	CC(CC1)(CCN1S(c1cc(C#N)ccc1)(=O)=O)C(NCc1ccccc1)=O		-9.06	-9.05	-9.04	-9.04	-9.06				28	0.323571	Chemrar scaffold search, scaffold 7
	CC(C)CC(Nc(cc1)ccc1S(N(CC1)CCC1(C)C(NCc1ccccc1)=O)(=O)=O)=O		-9.19	-9.18	-9.07	-9.18	-9.19				33	0.278485	Chemrar scaffold search, scaffold 7
	CC(CC1)(CCN1S(c1ccccc1)(=O)=O)C(NCc1ccc(C)cc1)=O		-8.2	-8.21	-8.23	-8.17	-8.23				27	0.304815	Chemrar scaffold search, scaffold 7
	O=C(C(CC1)CCN1S(c1ccccc1)(=O)=O)Nc1ccccc1		-7.33	-7.49	-7.3	-7.41	-7.49				24	0.312083	Chemrar scaffold search, scaffold 8
	CCOc(cc1)ccc1NC(C(CC1)CCN1S(c1ccc(C)cc1)(=O)=O)=O		-7.66	-7.66	-7.73	-8.25	-8.25				28	0.294643	Chemrar scaffold search, scaffold 8
	CCOC(c(cc1)ccc1NC(C(CC1)CCN1S(c1ccccc1)(=O)=O)=O)=O		-7.86	-7.9	-7.88	-7.86	-7.9				29	0.272414	Chemrar scaffold search, scaffold 8
	COc(cc1)ccc1S(N(CC1)CCC1C(Nc1ccc(C(F)(F)F)cc1)=O)(=O)=O		-8.18	-8.2	-8.2	-8.19	-8.2				30	0.273333	Chemrar scaffold search, scaffold 8
	Cc(cc1)ccc1S(N(CC1)CCC1C(Nc(cc1)ccc1C(N)=O)=O)(=O)=O		-8.25	-8.18	-8.42	-8.55	-8.55				28	0.305357	Chemrar scaffold search, scaffold 8
	CC(Nc(cc1)ccc1S(N(CC1)CCN1C(c(cc1)ccc1OC)=O)(=O)=O)=O		-8.48	-8.5	-8.26	-8.46	-8.5				29	0.293103	Chemrar scaffold search, scaffold 9
	COc1cccc(C(N(CC2)CCN2S(c(cc2)ccc2F)(=O)=O)=O)c1OC		-7	-7.2	-7.21	-7.25	-7.25				28	0.258929	Chemrar scaffold search, scaffold 9
	COc1cc(C(N(CC2)CCN2S(c(cc2)ccc2F)(=O)=O)=O)cc(OC)c1OC		-7.71	-7.83	-7.84	-7.83	-7.84				30	0.261333	Chemrar scaffold search, scaffold 9
	O=C(c1ccccc1)N(CC1)CCN1S(c(cc1)ccc1Cl)(=O)=O		-8.49	-8.5	-8.5	-8.47	-8.5				24	0.354167	Chemrar scaffold search, scaffold 9
	COc(cc1)ccc1S(N(CC1)CCN1C(c(cc1OC)cc(OC)c1OC)=O)(=O)=O		-7.28	-7.29	-7.27	-7.28	-7.29				31	0.235161	Chemrar scaffold search, scaffold 9
	CCOC(C(CC1)CCN1S(c(cc1)ccc1NC(C)=O)(=O)=O)=O		-7.35	-7.36	-7.38	-7.37	-7.38				24	0.3075	Chemrar scaffold search, scaffold 10
	CC[C@@H](C)NC(CC(CC1)CCN1S(c(cc1)ccc1NC(C)=O)(=O)=O)=O		-7.74	-7.79	-7.66	-7.68	-7.79				27	0.288519	Chemrar scaffold search, scaffold 10
	CC(Nc(cc1)ccc1S(N1CCC(CC(NCCOC)=O)CC1)(=O)=O)=O		-7.24	-7.18	-6.66	-7.13	-7.24				27	0.268148	Chemrar scaffold search, scaffold 10
	OC(C(CC1)CCN1S(c1ccc(C(F)(F)F)cc1)(=O)=O)=O		-7.39	-7.4	-7.38	-7.39	-7.4				22	0.336364	Chemrar scaffold search, scaffold 10
	CC(C)OCCCNC(CC(CC1)CCN1S(c1ccccc1)(=O)=O)=O		-7.44	-7.47	-7.5	-7.37	-7.5				26	0.288462	Chemrar scaffold search, scaffold 10
	CCCC(CCC)C(NCCN(CC1)CCN1S(c(cc1)ccc1OC)(=O)=O)=O		-7.32	-7.3	-7.29	-7.38	-7.38				29	0.254483	Chemrar scaffold search, scaffold 11
	CCOC(N(CC1)CCN1S(c(cc1)cc([N+]([O-])=O)c1OC)(=O)=O)=O		-6.4	-6.23	-6.23	-6.36	-6.4				25	0.256	Chemrar scaffold search, scaffold 11
	CN(C)S(c(cc1)ccc1S(N1CCN(CCC#N)CC1)(=O)=O)(=O)=O		-7.07	-7.04	-7	-7.1	-7.1				25	0.284	Chemrar scaffold search, scaffold 11
	CC(C)(C)CC(NCCN(CC1)CCN1S(c(cc1)ccc1OC)(=O)=O)=O		-6.85	-7.13	-7.17	-6.99	-7.17				27	0.265556	Chemrar scaffold search, scaffold 11
	CCC(CC)C(NCCN(CC1)CCN1S(c(cc1)ccc1OC)(=O)=O)=O		-7.07	-7.09	-7.09	-7.11	-7.11				27	0.263333	Chemrar scaffold search, scaffold 11
	CC(C)CNC(c(cc1)cc(N=C(N2c3cc(F)ccc3)SCc(cc3)ccc3[N+]([O-])=O)c1C2=O)=O		-8.64	-8.56	-8.82		-8.82				36	0.245	Chemrar scaffold search, scaffold 12
	CCN(CC)C(c(cc1)cc(N=C(N2c3cc(F)ccc3)SCc(cc3)ccc3F)c1C2=O)=O		-8	-8.29	-8.31	-7.86	-8.31				34	0.244412	Chemrar scaffold search, scaffold 12
	CC(C)CNC(c(cc1)cc(N=C(N2c3cc(F)ccc3)SCc3cc(C)ccc3)c1C2=O)=O		-8.4	-8.36	-8.47	-8.46	-8.47				34	0.249118	Chemrar scaffold search, scaffold 12
	CC(C)CNC(c(cc1)cc(N=C(N2c3cc(F)ccc3)SCc(cccc3)c3F)c1C2=O)=O		-8.25	-8.05	-8.56	-7.92	-8.56				34	0.251765	Chemrar scaffold search, scaffold 12
	CC(C)CNC(c(cc1)cc(N=C(N2c3cc(F)ccc3)SCc(c(F)ccc3)c3Cl)c1C2=O)=O		-7.99	-8.44	-8.48	-8.2	-8.48				35	0.242286	Chemrar scaffold search, scaffold 12
	CC(C)C[C@@H](C(N(CCC1)[C@@H]1C(N[C@@H](Cc1ccccc1)C=O)=O)=O)NC([C@H](CCC(C)=O)NC([C@H](CCC1)N1C(C)=O)=O)=O		-9.08	-9.02	-9.01	-9.04	-9.08			3	45	0.201778	2q3z PDB ligand
	CC(C)C[C@@H](C(O)=O)NC([C@H](CCC1)N1C([C@H](C(C)C)NC([C@H](CCC(C)=O)NC(OCc1ccccc1)=O)=O)=O)=O		-8.77	-8.96	-8.92	-8.83	-8.96			3	42	0.213333	3s3j PDB ligand
	CCOC(CCCC[C@@H](C(N[C@@H](/C=C/C(N)=O)C(N(CCC1)[C@@H]1C(N[C@@H](CC(C)C)C(O)=O)=O)=O)=O)NC(OCc1ccccc1)=O)=O		-8.07	-8.32		-7.98	-8.32			3	53	0.156981	3s3p PDB ligand
	CCOC(CCCC[C@@H](C(N[C@@H](C(C)C)C(N(CCC1)[C@@H]1C(N[C@@H](CC(C)C)C(O)=O)=O)=O)=O)NC(OCc1ccccc1)=O)=O		-8.04	-7.85	-8.27	-7.96	-8.27			3	49	0.168776	3s3s PDB ligand

## Sheet: Supplementary Table 1.3
Chemical compound	Tanimoto coefficients with the representative 10 ChEMBL tTG ligands
SMILES	CHEMBL2089386	CHEMBL2203473	CHEMBL2152099	CHEMBL180595	CHEMBL3891796	CHEMBL2089393	CHEMBL3423197	CHEMBL2086539	CHEMBL3092841	CHEMBL2086536
CCC(C(N(CCOCCOCC1)CCOCCOCCN1C(C(CC)NC(OCc1ccccc1)=O)=O)=O)NC(OCc1ccccc1)=O	0.125	0.37963	0.175926	0.131148	0.15534	0.242718	0.090909	0.259615	0.304	0.180952
Cc1cccc(N(CC2)CCN2C(CN(C(c2c3cccc2)=O)C3=O)=O)n1	0.127451	0.348624	0.126126	0.142857	0.147059	0.105263	0.068182	0.151786	0.10274	0.109091
COC(C(CCCCNC(OCc1ccccc1)=O)NC(CN)=O)=O	0.081818	0.348214	0.162162	0.138211	0.080357	0.214953	0.088889	0.198198	0.259542	0.145455
CCC(C)C(C(N(CCOCCOCC1)CCOCCOCCN1C(C(C(C)CC)NC(OCc1ccccc1)=O)=O)=O)NC(OCc1ccccc1)=O	0.121495	0.321739	0.171171	0.128	0.140187	0.235849	0.087912	0.252336	0.286822	0.175926
CC(C)(C)OC(NC(CCCCNC(OCc1ccccc1)=O)C(NCC(NCC(O)=O)=O)=O)=O	0.116667	0.31746	0.133858	0.115108	0.079365	0.198347	0.07619	0.184	0.22449	0.128
OC(C(CCC1)N1C(C(Cc1ccccc1)NC(OCc1ccccc1)=O)=O)=O	0.109091	0.316239	0.2	0.134921	0.117117	0.242991	0.086022	0.225225	0.4	0.172727
O=C(C(c1ccccc1)NC(OCc1ccccc1)=O)N(CCOCCOCC1)CCOCCOCCN1C(C(c1ccccc1)NC(OCc1ccccc1)=O)=O	0.122642	0.313043	0.183486	0.129032	0.12037	0.25	0.088889	0.254717	0.259542	0.188679
CC(C)(C)OC(C(CCCCNC(OCc1ccccc1)=O)N)=O	0.137255	0.309735	0.145455	0.104839	0.082569	0.221154	0.091954	0.203704	0.236641	0.149533
CCOC(C(C)NC(C(CC(C)C)NC(OCc1ccccc1)=O)=O)=O	0.095238	0.300885	0.146789	0.133333	0.114286	0.235294	0.08046	0.228571	0.376068	0.161905
CCOC(CNC(C(CC(C)C)NC(C(CC(C)C)NC(OCc1ccccc1)=O)=O)=O)=O	0.089286	0.294118	0.137931	0.134921	0.107143	0.209091	0.074468	0.192982	0.344	0.141593
CC(C)CC(C(OC)=O)NC(C(CCC(OC)=O)NC(OCc1ccccc1)=O)=O	0.081081	0.288136	0.140351	0.146341	0.089286	0.235849	0.076087	0.207207	0.418803	0.144144
CC(C)CC(C(N)=O)NC(C(C(C)C)NC(OCc1ccccc1)=O)=O	0.086538	0.283186	0.138889	0.155172	0.084906	0.227723	0.108434	0.209524	0.347458	0.153846
CCC(C)C(C(OC)=O)NC(C(CC(C)C)NC(OCc1ccccc1)=O)=O	0.082569	0.282051	0.132743	0.139344	0.100917	0.216981	0.077778	0.2	0.378151	0.146789
C=CC(NCCCN(CC1)CCN1c1ccccc1)=O	0.184783	0.281818	0.239583	0.140351	0.121212	0.212121	0.1	0.205882	0.123188	0.333333
COC(C(CO)NC(C(CCC1)N1C(CNC(OCc1ccccc1)=O)=O)=O)=O	0.10084	0.263566	0.194915	0.134328	0.099174	0.213675	0.1	0.218487	0.393701	0.15
CC(C(OC)=O)NC(C(CCC1)N1C(CNC(OCc1ccccc1)=O)=O)=O	0.112069	0.257812	0.198276	0.136364	0.110169	0.22807	0.113402	0.222222	0.367188	0.162393
CC(C)C(C(OC)=O)NC(C(Cc1c[nH]c2c1cccc2)NC(OCc1ccccc1)=O)=O	0.080645	0.257576	0.133858	0.115108	0.096774	0.188525	0.07619	0.184	0.304348	0.137097
C=CC(NCCC1CCN(Cc2ccccc2)CC1)=O	0.195652	0.256637	0.318681	0.119658	0.108911	0.260417	0.098765	0.252525	0.172932	0.285714
COC(CNC(C(CCC1)N1C(CNC(OCc1ccccc1)=O)=O)=O)=O	0.115044	0.244094	0.192982	0.122137	0.103448	0.223214	0.105263	0.217391	0.323077	0.156522
CCOC(C(C(OCC)=O)NC(C(CCC1)N1C(OCc1ccccc1)=O)=O)=O	0.12037	0.243902	0.190909	0.11811	0.118182	0.269231	0.111111	0.273585	0.357724	0.163636
CC(C(NCC(N(CCC1)C1C(NC(C)C(OC)=O)=O)=O)=O)NC(C(CCC1)N1C(CNC(OCc1ccccc1)=O)=O)=O	0.113821	0.242647	0.185484	0.136691	0.103175	0.22314	0.104762	0.208	0.355556	0.16129
CC(C(OCc(cc1)ccc1[N+]([O-])=O)=O)NC(C(CCC1)N1C(CNC(OCc1ccccc1)=O)=O)=O	0.101562	0.235714	0.179688	0.117241	0.108527	0.206349	0.090909	0.20155	0.316901	0.147287
CC(C(NCC(N(CCC1)C1C(NCC(OC)=O)=O)=O)=O)NC(C(CCC1)N1C(CNC(OCc1ccccc1)=O)=O)=O	0.109375	0.234043	0.169231	0.124138	0.090909	0.204724	0.09009	0.19084	0.333333	0.146154
COC(CNC(C(CCC1)N1C(OCc1ccccc1)=O)=O)OC	0.12037	0.233871	0.201835	0.11811	0.108108	0.269231	0.111111	0.273585	0.314961	0.163636
CCOC(N(CC1)CCC1NC(C(CCC1)N1C(OCc1ccccc1)=O)=O)=O	0.144144	0.232558	0.223214	0.112782	0.121739	0.277778	0.104167	0.281818	0.330769	0.155172
CC(c1ccccc1)NC(C(CCC1)N1C(OCc1ccccc1)=O)=O	0.12963	0.232	0.189189	0.134921	0.107143	0.278846	0.122222	0.259259	0.333333	0.172727
Cc1nc(N(CC2)CCC2NC(NCc2ccccc2)=O)nc(C)c1	0.103774	0.231405	0.322917	0.140496	0.122642	0.174312	0.090909	0.18018	0.198529	0.169811
COC(CNC(C(CCC1)N1C(CNC(CNC(C(CCC1)N1C(CNC(OCc1ccccc1)=O)=O)=O)=O)=O)=O)=O	0.116667	0.22963	0.180328	0.123188	0.096774	0.218487	0.097087	0.213115	0.304348	0.146341
C=CC(N1CCN(CC(NCc2ccccc2)=O)CC1)=O	0.173913	0.22807	0.311111	0.131579	0.145833	0.239583	0.0875	0.257732	0.149254	0.263736
Cc1cccc(C)c1NC(C(c1ccccc1)NC(C(CCC1)N1C(OCc1ccccc1)=O)=O)=O	0.113821	0.224638	0.166667	0.120567	0.094488	0.243697	0.104762	0.237705	0.307143	0.152
O=C(N1CCOCCOCCNCCOCCOCC1)OCc1ccccc1	0.132653	0.222222	0.163462	0.118644	0.13	0.311828	0.097561	0.358696	0.180451	0.18
O=C(C(CCC1)N1C(OCc1ccccc1)=O)NC1CCCC1	0.114286	0.221311	0.23301	0.121951	0.101852	0.28	0.116279	0.284314	0.314516	0.169811
COc(cc1)ccc1NC(C(CCC1)N1C(OCc1ccccc1)=O)=O	0.158879	0.21875	0.185841	0.115385	0.105263	0.31068	0.197674	0.266055	0.307692	0.201835
CC(C)CC(C(OC(C)(C)C)=O)NC(C(Cc1ccccc1)NC(C(CCC1)N1C(OCc1ccccc1)=O)=O)=O	0.153226	0.215278	0.159091	0.131034	0.090226	0.241935	0.089286	0.217054	0.389706	0.153846
Cc1ccc(C(C(Nc(cc2)ccc2OC)=O)NC(C(CCC2)N2C(OCc2ccccc2)=O)=O)cc1	0.133858	0.213793	0.157895	0.107383	0.089552	0.260163	0.138889	0.224806	0.310345	0.170543
CCOc(cc1)ccc1NC(C(CCC1)N1C(OCc1ccccc1)=O)=O	0.154545	0.21374	0.181034	0.112782	0.121739	0.301887	0.177778	0.27027	0.310606	0.196429
COc(cc1)ccc1NC(C(c1ccccc1)NC(C(CCC1)N1C(OCc1ccccc1)=O)=O)=O	0.139344	0.212766	0.164062	0.111111	0.093023	0.271186	0.145631	0.233871	0.302817	0.177419
CCOC(c(cc1)ccc1NC(C(CCC1)N1C(OCc1ccccc1)=O)=O)=O	0.153153	0.212121	0.2	0.11194	0.111111	0.299065	0.175824	0.256637	0.328244	0.19469
CCOc(cccc1)c1NC(C(CCC1)N1C(OCc1ccccc1)=O)=O	0.151786	0.210526	0.198276	0.119403	0.12931	0.296296	0.113402	0.288288	0.30597	0.192982
CCOC(c(cccc1)c1NC(C(CCC1)N1C(OCc1ccccc1)=O)=O)=O	0.130435	0.208955	0.176471	0.118519	0.109244	0.27027	0.112245	0.252174	0.323308	0.17094
COC(c(cc1)ccc1NC(C(CCC1)N1C(OCc1ccccc1)=O)=O)=O	0.157407	0.207692	0.205357	0.114504	0.104348	0.307692	0.181818	0.263636	0.305344	0.2
NS(c1ccc(CCNC(C(CCC2)N2C(OCc2ccccc2)=O)=O)cc1)(=O)=O	0.13913	0.207407	0.226087	0.142857	0.117647	0.302752	0.111111	0.283186	0.282609	0.210526
Cc(cc1)cc(NC(C(CCC2)N2C(OCc2ccccc2)=O)=O)c1OC	0.12931	0.207407	0.175	0.134328	0.099174	0.256637	0.111111	0.25	0.301471	0.159664
O=C(c(cc1)ccc1-c(cc1)nnc1N1CCCC1)NCc1ccccc1	0.100917	0.206349	0.354167	0.155738	0.12963	0.169643	0.076087	0.196429	0.169014	0.175926
O=C(C(CCC1)N1C(OCc1ccccc1)=O)Nc(cc1)ccc1Oc1ccccc1	0.155963	0.206107	0.182609	0.113636	0.094017	0.304762	0.193182	0.261261	0.283582	0.198198
CC(C(N(CC1)CCC1NC(NCc1ccccc1)=O)=N1)=C(c2ccccc2)S1(=O)=O	0.095652	0.206107	0.307692	0.139535	0.113043	0.161017	0.082474	0.166667	0.194444	0.156522
CC(C)c(cc1)ccc1NC(C(c(cc1)ccc1OC)NC(C(CCC1)N1C(OCc1ccccc1)=O)=O)=O	0.133858	0.205479	0.157895	0.114865	0.089552	0.260163	0.138889	0.224806	0.30137	0.170543
CCNC(N(CCC1)CC1c1cc(C(NCc2ccccc2)=O)ccc1)=O	0.122807	0.203008	0.326923	0.128788	0.140351	0.188034	0.091837	0.173554	0.191781	0.163793
Cc1c(CN(CC2)CCN2c2ccccc2)nc(-c(cc2)ccc2C(NCc2ccccc2)=O)o1	0.107438	0.202899	0.309091	0.148148	0.114754	0.16	0.086538	0.165354	0.168831	0.175
Cc(cc1)ncc1C(N(CC1)CCC1(CC1)C1n1nnc(C(NCc2ccccc2)=O)c1)=O	0.102362	0.202797	0.304348	0.118056	0.11811	0.161538	0.091743	0.184615	0.1625	0.148438
O=C(c(cc1)ccc1OCc1ccccc1)NCc1ccccc1	0.09375	0.201754	0.385542	0.115044	0.114583	0.208333	0.090909	0.214286	0.170543	0.154639
CS(N1CCC(Cc(cc2)ccc2C(NCCCc2ccccc2)=O)CC1)(=O)=O	0.149533	0.20155	0.316832	0.125	0.136364	0.207207	0.096774	0.191304	0.157534	0.27451
O=C(c(cc1)ccc1-c(cc1)cnc1N1CCSCC1)NCc1ccccc1	0.098214	0.20155	0.343434	0.16129	0.126126	0.155172	0.073684	0.191304	0.141892	0.160714
COc(c(NC(C(CCC1)N1C(OCc1ccccc1)=O)=O)c1)cc(OC)c1Cl	0.12931	0.198529	0.184874	0.125926	0.099174	0.256637	0.111111	0.26087	0.301471	0.169492
COc(cc1)ccc1N(CC1)CCN1S(c1c(C(NCc2ccccc2)=O)scc1)(=O)=O	0.189189	0.19708	0.302752	0.141791	0.175439	0.201681	0.07767	0.216667	0.163399	0.230088
COCCNC(c1ccc(CC(CC2)CCN2C(NCc2ccccc2)=O)cc1)=O	0.125	0.19697	0.320388	0.113636	0.122807	0.191304	0.082474	0.176471	0.178082	0.166667
O=C(c(cc1)ccc1-c1cnc(N2CCCCC2)nc1)NCc1ccccc1	0.111111	0.19685	0.368421	0.155738	0.119266	0.169643	0.076087	0.207207	0.185714	0.186916
Cc(cc1)ccc1C(N(CCC1)CC1c1cc(C(NCc2ccccc2)=O)ccc1)=O	0.117647	0.195652	0.311927	0.124088	0.125	0.170732	0.076923	0.15748	0.18543	0.147541
Cc1nc(S(N(CC2)CCC2C(NCc2ccccc2)=O)(=O)=O)cn1C	0.161905	0.193798	0.32	0.134921	0.158879	0.209091	0.097826	0.214286	0.166667	0.228571
Cc1c(C(NCc2ccccc2)=O)nc(C)n1C(CC1)CCN1S(C)(=O)=O	0.12963	0.193798	0.346939	0.153226	0.158879	0.198198	0.097826	0.192982	0.166667	0.194444
Cc(cc(C)nc1SCC2)c1N2C(Nc(cc1)ccc1C(NCc1ccccc1)=O)=O	0.144068	0.192857	0.318182	0.147059	0.122951	0.186992	0.106796	0.173228	0.152866	0.193277
O=C(c(scc1)c1S(N(CC1)CCN1c1ccccc1)(=O)=O)NCCCc1ccccc1	0.194444	0.192593	0.241071	0.145038	0.149123	0.206897	0.090909	0.211864	0.129032	0.307692
Cc1nn(CCC(N2Cc(cc3)ccc3C(NCc3ccccc3)=O)=O)c2c1	0.112069	0.192593	0.32381	0.136364	0.12931	0.147541	0.069307	0.162602	0.151316	0.152542
CC(C)C(N(CC1)CCC1[C@@H]1[C@@H](CO)CN(CCCc2ccccc2)C1)=O	0.138889	0.192308	0.198198	0.125	0.168224	0.207207	0.096774	0.17094	0.165517	0.326531
CC(Nc(cc1)ccc1S(N(C1)CC1OCc1ccccc1)(=O)=O)=O	0.285714	0.192	0.27	0.131148	0.144231	0.454545	0.142857	0.284314	0.198529	0.347826
CC(C)S(N(CC1)CCC1(C(NCc1ccccc1)=O)F)(=O)=O	0.14433	0.191667	0.301075	0.147826	0.164948	0.22	0.097561	0.22549	0.171642	0.216495
CCS(N(CC1)CC1(C(NCc1ccccc1)=O)F)(=O)=O	0.14433	0.191667	0.315217	0.137931	0.202128	0.22	0.084337	0.22549	0.162963	0.216495
O=C(c(cc1)ccc1N(C(C=C1)=O)N=C1N1CCCC1)NCc1ccccc1	0.097345	0.19084	0.34	0.16	0.125	0.153846	0.072917	0.179487	0.156463	0.169643
CC(C(NCCCc1ccccc1)=O)n(cc1)c(cc2)c1cc2S(N1CCCCCC1)(=O)=O	0.181034	0.190141	0.225	0.136691	0.139344	0.22314	0.074074	0.227642	0.165605	0.309091
CC(Nc(cc1)ccc1S(N(CC1)CCN1c(cc1)nnc1NCc1ccccc1)(=O)=O)=O	0.31	0.189781	0.293578	0.125926	0.156522	0.327103	0.122449	0.306306	0.134615	0.366337
CCOC(c1c(N)n(-c(cc2)ccc2C(NCc2ccccc2)=O)nc1)=O	0.106195	0.189394	0.31068	0.140625	0.123894	0.172414	0.083333	0.177966	0.1875	0.147826
CC(N1CCC(Cc(cc2)ccc2C(NCc2ccccc2)=O)CC1)=O	0.141414	0.188525	0.430233	0.135593	0.15	0.203883	0.095238	0.198113	0.186567	0.188119
Cc(n(Cc(cc1)ccc1C(NCc1ccccc1)=O)nc1C)c1S(N1CCCCCC1)(=O)=O	0.147826	0.188406	0.378641	0.116788	0.155172	0.201681	0.07767	0.237288	0.171053	0.219298
CS(N(CC1)CCC1(C(NCc1ccccc1)=O)F)(=O)=O	0.150538	0.188034	0.314607	0.153153	0.172043	0.229167	0.102564	0.234694	0.159091	0.225806
CN(c(cccc1)c1O/C1=C\c(cc2)ccc2C(NCc2ccccc2)=O)C1=O	0.115044	0.18797	0.346535	0.122137	0.153153	0.161017	0.082474	0.176471	0.162162	0.166667
O=C(c(cc1)ccc1-c1ncnc(N2CCCCC2)c1)NCc1ccccc1	0.095652	0.18797	0.333333	0.139535	0.132743	0.151261	0.071429	0.176471	0.154362	0.166667
CC(C)CCN(C(C)(CN(C1)S(c2ccc(C)cc2)(=O)=O)C(NCc2ccccc2)=O)C1=O	0.166667	0.18705	0.3	0.140741	0.153846	0.252174	0.066667	0.204918	0.162338	0.238938
O=C(c(scc1)c1S(N(CC1)CCN1c1cccc(Cl)c1)(=O)=O)NCc1ccccc1	0.166667	0.18705	0.3	0.166667	0.163793	0.190083	0.066667	0.204918	0.140127	0.22807
C=CCN1c(cc(cc2)C(NCc3ccccc3)=O)c2N(CCCC2)C2C1=O	0.136752	0.18705	0.336449	0.132353	0.134454	0.190083	0.076923	0.185484	0.154839	0.196581
CC(C)CCNC(CSc1nccn1-c(cc1)ccc1C(NCc1ccccc1)=O)=O	0.081301	0.18705	0.324074	0.184615	0.097561	0.152	0.066667	0.148438	0.162338	0.129032
CCS(N(CC1)CCC1(C(NCc1ccccc1)=O)F)(=O)=O	0.148936	0.186441	0.311111	0.141593	0.235955	0.226804	0.115385	0.232323	0.166667	0.223404
COc(cc1)ccc1S(N(CC1)CCC1NC(NCc1ccccc1)=O)(=O)=O	0.247423	0.186047	0.523256	0.109375	0.160377	0.281553	0.098901	0.261682	0.192857	0.292929
CCc(cc1)ccc1C(N(CCC1)CC1c1cc(C(NCc2ccccc2)=O)ccc1)=O	0.116667	0.185714	0.309091	0.123188	0.142857	0.169355	0.07619	0.15625	0.184211	0.155738
Cc(cc1)ccc1S(N1CCC(CCC(NCCCc2ccccc2)=O)CC1)(=O)=O	0.242718	0.185185	0.326923	0.120301	0.160714	0.252252	0.091837	0.234783	0.152318	0.35
Cc1cccc(CN(c(cccc2)c2S/C2=C/c(cc3)ccc3C(NCc3ccccc3)=O)C2=O)c1	0.101562	0.184932	0.301724	0.132867	0.117188	0.134328	0.061947	0.139706	0.147239	0.129771
COc(cc1)ccc1S(NC(CC1)CCN1C(NCc1ccccc1)=O)(=O)=O	0.173077	0.184615	0.32	0.108527	0.158879	0.242991	0.097826	0.214286	0.183099	0.205607
CC(C)S(N(C1)CC1n1nnc(C(NCc2ccccc2)=O)c1)(=O)=O	0.119266	0.184615	0.306931	0.134921	0.148148	0.209091	0.086022	0.192982	0.174825	0.183486
Cc(cc1)ccc1S(N1CC(CCC(NCCCc2ccccc2)=O)CCC1)(=O)=O	0.205357	0.184397	0.26087	0.114286	0.161017	0.247863	0.085714	0.211382	0.167742	0.302752
CC(CN(C1)S(c2ccc(C)cc2)(=O)=O)(C(NCc2ccccc2)=O)N(CCCOC)C1=O	0.173913	0.184397	0.306306	0.122302	0.151261	0.247863	0.065421	0.211382	0.138365	0.245614
O=C(Cn(cc1)c(cc2)c1cc2S(N1CCCCCC1)(=O)=O)NCCCc1ccccc1	0.163793	0.184397	0.228814	0.130435	0.122951	0.226891	0.075472	0.241667	0.13125	0.302752
COc(cc1)ccc1S(N[C@@H](Cc1c2)Cn1nc2C(NCc1ccccc1)=O)(=O)=O	0.163793	0.184397	0.306306	0.130435	0.141667	0.226891	0.085714	0.201613	0.167742	0.193277
CC(C)CCNC(C(C)(CN(C1)S(c2ccccc2)(=O)=O)N(CCCc2ccccc2)C1=O)=O	0.153846	0.184397	0.239316	0.130435	0.132231	0.237288	0.075472	0.192	0.14557	0.302752
COc(nc1)ncc1C(NCc1ccccc1)=O	0.131868	0.184211	0.329412	0.127273	0.117021	0.1875	0.093333	0.21875	0.164062	0.170213
COc1cc(C(N2CCN(CCCc3ccccc3)CC2)=O)cc(OC)c1	0.137255	0.184	0.166667	0.113821	0.145631	0.175926	0.079545	0.181818	0.148936	0.366667
Cc(cc(cc1)S(N2CC(CC(NCc3ccccc3)=O)CC2)(=O)=O)c1F	0.162162	0.183824	0.32381	0.136364	0.169643	0.25	0.08	0.222222	0.166667	0.225225
CC(CC1)CCN1c1nc(ccc(C(NCc2ccccc2)=O)c2)c2s1	0.112069	0.183824	0.311321	0.153846	0.12931	0.166667	0.08	0.162602	0.151316	0.162393
Cc1c(C)nc(cc(cc2)C(NCc3ccccc3)=O)c2n1	0.1	0.183333	0.304348	0.13913	0.108911	0.163462	0.085366	0.169811	0.147059	0.147059
O=C(c(scc1)c1S(N(CC1)CCN1c1ccccc1)(=O)=O)NCc1ccccc1	0.194175	0.183206	0.33	0.16129	0.179245	0.218182	0.085106	0.223214	0.14966	0.262136
CC(CC1)(CCN1S(c1cccc(Cl)c1C)(=O)=O)C(NCc1ccccc1)=O	0.182692	0.183206	0.303922	0.133858	0.157407	0.218182	0.096774	0.223214	0.14966	0.238095
Cc1noc(C)c1S(N(CC1)CCC1(C(NCc1ccccc1)=O)F)(=O)=O	0.149533	0.183206	0.303922	0.133858	0.146789	0.207207	0.096774	0.234234	0.157534	0.214953
CC(C)N(C(C)(CN(C1)S(c(cc2)ccc2OC)(=O)=O)C(NCc2ccccc2)=O)C1=O	0.192661	0.182482	0.308411	0.126866	0.147826	0.247788	0.079208	0.220339	0.157895	0.234234
COc1cccc(S(N2CC(CC(NCc3ccccc3)=O)CC2)(=O)=O)c1	0.171171	0.182482	0.308411	0.135338	0.147826	0.236842	0.079208	0.210084	0.173333	0.212389
Cc(n(Cc(cc1)ccc1C(NCc1ccccc1)=O)nc1C)c1S(N1CCCC1)(=O)=O	0.150442	0.182482	0.386139	0.118519	0.157895	0.194915	0.079208	0.230769	0.173333	0.212389
CC(CC1)CCN1S(c1c(C)n(CCC(NCc2ccccc2)=O)nc1C)(=O)=O	0.150442	0.182482	0.320755	0.118519	0.168142	0.205128	0.09	0.230769	0.165563	0.212389
CC(C)C(N(CC1)CCC1(c(cc(cc1)C(NCc2ccccc2)=O)c1N1C)C1=O)=O	0.111111	0.182482	0.320755	0.170543	0.147826	0.155738	0.079208	0.170732	0.181208	0.17094
CCOC(N(CC1)CCN1S(c(cc1)ccc1C(Nc1nc(-c2ccccc2)c(C)s1)=O)(=O)=O)=O	0.304762	0.181818	0.289474	0.153285	0.188034	0.243697	0.084112	0.324561	0.14375	0.252174
Cc(cc1)ccc1S(N1CCC(CC(NCCCc2ccccc2)=O)CC1)(=O)=O	0.227723	0.181818	0.34	0.124031	0.145455	0.261682	0.095745	0.232143	0.148649	0.364583
COc(cc1)ccc1S(N1CC(CC(NCc2ccccc2)=O)CC1)(=O)=O	0.215686	0.181818	0.367347	0.115385	0.155963	0.285714	0.095745	0.232143	0.172414	0.259615
CC(C)CC(C(OC)=O)NC(C(Cc1ccccc1)NC(C(CCC1)N1C(OC(C)(C)C)=O)=O)=O	0.17094	0.181818	0.176	0.144928	0.094488	0.184	0.09434	0.161538	0.396947	0.16129
Cc1nc(-c2cccc(S(N(CC3)CCC3C(NCc3ccccc3)=O)(=O)=O)c2)no1	0.161017	0.181818	0.324324	0.161765	0.130081	0.203252	0.09434	0.208	0.165605	0.220339
O=C(NCc1ccccc1)NC(CC1)CCN1c1nc(cccc2)c2s1	0.107143	0.181818	0.313725	0.132812	0.125	0.184211	0.084211	0.169492	0.164384	0.18018
Cc(cc1)ccc1S(N(CC1)CCC1C(Nc(cc1)ccc1OCc1ccccc1)=O)(=O)=O	0.271845	0.181159	0.305556	0.109489	0.156522	0.327103	0.157895	0.283186	0.18	0.314286
Cn(cc1)c(cc2)c1cc2S(N(CC1)CCN1C(NCCc1ccccc1)=O)(=O)=O	0.247619	0.181159	0.258929	0.134328	0.1875	0.234783	0.089109	0.27193	0.127389	0.314286
CN(C)c1ncc(C(NCc2ccccc2)=O)c(C(CC2)CN2S(C)(=O)=O)n1	0.13913	0.181159	0.305556	0.142857	0.166667	0.20339	0.078431	0.208333	0.156863	0.179487
CCc1nnc(C(Nc(cc2)ccc2C(NCc2ccccc2)=O)=O)s1	0.12381	0.181102	0.319588	0.139344	0.121495	0.194444	0.141176	0.157895	0.15493	0.179245
O=C(CCn(cc1)c(cc2)c1cc2S(N1CCCCCC1)(=O)=O)NCCCc1ccccc1	0.169492	0.180556	0.22314	0.135714	0.147541	0.211382	0.073394	0.225806	0.135802	0.306306
Cc(cc1)ccc1C(N(CC1)CCC1c1nc(-c(cc2)ccc2C(NCc2ccccc2)=O)no1)=O	0.104	0.180556	0.333333	0.143885	0.12	0.155039	0.083333	0.160305	0.157233	0.141732
COc1cccc(S(N(CC2)CCC2(C(NCc2ccccc2)=O)F)(=O)=O)c1	0.190476	0.180451	0.31068	0.149606	0.154545	0.236364	0.083333	0.252252	0.163265	0.233645
Cc(n(C)c(C(NCCCc1ccccc1)=O)c1)c1S(N1CCCC1)(=O)=O	0.168224	0.180451	0.227273	0.131783	0.165138	0.192982	0.094737	0.208696	0.155405	0.306931
CC(C)n1cnc(S(N(CC2)CCC2C(NCc2ccccc2)=O)(=O)=O)c1	0.157407	0.180451	0.31068	0.123077	0.144144	0.20354	0.094737	0.219298	0.171233	0.211009
Cc1nc(-c(cc2)ccc2C(NCc2ccccc2)=O)cs1	0.087379	0.180328	0.340659	0.176991	0.128713	0.149533	0.083333	0.166667	0.144928	0.144231
Cc(n(Cc(cc1)ccc1C(NCc1ccccc1)=O)nc1C)c1S(N1CCCCC1)(=O)=O	0.147826	0.179856	0.378641	0.116788	0.155172	0.191667	0.07767	0.226891	0.163399	0.219298
CC(C)S(N(CC1)CCC1(CC1)C1n1nnc(C(NCc2ccccc2)=O)c1)(=O)=O	0.128205	0.179856	0.314815	0.133333	0.155172	0.201681	0.088235	0.216667	0.171053	0.177966
CCCCNC(CSc1nccn1-c(cc1)ccc1C(NCc1ccccc1)=O)=O	0.081967	0.179856	0.314815	0.167939	0.107438	0.134921	0.067308	0.149606	0.141026	0.139344
Cc(cc1)ccc1S(NC(CC1)CCN1C(NCc1ccccc1)=O)(=O)=O	0.15534	0.179688	0.329897	0.111111	0.163462	0.238095	0.088889	0.209091	0.178571	0.211538
CS(N(C1)CC1n1nnc(C(NCc2ccccc2)=O)c1)(=O)=O	0.122642	0.179688	0.316327	0.138211	0.152381	0.214953	0.088889	0.198198	0.170213	0.188679
Cc(n(C)c(C(NCCCc1ccccc1)=O)c1)c1S(N1CCCCC1)(=O)=O	0.166667	0.179104	0.225225	0.130769	0.163636	0.191304	0.09375	0.206897	0.146667	0.303922
CN(C)S(c(cc1)cc2c1n(CC=C)c(C(NCc1ccccc1)=O)c2)(=O)=O	0.155963	0.179104	0.307692	0.148438	0.142857	0.212389	0.082474	0.206897	0.154362	0.209091
COCCNC(c1ccc(CC(CC2)CCN2S(Cc2ccccc2)(=O)=O)cc1)=O	0.155963	0.179104	0.307692	0.122137	0.153153	0.201754	0.082474	0.196581	0.170068	0.198198
O=C(c(cc1)ccc1NC(c1nc(-n2cnnc2)ccc1)=O)NCc1ccccc1	0.115044	0.179104	0.307692	0.139535	0.094017	0.181034	0.117021	0.157025	0.131579	0.176991
CC(Nc(n(-c(cc1)ccc1C(NCc1ccccc1)=O)nc1C)c1-c1ccccc1)=O	0.105263	0.179104	0.307692	0.148438	0.103448	0.151261	0.082474	0.157025	0.170068	0.146552
CC(N(CCN(CCCc1ccccc1)CC1)C1c1nc(C)no1)=O	0.105263	0.179104	0.172414	0.130769	0.113043	0.161017	0.09375	0.166667	0.162162	0.33
Cc(cc1)c(C)cc1S(N(C1)CC1OCc1ccccc1)(=O)=O	0.164948	0.178862	0.217822	0.107438	0.127451	0.305263	0.057471	0.245098	0.195489	0.237113
O=C(c1ccc(COc(cc2)ccc2Cl)cc1)NCc1ccccc1	0.086538	0.178862	0.336957	0.107438	0.105769	0.180952	0.082353	0.186916	0.152174	0.142857
CC(CN(C1)S(c(cc2)ccc2OC)(=O)=O)(C(NCc2ccccc2)=O)N(C2CC2)C1=O	0.1875	0.178571	0.324074	0.115942	0.144068	0.252174	0.087379	0.214876	0.162338	0.22807
CCCCN(C(C)(CN(C1)S(c2ccc(C)cc2)(=O)=O)C(NCc2ccccc2)=O)C1=O	0.1875	0.178571	0.3	0.124088	0.163793	0.263158	0.076923	0.214876	0.140127	0.261261
Cn(c(C(NCCCc1ccccc1)=O)c1)c(cc2)c1cc2S(N1CCCCC1)(=O)=O	0.176991	0.178571	0.243478	0.124088	0.144068	0.210084	0.076923	0.225	0.147436	0.320755
Cc(n(Cc(cc1)ccc1C(NCc1ccccc1)=O)nc1C)c1S(N1CCOCC1)(=O)=O	0.146552	0.178571	0.375	0.115942	0.163793	0.190083	0.087379	0.235294	0.154839	0.196581
CS(N1CCC(Cc(cc2)ccc2C(NCCc2ccccc2)=O)CC1)(=O)=O	0.153846	0.178295	0.326531	0.137097	0.140187	0.224299	0.1	0.196429	0.160839	0.245098
CCNC(N1CCC(Cc(cc2)ccc2C(NCc2ccccc2)=O)CC1)=O	0.132075	0.178295	0.397849	0.128	0.150943	0.190909	0.1	0.185841	0.185714	0.175926
CCS(N(C1)CC1n1nnc(C(NCc2ccccc2)=O)c1)(=O)=O	0.121495	0.178295	0.313131	0.128	0.184466	0.212963	0.087912	0.196429	0.169014	0.186916
O=C(CCCn1nnc2c1ccc(S(N1CCCC1)(=O)=O)c2)NCCCc1ccccc1	0.166667	0.178082	0.229508	0.125874	0.136	0.208	0.072072	0.252033	0.148148	0.300885
COc(cc1)ccc1S(N1CCN(CCNC(CCc2ccccc2)=O)CC1)(=O)=O	0.282828	0.177778	0.280374	0.121212	0.172727	0.254545	0.092784	0.27027	0.145695	0.425532
COc(cc1)ccc1S(N1CCN(CCNC(/C=C\c2ccccc2)=O)CC1)(=O)=O	0.282828	0.177778	0.268519	0.112782	0.162162	0.232143	0.081633	0.247788	0.145695	0.367347
Cc(cc1)ccc1S(N1CCN(CCNC(CCCc2ccccc2)=O)CC1)(=O)=O	0.257426	0.177778	0.280374	0.112782	0.172727	0.243243	0.081633	0.258929	0.138158	0.472527
CC(C(CC1)CCN1S(c1c(C)onc1C)(=O)=O)C(NCc1ccccc1)=O	0.144144	0.177778	0.317308	0.138462	0.151786	0.2	0.092784	0.205128	0.193103	0.207207
CC(CC1)Cc(cc2C)c1n2-c(cc1)ccc1C(NCc1ccccc1)=O	0.104348	0.177778	0.356436	0.15625	0.121739	0.159664	0.081633	0.146341	0.168919	0.155172
Cc(cc1)ccc1-c1nccc(Oc(cc2)ccc2C(NCc2ccccc2)=O)n1	0.08547	0.177778	0.304762	0.129771	0.09322	0.140496	0.070707	0.155738	0.145695	0.12605
CC(CN(C1)S(c(cc2)ccc2OC)(=O)=O)(C(NCc2ccccc2)=O)N(CCOC)C1=O	0.185841	0.177305	0.309091	0.123188	0.152542	0.25	0.07619	0.213115	0.132075	0.236842
O=C(Cn(cc1)c(cc2)c1cc2S(N1CCCC1)(=O)=O)NCCCc1ccccc1	0.165217	0.177305	0.230769	0.131387	0.123967	0.218487	0.07619	0.233333	0.132075	0.305556
CC(CC1)(CCN1S(c1cc(C)ccc1)(=O)=O)C(NCc1ccccc1)=O	0.19802	0.176923	0.323232	0.145161	0.149533	0.245283	0.098901	0.25	0.151724	0.254902
Cn1cnc(S(N(CC2)CCC2C(NCc2ccccc2)=O)(=O)=O)c1	0.163462	0.176923	0.323232	0.11811	0.160377	0.211009	0.098901	0.227273	0.159722	0.230769
O=C(c1ccc(CC(CC2)CCN2C(NCc2ccccc2)=O)cc1)NC1CC1	0.110092	0.176923	0.350515	0.11811	0.118182	0.189189	0.086957	0.173913	0.167832	0.174312
Cc(cc1)ccc1-c(cn1)cnc1Oc(cc1)ccc1C(NCc1ccccc1)=O	0.09009	0.176923	0.323232	0.145161	0.098214	0.147826	0.075269	0.173913	0.159722	0.132743
CC(CC1)CCN1C(C(N1c(cc2)ccc2C(NCc2ccccc2)=O)=O)=CC1=O	0.103448	0.176471	0.352941	0.128788	0.140351	0.168067	0.091837	0.173554	0.16	0.153846
CN(C1N2CCC1)c(cc(cc1)C(NCc3ccccc3)=O)c1C2=O	0.103448	0.176471	0.314286	0.146154	0.140351	0.168067	0.080808	0.173554	0.183673	0.163793
Cc(cc1)ccc1SC(C=C1)=NN(c(cc2)ccc2C(NCc2ccccc2)=O)C1=O	0.084746	0.176471	0.301887	0.146154	0.12069	0.139344	0.07	0.145161	0.152318	0.134454
O=C(Cn(cc1)c(cc2)c1cc2S(N1CCCCC1)(=O)=O)NCCCc1ccccc1	0.163793	0.176056	0.228814	0.130435	0.122951	0.216667	0.075472	0.231405	0.124224	0.302752
CC(C)(CS(N1c(cc2)ccc2C(NCc2ccccc2)=O)(=O)=O)C1=O	0.105769	0.176	0.358696	0.152542	0.135922	0.166667	0.08046	0.172727	0.158273	0.161905
CCc1nc(-c(cc2)ccc2C(NCc2ccccc2)=O)cs1	0.095238	0.176	0.329787	0.172414	0.135922	0.166667	0.093023	0.172727	0.141844	0.150943
Cc(cc1)ccc1S(N1CCC(CCC(NCc2ccccc2)=O)CC1)(=O)=O	0.244898	0.175573	0.419355	0.125984	0.180952	0.266667	0.086022	0.247706	0.166667	0.29
O=C(CCC(CC1)CCN1S(c1ccccc1)(=O)=O)NCCCc1ccccc1	0.22	0.175573	0.333333	0.125984	0.148148	0.242991	0.097826	0.236364	0.142857	0.34375
CC(CC1)(CCN1S(c1cccc(Cl)c1)(=O)=O)C(NCc1ccccc1)=O	0.196078	0.175573	0.32	0.134921	0.148148	0.242991	0.097826	0.247706	0.150685	0.252427
CC(CC1)(CCN1S(c1c(C)onc1C)(=O)=O)C(NCc1ccccc1)=O	0.161905	0.175573	0.306931	0.117188	0.148148	0.220183	0.10989	0.236364	0.158621	0.228571
C=CCN(c(cccc1)c1N(Cc(cc1)ccc1C(NCc1ccccc1)=O)C1=O)C1=O	0.119266	0.175573	0.375	0.125984	0.117117	0.1875	0.086022	0.182609	0.135135	0.183486
Cc(cc1)ccc1S(N1CC(CCC(NCc2ccccc2)=O)CCC1)(=O)=O	0.205607	0.175182	0.336538	0.119403	0.18018	0.261261	0.08	0.222222	0.182432	0.247706
CCCN(C(C)(CN(C1)S(c2ccc(C)cc2)(=O)=O)C(NCc2ccccc2)=O)C1=O	0.172727	0.175182	0.311321	0.12782	0.169643	0.238938	0.069307	0.211864	0.143791	0.247706
COc(ccc(S(N1CC(CC(NCc2ccccc2)=O)CC1)(=O)=O)c1)c1OC	0.172727	0.175182	0.336538	0.12782	0.149123	0.25	0.090909	0.222222	0.166667	0.225225
CC(C=C(C)N(CC(Nc(cc1)ccc1C(NCc1ccccc1)=O)=O)C1=O)=C1C#N	0.131579	0.175182	0.311321	0.136364	0.119658	0.186441	0.113402	0.172131	0.136364	0.182609
CN(C1N2CCCC1)c(cc(cc1)C(NCc3ccccc3)=O)c1C2=O	0.102564	0.175182	0.311321	0.145038	0.13913	0.166667	0.08	0.172131	0.174497	0.172414
Cn1nc(C(NCc2ccccc2)=O)c(C2)c1CCN2S(c(cc1)ccc1OC)(=O)=O	0.20354	0.174825	0.33945	0.121429	0.169492	0.245763	0.074766	0.229508	0.144654	0.254386
Cc(cc1)ccc1S(N(CC1)Cc2c1nc(NC(NCc1ccccc1)=O)s2)(=O)=O	0.182609	0.174825	0.303571	0.145985	0.159664	0.235294	0.074766	0.239669	0.144654	0.243478
CC(CC1)CCN1S(c1c(C)n(Cc(cc2)ccc2C(NCc2ccccc2)=O)nc1C)(=O)=O	0.142857	0.174825	0.417476	0.113475	0.15	0.195122	0.084906	0.219512	0.166667	0.191667
Cc1cccc(C)c1NC(CSc1nccn1-c(cc1)ccc1C(NCc1ccccc1)=O)=O	0.088	0.174825	0.303571	0.171642	0.095238	0.139535	0.074766	0.153846	0.1375	0.134921
CCOC(c(cc1)ccc1S(N1CCN(Cc2ccccc2)CC1)(=O)=O)=O	0.26087	0.174603	0.340426	0.104839	0.18	0.27	0.067416	0.3	0.182482	0.366667
CC(Nc(cc1)ccc1C(NCc(cc1)ccc1N(CC1)CCN1c1ccccc1)=O)=O	0.16	0.174603	0.326316	0.151261	0.134615	0.186916	0.130952	0.160714	0.140845	0.194175
CC(N(CC1)c(cc2)c1cc2C(NCc1ccccc1)=O)=O	0.126214	0.174603	0.326316	0.132231	0.145631	0.165138	0.079545	0.181818	0.148936	0.171429
COc(cc1)ccc1S(N1CCN(CCNC(Cc2ccccc2)=O)CC1)(=O)=O	0.268041	0.174242	0.291262	0.125	0.168224	0.252336	0.085106	0.268519	0.157534	0.397849
CCOc(cc1)ccc1S(N(CC1)CCC1(C)C(NCc1ccccc1)=O)(=O)=O	0.242424	0.174242	0.371134	0.107692	0.179245	0.288462	0.096774	0.280374	0.165517	0.3
Cc(cccc1)c1S(N1CCC(CCC(NCc2ccccc2)=O)CC1)(=O)=O	0.182692	0.174242	0.316832	0.133858	0.179245	0.207207	0.096774	0.212389	0.165517	0.214953
Cc1noc(C)c1S(N1CCC(CC(NCc2ccccc2)=O)CC1)(=O)=O	0.149533	0.174242	0.33	0.133858	0.146789	0.207207	0.096774	0.212389	0.165517	0.214953
CCS(N[C@@H](Cc1c2)Cn1nc2C(NCc1ccccc1)=O)(=O)=O	0.12844	0.174242	0.303922	0.142857	0.146789	0.218182	0.085106	0.181034	0.165517	0.181818
Cc1cc(CCCC2)c2n1-c(cc1)ccc1C(NCc1ccccc1)=O	0.098214	0.174242	0.343434	0.152	0.116071	0.155172	0.073684	0.151261	0.165517	0.150442
O=C(c(cc1)ccc1-c1nccnc1N1CCCCC1)NCc1ccccc1	0.098214	0.174242	0.343434	0.142857	0.116071	0.165217	0.073684	0.191304	0.157534	0.171171
O=C(c(scc1)c1S(N(CC1)CCN1c(cc1)ccc1F)(=O)=O)NCc1ccccc1	0.171171	0.173913	0.308411	0.170543	0.168142	0.194915	0.068627	0.210084	0.142857	0.234234
CC(CN(CC1=O)S(c2ccc(C)cc2)(=O)=O)(C(NCc2ccccc2)=O)N1c1ccc(C)cc1	0.171171	0.173913	0.308411	0.126866	0.147826	0.236842	0.068627	0.210084	0.135484	0.234234
O=C(c(scc1)c1S(N(CC1)CCN1c(cc1)ccc1Cl)(=O)=O)NCc1ccccc1	0.171171	0.173913	0.308411	0.143939	0.168142	0.194915	0.068627	0.210084	0.150327	0.234234
Cc1n[nH]c([C@@H](CN(CCCc2ccccc2)C2)[C@H]2NC(c2ccccc2)=O)n1	0.111111	0.173913	0.196581	0.118519	0.118644	0.194915	0.10101	0.152	0.142857	0.304762
Cn(cc1)c(cc2)c1cc2S(N(CC1)CCC1C(NCCCc1ccccc1)=O)(=O)=O	0.191304	0.173611	0.278261	0.120567	0.14876	0.213115	0.104762	0.217742	0.14375	0.309091
CC(CN(C1)S(c(cc2)ccc2OC)(=O)=O)(C(NCc2ccccc2)=O)N(C2CCCC2)C1=O	0.181034	0.173611	0.3125	0.120567	0.139344	0.243697	0.084112	0.208	0.165605	0.220339
Cn1nc(C(NCc2ccccc2)=O)c(C2)c1CCN2S(c1cc(F)ccc1)(=O)=O	0.151261	0.173611	0.3125	0.179104	0.158333	0.213115	0.06422	0.208	0.136646	0.220339
Cc(cc1)ccc1S(NCc(cc1)ccc1C(NCCN1CCC(Cc2ccccc2)CC1)=O)(=O)=O	0.132231	0.173611	0.300885	0.104895	0.130081	0.193548	0.074074	0.179688	0.173077	0.220339
CCc(cc1)ccc1S(N(C1)CC1OCc1ccccc1)(=O)=O	0.182796	0.173554	0.25	0.10084	0.154639	0.344444	0.059524	0.252525	0.19084	0.244681
CC(CC1)(CCN1S(c1ccc(C)cc1)(=O)=O)C(NCc1ccccc1)=O	0.244681	0.173228	0.395604	0.112903	0.166667	0.292929	0.103448	0.271845	0.156028	0.319149
CC(C)CCNC(CCC(CC1)CCN1S(c1ccccc1)(=O)=O)=O	0.231579	0.173228	0.322917	0.140496	0.166667	0.230769	0.090909	0.212963	0.156028	0.24
CS(N1CCC(Cc(cc2)ccc2C(NCc2ccccc2)=O)CC1)(=O)=O	0.158416	0.173228	0.476744	0.140496	0.166667	0.219048	0.090909	0.212963	0.181159	0.215686
O=C(c(cc1)ccc1C(NCc1ccccc1)=O)NCc1ccccc1	0.097561	0.173077	0.449275	0.132653	0.121951	0.188235	0.112903	0.181818	0.152542	0.182927
Cc(cc1)ccc1S(N1CCN(CCNC(CCc2ccccc2)=O)CC1)(=O)=O	0.265306	0.172932	0.288462	0.124031	0.17757	0.25	0.084211	0.266055	0.14094	0.43956
Cc(cc1)ccc1S(N1CCN(CCNC(/C=C\c2ccccc2)=O)CC1)(=O)=O	0.265306	0.172932	0.27619	0.115385	0.166667	0.227273	0.072917	0.243243	0.14094	0.378947
CC(C)c(cc1)ccc1S(N(CC1)CC1(C(NCc1ccccc1)=O)F)(=O)=O	0.203883	0.172932	0.34	0.132812	0.166667	0.273585	0.095745	0.254545	0.164384	0.259615
CCn1ncc(S(N(CC2)CCC2(C(NCc2ccccc2)=O)F)(=O)=O)c1	0.169811	0.172932	0.313725	0.141732	0.155963	0.227273	0.095745	0.266055	0.148649	0.235849
CCCN(C(C)(CN(C1)S(c2ccccc2)(=O)=O)C(NCc2ccccc2)=O)C1=O	0.158879	0.172932	0.313725	0.132812	0.166667	0.227273	0.072917	0.210526	0.14094	0.235849
Cc(cccc1)c1-c(cn1)cnc1Oc(cc1)ccc1C(NCc1ccccc1)=O	0.087719	0.172932	0.313725	0.16	0.095652	0.144068	0.072917	0.169492	0.156463	0.12931
O=C(c1c(C[C@@H](C2)NC(c3ccccc3)=O)n2nc1)NCc1ccccc1	0.087719	0.172932	0.300971	0.124031	0.105263	0.184211	0.095745	0.169492	0.164384	0.149123
COc(cc1)ccc1S(N1CCN(CC(Nc(cc2)ccc2OCc2ccccc2)=O)CC1)(=O)=O	0.29703	0.172662	0.258929	0.109489	0.156522	0.327103	0.122449	0.318182	0.156863	0.38
COc(cc1)ccc1S(N(CC1)CCC1C(Nc(cc1)ccc1OCc1ccccc1)=O)(=O)=O	0.284314	0.172662	0.305556	0.109489	0.156522	0.327103	0.170213	0.283186	0.18	0.314286
O=C(c(scc1)c1S(N(CC1)CCN1c(cccc1)c1F)(=O)=O)NCc1ccccc1	0.18018	0.172662	0.305556	0.160305	0.166667	0.193277	0.067961	0.208333	0.141935	0.232143
CCOC(c1c(C)n(C)c(C)c1S(N(CC1)CCC1C(NCc1ccccc1)=O)(=O)=O)=O	0.159292	0.172662	0.317757	0.109489	0.166667	0.213675	0.1	0.208333	0.212329	0.210526
CN(C1N2CCCCC1)c(cc(cc1)C(NCc3ccccc3)=O)c1C2=O	0.10084	0.172662	0.305556	0.142857	0.136752	0.163934	0.078431	0.169355	0.172185	0.169492
CCN(C1N2CCCC1)c(cc(cc1)C(NCc3ccccc3)=O)c1C2=O	0.10084	0.172662	0.317757	0.142857	0.136752	0.154472	0.089109	0.150794	0.18	0.179487
O=C(CCn(cc1)c(cc2)c1cc2S(N1CCCCC1)(=O)=O)NCCCc1ccccc1	0.169492	0.172414	0.22314	0.135714	0.147541	0.201613	0.073394	0.216	0.128834	0.306306
O=C(CCn1nnc2c1ccc(S(N1CCCC1)(=O)=O)c2)NCCCc1ccccc1	0.169492	0.172414	0.243697	0.12766	0.138211	0.211382	0.073394	0.256198	0.157233	0.306306
Cc(cc1C)cc(C)c1NC(CSc1nccn1-c(cc1)ccc1C(NCc1ccccc1)=O)=O	0.095238	0.172414	0.309735	0.177778	0.102362	0.146154	0.073394	0.160305	0.142857	0.141732
O=C(c1cn(C2CNC2)nn1)NCc1ccccc1	0.088235	0.172131	0.301075	0.137931	0.118812	0.184466	0.097561	0.179245	0.154412	0.168317
Cc(cc1)ccc1S(N1CCC(CC(NCc2ccccc2)=O)CC1)(=O)=O	0.229167	0.171875	0.438202	0.130081	0.165049	0.277228	0.089888	0.245283	0.163121	0.302083
O=C(CC(CC1)CCN1S(c1ccccc1)(=O)=O)NCCCc1ccccc1	0.204082	0.171875	0.347368	0.130081	0.132075	0.252427	0.102273	0.233645	0.138889	0.358696
CC(CC1)(CCN1S(c1cc(C)cc(C)c1)(=O)=O)C(NCc1ccccc1)=O	0.191919	0.171875	0.347368	0.120968	0.153846	0.252427	0.102273	0.257143	0.15493	0.262626
CC(CC1)(CCN1S(c1c(C)cccc1)(=O)=O)C(NCc1ccccc1)=O	0.18	0.171875	0.306122	0.120968	0.165049	0.228571	0.114943	0.233645	0.15493	0.237624
CCCS(N1CC(CC(NCc2ccccc2)=O)CC1)(=O)=O	0.145631	0.171875	0.319588	0.130081	0.176471	0.228571	0.089888	0.2	0.179856	0.213592
CS(N(CC1)c(cc2)c1cc2C(NCc1ccccc1)=O)(=O)=O	0.134615	0.171875	0.347368	0.130081	0.153846	0.194444	0.077778	0.2	0.15493	0.190476
O=C(C1CC1)N1CCC(Cc(cc2)ccc2C(NCc2ccccc2)=O)CC1	0.12381	0.171875	0.406593	0.139344	0.132075	0.194444	0.102273	0.2	0.171429	0.179245
O=C(c1ccccc1)NC(C1)C1(CC1)CCN1C(NCc1ccccc1)=O	0.102804	0.171875	0.306122	0.112	0.121495	0.183486	0.089888	0.178571	0.146853	0.168224
Cc(cc1)ccc1S(N1CCC(CCC(NCCc2ccccc2)=O)CC1)(=O)=O	0.25	0.171642	0.336634	0.131783	0.165138	0.271028	0.094737	0.241071	0.155405	0.32
CC(CCC1)(CN1S(c(cc1)ccc1OC)(=O)=O)C(NCc1ccccc1)=O	0.213592	0.171642	0.336634	0.106061	0.154545	0.259259	0.083333	0.241071	0.1875	0.269231
CC(C)c(cc1)ccc1S(N1CC(CC(NCc2ccccc2)=O)CC1)(=O)=O	0.213592	0.171642	0.363636	0.123077	0.154545	0.283019	0.094737	0.230088	0.171233	0.257143
CC(CC1)(CCN1S(c(cc1)cc(OC)c1OC)(=O)=O)C(NCc1ccccc1)=O	0.201923	0.171642	0.336634	0.131783	0.154545	0.259259	0.106383	0.263636	0.155405	0.257143
O=C(c(cc(cc1)S(N2CCCCCC2)(=O)=O)c1Cl)NCCCc1ccccc1	0.179245	0.171642	0.261682	0.131783	0.133929	0.236364	0.083333	0.263636	0.13245	0.333333
CC(CN(C1)S(c2ccccc2)(=O)=O)(C(NCc2ccccc2)=O)N(C2CC2)C1=O	0.157407	0.171642	0.336634	0.123077	0.144144	0.236364	0.083333	0.208696	0.155405	0.222222
CC(C(CC1)CCN1S(c(s1)ccc1Cl)(=O)=O)C(NCc1ccccc1)=O	0.157407	0.171642	0.31068	0.140625	0.165138	0.20354	0.083333	0.208696	0.17931	0.211009
Cc(n(Cc(cc1)ccc1C(NCc1ccccc1)=O)nc1C)c1S(N(C)C)(=O)=O	0.126126	0.171642	0.336634	0.114504	0.133929	0.182609	0.094737	0.177966	0.155405	0.168142
O=C(c1nn(C[C@H](C2)NS(C3CC3)(=O)=O)c2c1)NCc1ccccc1	0.126126	0.171642	0.31068	0.140625	0.123894	0.225225	0.083333	0.198276	0.163265	0.178571
CC1=Nc(cccc2)c2N(Cc(cc2)ccc2C(NCc2ccccc2)=O)C1=O	0.096491	0.171642	0.31068	0.149606	0.133929	0.152542	0.072165	0.14876	0.14	0.147826
CCN(c(cccc1)c1N=C1c(cc2)ccc2C(NCc2ccccc2)=O)C1=O	0.096491	0.171642	0.31068	0.15873	0.144144	0.152542	0.083333	0.14876	0.14	0.147826
Cc(cc1)ccc1S(N1CCC(CC(NCCCN(C)Cc2ccccc2)=O)CC1)(=O)=O	0.211009	0.171429	0.314815	0.116788	0.135593	0.232759	0.07767	0.216667	0.155844	0.275229
O=C(c1nc(-c(cc2)ccc2S(N2CCCCCC2)(=O)=O)no1)NCCc1ccccc1	0.211009	0.171429	0.302752	0.133333	0.12605	0.265487	0.088235	0.247863	0.133758	0.32381
C=CCN(c(cc(cc1)C(NC2CCN(Cc3ccccc3)CC2)=O)c1O1)C1=O	0.128205	0.171429	0.314815	0.116788	0.098361	0.201681	0.088235	0.177419	0.171053	0.219298
CN(CC1)CCC1C(N[C@@H](Cc1c2)Cn1nc2C(NCc1ccccc1)=O)=O	0.128205	0.171429	0.302752	0.133333	0.145299	0.181818	0.09901	0.168	0.171053	0.177966
CC(CC1)CCN1S(c(cc1)ccc1-c1nnc(C(NCCCc2ccccc2)=O)o1)(=O)=O	0.208696	0.171233	0.354545	0.111111	0.137097	0.239669	0.092593	0.224	0.134969	0.327273
O=C(CCn1nnc2c1ccc(S(N1CCCCC1)(=O)=O)c2)NCCCc1ccccc1	0.168067	0.171233	0.241667	0.126761	0.137097	0.209677	0.072727	0.254098	0.149068	0.303571
COc(cc1)ccc1-c1csc(N=C(N2c3ccccc3)SCC(NCCc3ccccc3)=O)c1C2=O	0.097744	0.171053	0.138686	0.477876	0.112782	0.154412	0.086957	0.134752	0.142857	0.159091
CC(CC1)(CCN1S(c1ccccc1)(=O)=O)C(NCc1ccccc1)=O	0.230769	0.170732	0.402299	0.117647	0.163265	0.28125	0.109756	0.272727	0.153285	0.307692
O=C(C(CC1)(CCN1S(c1ccccc1)(=O)=O)F)NCc1ccccc1	0.204301	0.170732	0.402299	0.136752	0.151515	0.268041	0.096386	0.272727	0.144928	0.293478
O=C(c(cc1)ccc1N(CCC1)S1(=O)=O)NCc1ccccc1	0.108911	0.170732	0.386364	0.136752	0.128713	0.171429	0.083333	0.17757	0.161765	0.178218
CC(CC1)(CCN1S(c(cc1)ccc1C(C)=O)(=O)=O)C(NCc1ccccc1)=O	0.239583	0.170543	0.433333	0.111111	0.163462	0.287129	0.101124	0.266667	0.145833	0.3125
CC(CC1)(CCN1S(c1c(C)cc(C)cc1C)(=O)=O)C(NCc1ccccc1)=O	0.166667	0.170543	0.30303	0.12	0.152381	0.226415	0.101124	0.231481	0.153846	0.235294
Cc(n(C)c(C(NCc1ccccc1)=O)c1)c1S(N1CCCC1)(=O)=O	0.166667	0.170543	0.329897	0.147541	0.19802	0.203704	0.088889	0.220183	0.178571	0.247525
Cc1ccc(CS(N(CC2)CCC2C(NCc2ccccc2)=O)(=O)=O)cc1	0.15534	0.170543	0.30303	0.12	0.174757	0.203704	0.101124	0.1875	0.170213	0.2
O=C(c(cc1)ccc1-n1c2ncccc2nc1)NCc1ccccc1	0.101852	0.170543	0.329897	0.138211	0.12037	0.171171	0.076923	0.166667	0.137931	0.155963
O=C(C(CC1)(CCN1C(NC1CCCCC1)=O)F)NCc1ccccc1	0.101852	0.170543	0.30303	0.129032	0.12037	0.181818	0.101124	0.1875	0.18705	0.166667
O=C(c(cc1)ccc1-c1csc(C2CC2)n1)NCc1ccccc1	0.081818	0.170543	0.357895	0.176471	0.12037	0.171171	0.088889	0.176991	0.153846	0.145455
CC(CCc1ccccc1)NC(CC(CC1)CCN1S(c1ccc(C)cc1)(=O)=O)=O	0.223301	0.17037	0.320388	0.130769	0.142857	0.268519	0.09375	0.22807	0.178082	0.316832
CC(CCc1ccccc1)NC(C(CC1)=CCN1S(c1ccc(C)cc1)(=O)=O)=O	0.2	0.17037	0.259259	0.113636	0.142857	0.256881	0.082474	0.22807	0.170068	0.303922
CC(CC1)(CCN1S(c1cc(C#N)ccc1)(=O)=O)C(NCc1ccccc1)=O	0.17757	0.17037	0.307692	0.130769	0.142857	0.234234	0.09375	0.25	0.139073	0.242991
O=C(CCC(CC1)CCN1S(c1cc(F)ccc1)(=O)=O)NCc1ccccc1	0.17757	0.17037	0.36	0.204918	0.153153	0.234234	0.082474	0.22807	0.154362	0.231481
Cc(cc1)c(C)cc1S(N1CC(CC(NCc2ccccc2)=O)CC1)(=O)=O	0.17757	0.17037	0.333333	0.122137	0.153153	0.256881	0.082474	0.217391	0.170068	0.254717
O=C(CC(CC1)CN1S(c1cc(F)ccc1)(=O)=O)NCc1ccccc1	0.145455	0.17037	0.333333	0.185484	0.132743	0.245455	0.082474	0.206897	0.154362	0.220183
CC1Cc2nc(cc(cc3)C(NCc4ccccc4)=O)c3n2CC1	0.115044	0.17037	0.320388	0.15748	0.132743	0.161017	0.082474	0.166667	0.162162	0.156522
Cc(c1c2CCCC1=O)nn2-c(cc1)ccc1C(NCc1ccccc1)=O	0.095652	0.17037	0.320388	0.139535	0.122807	0.151261	0.082474	0.157025	0.170068	0.146552
O=C(c1nnc(-c(cc2)ccc2S(N2CCCC2)(=O)=O)o1)NCCCc1ccccc1	0.209091	0.170213	0.311927	0.115942	0.134454	0.241379	0.087379	0.235294	0.132911	0.359223
O=C(CSc1nccn1-c(cc1)ccc1C(NCc1ccccc1)=O)N1CCCCC1	0.099174	0.170213	0.324074	0.157895	0.115702	0.152	0.066667	0.176	0.140127	0.157025
CCN(C1N2CCCCC1)c(cc(cc1)C(NCc3ccccc3)=O)c1C2=O	0.099174	0.170213	0.311927	0.140741	0.134454	0.152	0.087379	0.148438	0.177632	0.176471
CCOC(N(CC1)CCN1S(c(cc1)ccc1C(Nc1nc(c(OC)ccc2)c2s1)=O)(=O)=O)=O	0.308411	0.170068	0.260504	0.118056	0.173554	0.227642	0.081818	0.294118	0.134146	0.235294
CCc1nc(-c2cccc(S(N(CC3)CCC3C(NCc3ccccc3)=O)(=O)=O)c2)no1	0.157025	0.170068	0.315789	0.175182	0.136	0.198413	0.091743	0.203125	0.1625	0.204918
CN(C)CCN(C=C(C=C1)C(NCc2ccccc2)=O)C1=O	0.107843	0.169355	0.308511	0.135593	0.138614	0.180952	0.082353	0.165138	0.143885	0.176471
CC(C)(C)c(cc1)ccc1S(N(CC1)CCC1(C)C(NCc1ccccc1)=O)(=O)=O	0.263158	0.169231	0.397849	0.110236	0.161905	0.284314	0.1	0.264151	0.144828	0.309278
Cc(cc1)ccc1S(N(CC1)CCC1C(NCCc1ccccc1)=O)(=O)=O	0.25	0.169231	0.354167	0.128	0.150943	0.284314	0.11236	0.240741	0.160839	0.336842
CC(C)c(cc1)ccc1S(N(CC1)CCC1(C)C(NCc1ccccc1)=O)(=O)=O	0.25	0.169231	0.382979	0.119048	0.161905	0.29703	0.11236	0.27619	0.160839	0.309278
COCCCNC(CCC(CC1)CCN1S(c1ccccc1)(=O)=O)=O	0.237113	0.169231	0.313131	0.128	0.161905	0.212963	0.087912	0.218182	0.144828	0.245098
O=C(c(cc1)ccc1-c(cc1)ccc1S(N1CCCC1)(=O)=O)NCCc1ccccc1	0.22449	0.169231	0.382979	0.128	0.140187	0.271845	0.087912	0.252336	0.144828	0.351064
CC(C)OCCCNC(CC(CC1)CCN1S(c1ccccc1)(=O)=O)=O	0.212121	0.169231	0.313131	0.146341	0.140187	0.212963	0.087912	0.218182	0.144828	0.245098
Cc(cc1)ccc1S(N(CC1)CC=C1C(NCc1ccccc1)=O)(=O)=O	0.2	0.169231	0.382979	0.119048	0.184466	0.259615	0.076087	0.240741	0.160839	0.27
O=C(C(CC1)(CCN1S(c1cnccc1)(=O)=O)F)NCc1ccccc1	0.165049	0.169231	0.326531	0.137097	0.140187	0.235849	0.087912	0.300971	0.144828	0.245098
O=C(C(CC1)(CCN1S(c1cc(F)ccc1)(=O)=O)F)NCc1ccccc1	0.165049	0.169231	0.340206	0.194915	0.140187	0.247619	0.087912	0.252336	0.144828	0.245098
Cc1c(C(NCc2ccccc2)=O)[nH]c(C)c1S(N1CCCCC1)(=O)=O	0.153846	0.169231	0.326531	0.128	0.161905	0.201835	0.076087	0.218182	0.160839	0.245098
O=C(C(CC1)(CN1S(c1cc(F)cc(F)c1)(=O)=O)F)NCc1ccccc1	0.153846	0.169231	0.326531	0.155738	0.150943	0.235849	0.087912	0.240741	0.136986	0.23301
CCS(N(CC1)c(cc2)c1cc2C(NCc1ccccc1)=O)(=O)=O	0.142857	0.169231	0.354167	0.128	0.184466	0.190909	0.076087	0.196429	0.152778	0.198113
CC(C)Oc1ccc(CNC(CCC(CC2)CCN2S(c2ccccc2)(=O)=O)=O)cc1	0.221154	0.169118	0.330097	0.121212	0.162162	0.221239	0.081633	0.215517	0.153333	0.229358
Cc1c(CS(c2ccccc2)(=O)=O)nc(-c(cc2)ccc2C(NCc2ccccc2)=O)o1	0.104348	0.169118	0.330097	0.129771	0.112069	0.159664	0.081633	0.165289	0.145695	0.155172
Cc1c(CSc2ccccc2)nc(-c(cc2)ccc2C(NCc2ccccc2)=O)o1	0.08547	0.169118	0.304762	0.138462	0.112069	0.140496	0.081633	0.146341	0.145695	0.145299
CC(CC1)CCN1S(c(cc1)ccc1-c1noc(C(NCc2ccccc2)=O)n1)(=O)=O	0.207207	0.169014	0.454545	0.131387	0.152542	0.25	0.086538	0.233333	0.153846	0.27027
O=C(c1nnc(-c(cc2)ccc2S(N2CCCCC2)(=O)=O)o1)NCCCc1ccccc1	0.207207	0.169014	0.309091	0.115108	0.133333	0.239316	0.086538	0.233333	0.125	0.355769
CC(CN(C1)S(c2ccc(C)cc2)(=O)=O)(C(NCc2ccccc2)=O)N(C2CCCC2)C1=O	0.165217	0.169014	0.321101	0.123188	0.142857	0.239316	0.07619	0.203252	0.16129	0.226087
CC(C)(c(cc(cc1)S(N2CCCCC2)(=O)=O)c1N1CC(NCc2ccccc2)=O)C1=O	0.165217	0.169014	0.309091	0.139706	0.152542	0.208333	0.066038	0.233333	0.139241	0.247788
CC(C)(c(cc(cc1)S(N2CCOCC2)(=O)=O)c1N1CC(NCc2ccccc2)=O)C1=O	0.165217	0.169014	0.309091	0.139706	0.162393	0.208333	0.07619	0.243697	0.132075	0.226087
Cc(cc1)ccc1S(Nc(cc(cc1)C(NCc2ccccc2)=O)c1N1CCCCC1)(=O)=O	0.145299	0.169014	0.321101	0.139706	0.152542	0.178862	0.066038	0.184	0.153846	0.205128
O=C(c1cn(C(C2)CN2S(c2cc(F)ccc2)(=O)=O)nn1)NCc1ccccc1	0.12605	0.169014	0.321101	0.183206	0.123967	0.239316	0.07619	0.203252	0.153846	0.194915
COc1ccc(CNC(c2ccc(C(N3CCc4ccccc4)SCC3=O)cc2)=O)cc1	0.116667	0.169014	0.321101	0.123188	0.142857	0.169355	0.097087	0.15625	0.153846	0.194915
O=C(c1ccc(CN(c2cc(-c3ccccc3)nn2CC2)C2=O)cc1)NCc1ccccc1	0.098361	0.169014	0.309091	0.165414	0.133333	0.141732	0.066038	0.15625	0.146497	0.146341
CCC(Nc(cc1)ccc1S(N(CC1)Cc2c1n(C)nc2COCc1ccccc1)(=O)=O)=O	0.247788	0.168919	0.217742	0.117241	0.162602	0.310345	0.100917	0.260163	0.161491	0.309735
O=C(c(cc1)ccc1S(N1CCCCCC1)(=O)=O)Nc1nc(CCN(Cc2ccccc2)C2)c2s1	0.184874	0.168919	0.313043	0.140845	0.134921	0.235772	0.071429	0.230159	0.133333	0.286957
CN(C)S(c(cc1)cc2c1n(CC=C)c(C(NC1CCN(Cc3ccccc3)CC1)=O)c2)(=O)=O	0.165289	0.168919	0.301724	0.132867	0.125984	0.206349	0.081081	0.192308	0.183544	0.22314
CC(CS(N1c(cc2)ccc2C(NCc2ccccc2)=O)(=O)=O)C1=O	0.117647	0.168	0.377778	0.144068	0.137255	0.190476	0.094118	0.163636	0.15942	0.174757
CCc1nc(-c(cc2)ccc2C(NCc2ccccc2)=O)no1	0.085714	0.168	0.333333	0.153846	0.115385	0.146789	0.094118	0.153153	0.142857	0.141509
COc(cc1)ccc1S(N1CCN(CCNC(c2ccccc2)=O)CC1)(=O)=O	0.273684	0.167939	0.31	0.109375	0.171429	0.222222	0.086957	0.238532	0.136054	0.361702
Cc(cc1)ccc1S(N1CCC(CC(NCCc2ccccc2)=O)CC1)(=O)=O	0.234694	0.167939	0.350515	0.136	0.149533	0.281553	0.098901	0.238532	0.151724	0.333333
CC(C)Cc(cc1)ccc1S(N(CC1)CCC1(C)C(NCc1ccccc1)=O)(=O)=O	0.234694	0.167939	0.378947	0.11811	0.160377	0.294118	0.098901	0.261682	0.167832	0.306122
CC(CCc1ccccc1)NC(CC(CC1)CCN1S(c1ccccc1)(=O)=O)=O	0.21	0.167939	0.323232	0.136	0.138889	0.257143	0.098901	0.227273	0.176056	0.306122
CC(CC1)(CCN1S(c1cc(C)c(C)cc1)(=O)=O)C(NCc1ccccc1)=O	0.21	0.167939	0.336735	0.126984	0.160377	0.269231	0.098901	0.261682	0.159722	0.292929
Cc(n(C)c(C(NCc1ccccc1)=O)c1)c1S(N1CCCCC1)(=O)=O	0.163462	0.167939	0.323232	0.145161	0.194175	0.2	0.086957	0.216216	0.167832	0.254902
CC(N1C[C@](CO)(CN(CCCc2ccccc2)C2)[C@H]2CC1)=O	0.130841	0.167939	0.190909	0.11811	0.149533	0.2	0.086957	0.173913	0.151724	0.319588
COC(c1c(N)n(-c(cc2)ccc2C(NCc2ccccc2)=O)nc1)=O	0.1	0.167939	0.323232	0.145161	0.108108	0.157895	0.086957	0.173913	0.159722	0.142857
O=C(c1ccc(CCc2nc(cccc3)c3[nH]2)cc1)NCc1ccccc1	0.080357	0.167939	0.31	0.11811	0.098214	0.147826	0.075269	0.153846	0.136054	0.174312
CC(CC1)(CCN1S(c1ccc(C2CCCCC2)cc1)(=O)=O)C(NCc1ccccc1)=O	0.219048	0.167883	0.393939	0.11194	0.150442	0.275229	0.103093	0.245614	0.16	0.285714
O=C(c1nc(-c(cc2)ccc2S(N2CCCC2)(=O)=O)no1)NCc1ccccc1	0.207547	0.167883	0.408163	0.137405	0.150442	0.252252	0.080808	0.245614	0.152318	0.298077
COc(ccc(S(N(CC1)CCC1C(NCCc1ccccc1)=O)(=O)=O)c1)c1OC	0.207547	0.167883	0.301887	0.146154	0.140351	0.252252	0.114583	0.234783	0.16	0.273585
Cn1nc(C(NCc2ccccc2)=O)c(C2)c1CCN2S(c1ccccc1)(=O)=O	0.174312	0.167883	0.352941	0.128788	0.171171	0.230088	0.07	0.224138	0.137255	0.25
O=C(Cn(cc1)c(cc2)c1cc2S(N1CCCC1)(=O)=O)NCc1ccccc1	0.163636	0.167883	0.301887	0.137405	0.140351	0.230088	0.07	0.245614	0.144737	0.25
Cc(n(-c1ccccc1)nc1C)c1S(N(CC1)CCC1C(NCc1ccccc1)=O)(=O)=O	0.163636	0.167883	0.301887	0.128788	0.150442	0.208696	0.114583	0.20339	0.175676	0.216216
Cc(ccc(S(N1CC(CC(NCc2ccccc2)=O)CC1)(=O)=O)c1)c1F	0.163636	0.167883	0.326923	0.137405	0.150442	0.241071	0.080808	0.213675	0.16	0.227273
O=C(c1nnc(-c(cc2)ccc2S(N2CCOCC2)(=O)=O)o1)NCCCc1ccccc1	0.205357	0.167832	0.306306	0.114286	0.141667	0.237288	0.085714	0.241667	0.117284	0.339623
Cn(cc1)c(cc2)c1cc2S(N(CCC1)CC1C(NCc1ccccc1)=O)(=O)=O	0.163793	0.167832	0.306306	0.114286	0.161017	0.226891	0.096154	0.201613	0.175325	0.234783
CC(CC1)CCN1S(c(cc1)cc2c1N(CC=C)C=C(C(NCc1ccccc1)=O)C2=O)(=O)=O	0.183333	0.167785	0.407407	0.131944	0.170732	0.233871	0.070796	0.228346	0.160494	0.241667
COc(cc1)ccc1S(N1CCN(CCNC(c(cc2)ccc2-c2ccccc2)=O)CC1)(=O)=O	0.252427	0.166667	0.311321	0.12782	0.169643	0.206897	0.08	0.232759	0.136364	0.333333
COCCCNC(C(CC1)CCN1S(c1ccccc1)(=O)=O)=O	0.236559	0.166667	0.329787	0.114754	0.147059	0.223301	0.105882	0.216981	0.15	0.257732
COCCCNC(CC(CC1)CCN1S(c1ccccc1)(=O)=O)=O	0.223404	0.166667	0.329787	0.133333	0.147059	0.223301	0.093023	0.216981	0.141844	0.257732
CCN(CCCNC(c1nnc(-c(cc2)ccc2S(N2CCCC2)(=O)=O)o1)=O)Cc1ccccc1	0.201681	0.166667	0.307692	0.108108	0.141732	0.212598	0.070175	0.217054	0.145455	0.271186
Cc1c(C(NCc2ccccc2)=O)oc(cc2)c1cc2S(N1CCCC1)(=O)=O	0.183486	0.166667	0.336538	0.12782	0.169643	0.238938	0.08	0.243478	0.166667	0.247706
CC(CN(C1)S(c2ccc(C)cc2)(=O)=O)(C(NCc2ccccc2)=O)N(C2CCCCC2)C1=O	0.162393	0.166667	0.315315	0.121429	0.140496	0.235294	0.074766	0.2	0.159236	0.222222
CC(CCC1)(CN1S(c1cc(C)cc(C)c1)(=O)=O)C(NCc1ccccc1)=O	0.161905	0.166667	0.32	0.117188	0.148148	0.220183	0.074468	0.225225	0.174825	0.240385
CC(CN(C1)S(c2ccccc2)(=O)=O)(C(NCc2ccccc2)=O)N(C2CCCC2)C1=O	0.151786	0.166667	0.32381	0.12782	0.13913	0.22807	0.08	0.201681	0.15894	0.214286
Cc1c(C(NCc2ccccc2)=O)[nH]c(C)c1S(N1CCOCC1)(=O)=O	0.150943	0.166667	0.32	0.125984	0.169811	0.198198	0.086022	0.225225	0.150685	0.216981
Cn(cc1C(NCc2ccccc2)=O)nc1S(N1CCSCC1)(=O)=O	0.150943	0.166667	0.32	0.144	0.180952	0.198198	0.074468	0.214286	0.150685	0.228571
O=C(c1cc(N(CC2)S(c3ccccc3)(=O)=O)c2cc1)NCc1ccccc1	0.150943	0.166667	0.404255	0.144	0.148148	0.220183	0.074468	0.20354	0.142857	0.216981
O=C(C(CC1)(CN1S(c1cc(F)ccc1)(=O)=O)F)NCc1ccccc1	0.150943	0.166667	0.32	0.181818	0.148148	0.242991	0.086022	0.236364	0.142857	0.228571
Cc(cc1)ccc1S(Nc(cc(cc1)C(NCc2ccccc2)=O)c1N1CCNCC1)(=O)=O	0.142857	0.166667	0.315315	0.137681	0.15	0.176	0.064815	0.190476	0.1375	0.191667
Cc1nnc(C(Nc(cc2)ccc2C(NCc2ccccc2)=O)=O)s1	0.127451	0.166667	0.344086	0.123967	0.114286	0.188679	0.146341	0.162162	0.141844	0.184466
CC(N1Cc(cc(cc2)C(NCc3ccccc3)=O)c2OCC1)=O	0.119266	0.166667	0.306931	0.134921	0.137615	0.166667	0.086022	0.172414	0.166667	0.172727
NC(c1ccc(CC(CC2)CCN2C(NCc2ccccc2)=O)cc1)=O	0.116505	0.166667	0.302083	0.133333	0.125	0.2	0.119048	0.183486	0.175182	0.184466
Cc1ccc(CN(c(cc(cc2)C(NCc3ccccc3)=O)c2C(N2CC=C)=O)C2=O)cc1	0.114754	0.166667	0.303571	0.137681	0.121951	0.166667	0.064815	0.162791	0.1375	0.172131
O=C(C(C=C1)=CN(CCN2CCCC2)C1=O)NCc1ccccc1	0.105769	0.166667	0.329787	0.142857	0.147059	0.166667	0.08046	0.183486	0.166667	0.22
O=C(c(cc1)ccc1-c(cn1)cnc1Oc1ccccc1)NCc1ccccc1	0.095238	0.166667	0.329787	0.152542	0.093458	0.155963	0.08046	0.183486	0.15	0.140187
CC(C)(Cc1c2c(C)nn1-c(cc1)ccc1C(NCc1ccccc1)=O)CC2=O	0.09322	0.166667	0.311321	0.145038	0.119658	0.157025	0.08	0.162602	0.15894	0.142857
Cc1ccc(C)n1-c1cccnc1-c(cc1)ccc1C(NCc1ccccc1)=O	0.089286	0.166667	0.32	0.144	0.117117	0.146552	0.074468	0.172414	0.142857	0.141593
COc(cc1)ccc1Oc(nc1)ncc1-c(cc1)ccc1C(NCc1ccccc1)=O	0.089286	0.166667	0.306931	0.153226	0.097345	0.146552	0.086022	0.172414	0.166667	0.131579
CC(CC1N2)(N(c(cc3)ccc3C(NCc3ccccc3)=O)C2=O)Oc2c1cccc2	0.088	0.166667	0.315315	0.121429	0.121951	0.148438	0.084906	0.153846	0.1375	0.134921
O=C(c(cc1)ccc1-c1noc(C2CCCC2)n1)NCc1ccccc1	0.079646	0.166667	0.346939	0.134921	0.097345	0.156522	0.097826	0.152542	0.150685	0.141593
O=C(c(cc1)ccc1-c1nc(-c2ccccc2)no1)NCc1ccccc1	0.074766	0.166667	0.329787	0.162393	0.093458	0.145455	0.105882	0.151786	0.141844	0.140187
COc(cc1)ccc1S(N1CCN(CC(Nc(cc2)ccc2OCc2ccccc2)=O)CCC1)(=O)=O	0.268519	0.165517	0.25641	0.104895	0.14876	0.309735	0.115385	0.290598	0.158228	0.358491
CC(CC1)CCN1S(c(cc1)ccc1-c1noc(C(NCCc2ccccc2)=O)n1)(=O)=O	0.212389	0.165517	0.348624	0.128571	0.130081	0.254237	0.09434	0.227642	0.136646	0.297297
CCOc(cc1)ccc1S(N1Cc2cc(C(NCc3ccccc3)=O)nn2CC1)(=O)=O	0.201754	0.165517	0.324324	0.136691	0.177966	0.243697	0.084112	0.237705	0.165605	0.252174
CC(C)N(c(ccc(S(N(CC1)CCC1C(NCc1ccccc1)=O)(=O)=O)c1)c1S1)C1=O	0.191304	0.165517	0.336364	0.153285	0.158333	0.233333	0.084112	0.227642	0.165605	0.252174
O=C(c(cc1)ccc1S(N1CCCCCC1)(=O)=O)NCc1c(-c2ccccc2)nc2SCCn12	0.181034	0.165517	0.348624	0.144928	0.139344	0.203252	0.06422	0.208	0.115854	0.241379
CC(CC1)CCN1S(c(cc1)cc(C2(C)C)c1N(CC(NCc1ccccc1)=O)C2=O)(=O)=O	0.161017	0.165517	0.361111	0.136691	0.14876	0.213115	0.074074	0.227642	0.14375	0.220339
Cc(cc1)c(C)cc1S(Nc(cc(cc1)C(NCc2ccccc2)=O)c1N1CCNCC1)(=O)=O	0.151261	0.165517	0.3125	0.128571	0.14876	0.184	0.06422	0.188976	0.14375	0.190083
Cc1cc(NC(CSc2nccn2-c(cc2)ccc2C(NCc2ccccc2)=O)=O)cc(C)c1	0.096	0.165517	0.300885	0.17037	0.094488	0.15625	0.084112	0.161538	0.150943	0.142857
COc1ccc(CNC(CSc2nccn2-c(cc2)ccc2C(NCc2ccccc2)=O)=O)cc1	0.087302	0.165517	0.300885	0.17037	0.094488	0.138462	0.074074	0.152672	0.14375	0.125
O=C(c1nc(-c(cc2)ccc2S(N2CCCCC2)(=O)=O)no1)NCc1ccccc1	0.203704	0.165468	0.4	0.135338	0.147826	0.247788	0.079208	0.241379	0.142857	0.304762
CC(CN(C1)S(c2ccc(C)cc2)(=O)=O)(C(NCc2ccccc2)=O)N(Cc2ccccc2)C1=O	0.171171	0.165468	0.308411	0.126866	0.147826	0.236842	0.068627	0.210084	0.142857	0.234234
CC(N(CC1)CCC1[C@@H]1[C@@H](COc2ccccc2)CN(CCCc2ccccc2)C1)=O	0.150442	0.165468	0.176471	0.10219	0.157895	0.205128	0.09	0.190083	0.157895	0.304762
Cc1ccc(CN2c(cc(cc3)C(NCc4ccccc4)=O)c3SCC2)cc1	0.12069	0.165468	0.308411	0.135338	0.137931	0.165289	0.068627	0.16129	0.142857	0.17094
COc1cccc(CNC(C(CC2)CCN2S(c2ccccc2)(=O)=O)=O)c1	0.23	0.165414	0.343434	0.125	0.146789	0.240741	0.096774	0.223214	0.157534	0.25
CC(C)Oc1ccc(CNC(CC(CC2)CCN2S(c2ccccc2)(=O)=O)=O)cc1	0.205882	0.165414	0.343434	0.133858	0.146789	0.229358	0.085106	0.212389	0.157534	0.238095
COCCNC(c1ccc(CC(CC2)CCN2S(c2ccccc2)(=O)=O)cc1)=O	0.205882	0.165414	0.385417	0.116279	0.136364	0.218182	0.085106	0.212389	0.157534	0.238095
CC(CC1)CCN1S(c1nn(C)cc1C(NCc1ccccc1)=O)(=O)=O	0.149533	0.165414	0.371134	0.133858	0.168224	0.207207	0.085106	0.212389	0.157534	0.226415
O=C(C(CC1)(CN1S(c1cnccc1)(=O)=O)F)NCc1ccccc1	0.149533	0.165414	0.303922	0.133858	0.146789	0.229358	0.085106	0.268519	0.141892	0.226415
CC(N1CCC(Cc(cc2)ccc2C(NC2CCN(Cc3ccccc3)CC2)=O)CC1)=O	0.12844	0.165414	0.303922	0.116279	0.116071	0.185841	0.085106	0.17094	0.181818	0.192661
CC(C)Cc1nnc(C(Nc(cc2)ccc2C(NCc2ccccc2)=O)=O)s1	0.118182	0.165414	0.303922	0.125	0.106195	0.185841	0.133333	0.151261	0.157534	0.171171
O=C(c1cn(C(C2)CN2S(Cc2ccccc2)(=O)=O)nn1)NCc1ccccc1	0.108108	0.165414	0.303922	0.133858	0.146789	0.207207	0.085106	0.191304	0.14966	0.181818
O=C(c(cc1)cc2c1n(CCCC1)c1n2)NCc1ccccc1	0.098214	0.165414	0.303922	0.152	0.116071	0.155172	0.073684	0.17094	0.141892	0.171171
CN(c(cccc1)c1N=C1c(cc2)ccc2C(NCc2ccccc2)=O)C1=O	0.098214	0.165414	0.316832	0.152	0.146789	0.155172	0.073684	0.161017	0.134228	0.160714
CCc1cccc(NC(N(CC2)CCN2C(OC(C)(C)C)=O)=S)c1	0.318182	0.165354	0.125	0.113821	0.156863	0.165138	0.117647	0.181818	0.125	0.149533
O=C(CCC(CC1)CCN1S(c1ccccc1)(=O)=O)NCc1ccccc1	0.221053	0.165354	0.431818	0.132231	0.168317	0.257426	0.091954	0.25	0.157143	0.28125
O=C(CC(CC1)CN1S(c1ccccc1)(=O)=O)NCc1ccccc1	0.183673	0.165354	0.384615	0.122951	0.145631	0.27	0.091954	0.226415	0.157143	0.255102
Cc(cc1)ccc1S(c(cc1)ncc1C(NCc1ccccc1)=O)(=O)=O	0.137255	0.165354	0.354839	0.122951	0.145631	0.186916	0.091954	0.226415	0.140845	0.205882
O=C(c1cccc(N(CCC2)C2=O)c1)NCc1ccccc1	0.104762	0.165354	0.3125	0.191304	0.134615	0.165138	0.079545	0.171171	0.157143	0.171429
CC(C)n1nnc2c1ccc(C(NCc1ccccc1)=O)c2	0.09434	0.165354	0.3125	0.141667	0.12381	0.154545	0.079545	0.171171	0.165468	0.160377
O=C(c(cc1)ccc1-n1nnnc1)NCc1ccccc1	0.09	0.165289	0.367816	0.140351	0.121212	0.165049	0.1	0.182692	0.148148	0.16
CC(CC1)CCN1S(c(cc1)ccc1C(Nc1nc(CCN(Cc2ccccc2)C2)c2s1)=O)(=O)=O	0.188525	0.164474	0.359649	0.136986	0.139535	0.228346	0.078261	0.21374	0.136905	0.256198
O=C(c(cc1)ccc1S(N1CCOCC1)(=O)=O)NCCCNC(c1c2cccc1)=NS2(=O)=O	0.179487	0.164384	0.309735	0.104167	0.129032	0.164062	0.073394	0.1875	0.082353	0.208333
O=C(c(cc1)ccc1-c1noc(C(CC2)CCN2C(c(cc2)ccc2F)=O)n1)NCc1ccccc1	0.095238	0.164384	0.333333	0.169118	0.111111	0.155039	0.083333	0.160305	0.142857	0.141732
O=C(CN(CC1)CCN1S(c(cc1)ccc1Cl)(=O)=O)Nc(cc1)ccc1OCc1ccccc1	0.271845	0.164286	0.258929	0.109489	0.146552	0.327103	0.111111	0.318182	0.141935	0.38
O=C(CN(CC1)CCN1S(c(cc1)ccc1Br)(=O)=O)Nc(cc1)ccc1OCc1ccccc1	0.271845	0.164286	0.258929	0.109489	0.146552	0.327103	0.182796	0.318182	0.141935	0.38
O=C(C(CC1)CCN1S(c(cc1)ccc1F)(=O)=O)Nc(cc1)ccc1OCc1ccccc1	0.259615	0.164286	0.305556	0.134328	0.156522	0.327103	0.157895	0.283186	0.164474	0.314286
Cn(cc1)c(cc2)c1cc2S(N(CC1)CCC1C(NCc1ccccc1)=O)(=O)=O	0.190909	0.164286	0.355769	0.125926	0.166667	0.224138	0.1	0.218487	0.156863	0.254545
CC(CN(C1)S(c2ccccc2)(=O)=O)(C(NCc2ccccc2)=O)N(C2CCCCCC2)C1=O	0.149123	0.164286	0.317757	0.125926	0.136752	0.224138	0.078431	0.198347	0.156863	0.210526
CC(CN(C1)S(c2ccccc2)(=O)=O)(C(NCc2ccccc2)=O)N(C2CCCCC2)C1=O	0.149123	0.164286	0.317757	0.125926	0.136752	0.224138	0.078431	0.198347	0.156863	0.210526
CC(C1)Sc(cccc2)c2N1C(Nc(cc1)ccc1C(NCc1ccccc1)=O)=O	0.12931	0.164286	0.330189	0.117647	0.127119	0.20339	0.122449	0.150794	0.149351	0.179487
Cc1c(CS(c2ccc(C)cc2)(=O)=O)nc(-c(cc2)ccc2C(NCc2ccccc2)=O)o1	0.110169	0.164286	0.330189	0.125926	0.117647	0.163934	0.078431	0.169355	0.141935	0.159664
CCC(Nc(cc1)ccc1S(N(CC1)CCC1(C)C(NCc1ccccc1)=O)(=O)=O)=O	0.291667	0.164179	0.367347	0.115385	0.166667	0.336634	0.131868	0.266055	0.148649	0.364583
CCOc(cc1)ccc1C(NCCN(CC1)CCN1S(c1ccccc1)(=O)=O)=O	0.227723	0.164179	0.326733	0.10687	0.17757	0.19469	0.072917	0.232143	0.14094	0.323232
O=C(CC(CC1)CCN1S(c(cc1)ccc1Cl)(=O)=O)NCCCc1ccccc1	0.215686	0.164179	0.34	0.124031	0.135135	0.261682	0.095745	0.232143	0.133333	0.364583
O=C(c(cc(cc1)S(N2CCCC2)(=O)=O)c1Cl)NCCCc1ccccc1	0.180952	0.164179	0.264151	0.132812	0.135135	0.227273	0.084211	0.254545	0.133333	0.336735
O=C(c1cc(S(N2CCCCC2)(=O)=O)c[nH]1)NCCCc1ccccc1	0.169811	0.164179	0.252336	0.115385	0.125	0.216216	0.084211	0.221239	0.14094	0.323232
CC(CC1)CCN1S(c1c(C)n(C)c(C(NCc2ccccc2)=O)c1)(=O)=O	0.158879	0.164179	0.367347	0.141732	0.188679	0.205357	0.095745	0.210526	0.172414	0.224299
CC(CC1)CCN1S(c1c(C)[nH]c(C(NCc2ccccc2)=O)c1C)(=O)=O	0.148148	0.164179	0.367347	0.124031	0.155963	0.205357	0.084211	0.210526	0.164384	0.212963
CC(C(CC1)CCN1S(c(s1)ccc1Br)(=O)=O)C(NCc1ccccc1)=O	0.148148	0.164179	0.313725	0.141732	0.166667	0.205357	0.107527	0.2	0.180556	0.212963
O=C(CC(CC1)CN1S(c1cnccc1)(=O)=O)NCc1ccccc1	0.148148	0.164179	0.326733	0.124031	0.135135	0.238532	0.084211	0.243243	0.156463	0.224299
O=C(c1cn(C(C2)CN2S(c2ccccc2)(=O)=O)nn1)NCc1ccccc1	0.148148	0.164179	0.367347	0.124031	0.135135	0.273585	0.084211	0.221239	0.156463	0.224299
O=C([C@@H](C[C@H]1C(N2CCOCC2)=O)N1S(c1ccccc1)(=O)=O)NCc1ccccc1	0.148148	0.164179	0.300971	0.115385	0.145455	0.238532	0.119565	0.221239	0.148649	0.224299
O=C(c1c(C(N2CCC(Cc3ccccc3)CC2)=O)nc[nH]1)NCc1ccccc1	0.107143	0.164179	0.300971	0.150794	0.125	0.184211	0.084211	0.2	0.156463	0.169643
CC(C)N1Cc(cc(cc2)C(NCc3ccccc3)=O)c2OCC1	0.107143	0.164179	0.300971	0.132812	0.125	0.153846	0.084211	0.159664	0.156463	0.159292
COc(cc1)ccc1S(N(CC1)CCN1C(/C=C/c1ccccc1)=O)(=O)=O	0.329545	0.164062	0.257426	0.095238	0.178218	0.230769	0.078652	0.271845	0.131944	0.278351
CCc(cc1)ccc1S(N(CC1)CCC1(C)C(NCc1ccccc1)=O)(=O)=O	0.244681	0.164062	0.395604	0.112903	0.19	0.292929	0.103448	0.271845	0.156028	0.319149
O=C(c(cc1)ccc1-c(cc1)ccc1S(N1CCCC1)(=O)=O)NCc1ccccc1	0.231579	0.164062	0.54878	0.131148	0.166667	0.267327	0.078652	0.271845	0.164286	0.319149
CC(CCC1)(CN1S(c1ccccc1)(=O)=O)C(NCc1ccccc1)=O	0.181818	0.164062	0.351064	0.112903	0.15534	0.242718	0.078652	0.235849	0.181159	0.265306
O=C(c1ccc(CN2CCC(Cc3ccccc3)CC2)cc1)NCc1ccccc1	0.114286	0.164062	0.411111	0.131148	0.122642	0.185185	0.090909	0.18018	0.181159	0.192308
O=C(c1cccc(N(CCC2)S2(=O)=O)c1)NCc1ccccc1	0.103774	0.164062	0.309278	0.159664	0.122642	0.163636	0.078652	0.169643	0.156028	0.169811
CCN(c(cccc1)c1N(Cc(cc1)ccc1C(NCc1ccccc1)=O)C1=O)C1=O	0.103774	0.164062	0.351064	0.131148	0.144231	0.163636	0.103448	0.159292	0.147887	0.158879
COc1cc(C(NCc2ccccc2)=O)cc(OC)c1OC	0.119565	0.163793	0.313953	0.137615	0.141304	0.175258	0.093333	0.181818	0.155039	0.170213
O=C(c(cc1)ccc1S(N1CCCC1)(=O)=O)Nc1nc(CCN(Cc2ccccc2)C2)c2s1	0.188034	0.163265	0.318584	0.142857	0.137097	0.229508	0.072727	0.224	0.134969	0.280702
O=C(CCn1c(ccc(S(N2CCCC2)(=O)=O)c2)c2nc1)NCCCc1ccccc1	0.168067	0.163265	0.221311	0.134752	0.137097	0.2	0.072727	0.233871	0.128049	0.315315
CC(C)c(cc1)ccc1S(Nc(cc(cc1)C(NCc2ccccc2)=O)c1N1CCNCC1)(=O)=O	0.14876	0.163265	0.307018	0.142857	0.146341	0.181102	0.072727	0.195312	0.141975	0.186992
CC(C)NC(c(cc1)cc(N=C(N2c3cc(F)ccc3)SCc3ccccc3)c1C2=O)=O	0.077519	0.163265	0.155039	0.333333	0.110236	0.136364	0.063063	0.133333	0.134969	0.123077
O=C(c(cc1)ccc1S(N1CCCC1)(=O)=O)NCCOc(cc1)nnc1-c1ccccc1	0.211009	0.163121	0.339623	0.141791	0.135593	0.201681	0.067308	0.237288	0.126582	0.241071
O=C(c1nc(-c(cc2)ccc2S(N2CCCCC2)(=O)=O)no1)NCCc1ccccc1	0.211009	0.163121	0.302752	0.133333	0.12605	0.254386	0.088235	0.237288	0.126582	0.32381
O=C(c1cc(N(CC2)S(c3ccccc3)(=O)=O)c2cc1)NCc1cccc(Cl)c1	0.137931	0.163121	0.314815	0.133333	0.12605	0.191667	0.067308	0.177419	0.1125	0.188034
CC(CC1)Cc(cc2-c3ccccc3)c1n2-c(cc1)ccc1C(NCc1ccccc1)=O	0.1	0.163121	0.327103	0.176923	0.116667	0.153226	0.07767	0.149606	0.163399	0.14876
CN(CCc1noc(-c(cc2)ccc2C(NCc2ccccc2)=O)n1)C(c1ccccc1)=O	0.090909	0.163121	0.302752	0.141791	0.098361	0.134921	0.088235	0.140625	0.141026	0.139344
CC(C)(C)OC(N(CC1)CCN1c(nc1)nc(N)c1C(Nc1ccccc1)=O)=O	0.302083	0.162963	0.125	0.123077	0.123894	0.162393	0.130435	0.198276	0.11039	0.157895
COc1cccc(CNC(CC(CC2)CCN2S(c2ccccc2)(=O)=O)=O)c1	0.213592	0.162963	0.336634	0.140625	0.144144	0.236364	0.083333	0.219298	0.147651	0.245283
O=C(c1cccc(-c(cc2)ccc2S(N2CCCC2)(=O)=O)c1)NCc1ccccc1	0.213592	0.162963	0.43617	0.149606	0.154545	0.247706	0.072165	0.241071	0.163265	0.294118
CC(C)(C)c(cc1)ccc1S(N(CCC1)CC1(C)C(NCc1ccccc1)=O)(=O)=O	0.213592	0.162963	0.35	0.106061	0.154545	0.247706	0.072165	0.230088	0.171233	0.269231
Cc1cccc(CNC(CCC(CC2)CCN2S(c2ccccc2)(=O)=O)=O)c1	0.213592	0.162963	0.336634	0.149606	0.165138	0.225225	0.083333	0.219298	0.155405	0.245283
CC(CC(C)C1)CN1S(c(cc1)cc(C(NCc2ccccc2)=O)c1F)(=O)=O	0.179245	0.162963	0.336634	0.140625	0.165138	0.271028	0.094737	0.230088	0.155405	0.233645
O=C(c(cc(cc1)S(N2CCCCC2)(=O)=O)c1Cl)NCCCc1ccccc1	0.179245	0.162963	0.261682	0.131783	0.133929	0.225225	0.083333	0.252252	0.125	0.333333
CCn(cc1C(NCc2ccccc2)=O)nc1S(N1CCSCC1)(=O)=O	0.168224	0.162963	0.323529	0.149606	0.175926	0.20354	0.094737	0.219298	0.155405	0.222222
COCC(N(C1)C[C@]2(CO)[C@H]1CCN(CCCc1ccccc1)C2)=O	0.136364	0.162963	0.173913	0.114504	0.133929	0.20354	0.094737	0.168067	0.155405	0.306931
O=C(C1CCC1)N[C@@H](Cc1c2)Cn1nc2C(NCc1ccccc1)=O	0.116071	0.162963	0.31068	0.140625	0.114035	0.192982	0.106383	0.168067	0.171233	0.168142
Cc(cc1)ccc1S(N1CCN(CCNC(c2ccccc2)=O)CC1)(=O)=O	0.255319	0.162791	0.319588	0.112	0.176471	0.216981	0.077778	0.233645	0.131034	0.373626
CC(CC1)(CCN1S(c(cc1)ccc1F)(=O)=O)C(NCc1ccccc1)=O	0.242105	0.162791	0.391304	0.139344	0.176471	0.29	0.102273	0.269231	0.146853	0.315789
CC(CC1)(CCN1S(c(cc1)ccc1Br)(=O)=O)C(NCc1ccccc1)=O	0.242105	0.162791	0.391304	0.112	0.165049	0.29	0.182927	0.269231	0.146853	0.315789
CC(CC1)(CCN1S(c(cc1)ccc1Cl)(=O)=O)C(NCc1ccccc1)=O	0.242105	0.162791	0.391304	0.112	0.165049	0.29	0.102273	0.269231	0.146853	0.315789
COc(cc1)ccc1S(NCc(cc1)ccc1C(NCc1ccccc1)=O)(=O)=O	0.145631	0.162791	0.376344	0.103175	0.132075	0.194444	0.089888	0.189189	0.15493	0.179245
O=C(C(CC1)(CCN1S(c1cccs1)(=O)=O)F)NCc1ccccc1	0.145631	0.162791	0.306122	0.14876	0.165049	0.216981	0.089888	0.233645	0.138889	0.22549
CCC(N(CC1)c(cc2)c1cc2C(NCc1ccccc1)=O)=O	0.113208	0.162791	0.319588	0.130081	0.142857	0.162162	0.077778	0.168142	0.15493	0.168224
CCCn1nnc2c1ccc(C(NCc1ccccc1)=O)c2	0.092593	0.162791	0.306122	0.130081	0.132075	0.162162	0.077778	0.189189	0.163121	0.157407
O=C(c(cc1)ccc1-c(cc1)nnc1Oc1ccccc1)NCc1ccccc1	0.092593	0.162791	0.319588	0.139344	0.100917	0.151786	0.077778	0.178571	0.146853	0.136364
O=C(c(cc1)ccc1-c1noc(C2CC2)n1)NCc1ccccc1	0.082569	0.162791	0.361702	0.139344	0.100917	0.162162	0.102273	0.157895	0.146853	0.146789
O=C(C(CC1)CCN1S(Cc1ccccc1)(=O)=O)NCc1ccccc1	0.15625	0.162602	0.32967	0.137931	0.177083	0.22	0.111111	0.201923	0.162963	0.216495
[O-][N+](c1cccc(S(N2CCN(CC(Nc(cc3)ccc3OCc3ccccc3)=O)CC2)(=O)=O)c1)=O	0.217391	0.162162	0.219512	0.125874	0.163934	0.290598	0.101852	0.294118	0.141104	0.3125
CN(c(ccc(S(N(CC1)CCC1C(NCCCc1ccccc1)=O)(=O)=O)c1)c1S1)C1=O	0.196581	0.162162	0.282051	0.141844	0.154472	0.227642	0.091743	0.232	0.134146	0.3125
Cc1nc(cc(cc2)S(N(CC3)CCC3C(NCc3ccccc3)=O)(=O)=O)c2n1C1CCCC1	0.166667	0.162162	0.315789	0.141844	0.136	0.208	0.081818	0.212598	0.1625	0.214876
CC(CC1)CCN1S(c(cc1)cc(C2(C)C)c1N(CC(NCCc1ccccc1)=O)C2=O)(=O)=O	0.166667	0.162162	0.304348	0.133803	0.136	0.227642	0.081818	0.222222	0.134146	0.245763
O=C(CCn1c(ccc(S(N2CCCCC2)(=O)=O)c2)c2nc1)NCCCc1ccccc1	0.166667	0.162162	0.219512	0.133803	0.136	0.198413	0.072072	0.232	0.120482	0.3125
Cc(ccc(S(Nc(cc(cc1)C(NCc2ccccc2)=O)c1N1CCNCC1)(=O)=O)c1)c1Cl	0.147541	0.162162	0.315789	0.125874	0.145161	0.170543	0.0625	0.193798	0.141104	0.185484
CC(C)NC(CSC(N1c2ccccc2)=Nc(sc(C2)c3CCN2C(C)=O)c3C1=O)=O	0.111111	0.162162	0.12782	0.308943	0.145161	0.126866	0.072072	0.132353	0.169811	0.130769
CCOc1cccc(CNC(CCC(CC2)CCN2S(c2ccccc2)(=O)=O)=O)c1	0.220183	0.161972	0.311927	0.132353	0.184211	0.220339	0.076923	0.225	0.154839	0.22807
CN(CCCNC(CC(CC1)CCN1S(c(cc1)ccc1Cl)(=O)=O)=O)Cc1ccccc1	0.209091	0.161972	0.311927	0.115942	0.134454	0.230769	0.076923	0.214876	0.147436	0.272727
CC(CC1)CCN1S(c(cc1)ccc1-c1nnc(C(NCc2ccccc2)=O)o1)(=O)=O	0.209091	0.161972	0.444444	0.124088	0.153846	0.252174	0.087379	0.235294	0.154839	0.272727
O=C(c(cc1)ccc1S(N1CCCC1)(=O)=O)NCC(N1Cc2ccccc2)=NNC1=S	0.1875	0.161972	0.401961	0.107914	0.134454	0.230769	0.066667	0.225	0.140127	0.284404
O=C(c1nn(CCN(C2)S(c3cccc(Cl)c3)(=O)=O)c2c1)NCc1ccccc1	0.166667	0.161972	0.3	0.149254	0.144068	0.210084	0.087379	0.214876	0.147436	0.22807
CC(C)(C)CC(N(CC1)CCC1(c(cc(cc1)C(NCc2ccccc2)=O)c1N1C)C1=O)=O	0.136752	0.161972	0.3	0.166667	0.153846	0.152	0.076923	0.176	0.162338	0.176471
O=C(c(cc1)ccc1Nc1c(-c2ccccc2)nc2n1ccnc2)NCc1ccccc1	0.099174	0.161972	0.3	0.140741	0.106557	0.170732	0.087379	0.166667	0.132911	0.157025
O=C(c(cc1)ccc1-c(n1C2CCCCC2)nc2c1nccc2)NCc1ccccc1	0.090164	0.161972	0.324074	0.140741	0.115702	0.170732	0.076923	0.15748	0.154839	0.147541
CC(Nc(cc1)ccc1S(N(CC1)CCN1c(cc1)nnc1Nc1ccccc1)(=O)=O)=O	0.326316	0.161765	0.236364	0.122137	0.142857	0.292453	0.129032	0.284404	0.109677	0.343434
Cc(cc1)ccc1S(N1CCN(CCNC(c(cc2)ccc2-c2ccccc2)=O)CC1)(=O)=O	0.235294	0.161765	0.320388	0.130769	0.174312	0.201754	0.071429	0.22807	0.131579	0.343434
O=C(CC(CC1)CN1S(c(cc1)cc(F)c1F)(=O)=O)NCc1ccccc1	0.17757	0.161765	0.333333	0.139535	0.153153	0.256881	0.09375	0.217391	0.162162	0.242991
CC(CC1)CCN1S(c1cc2ccc(NCc3ccccc3)nc2cc1)(=O)=O	0.166667	0.161765	0.307692	0.130769	0.142857	0.212389	0.060606	0.238938	0.146667	0.220183
Cc(cccc1)c1-c(cc1)ccc1S(Nc(cc1)ccc1C(NCc1ccccc1)=O)(=O)=O	0.135135	0.161765	0.346535	0.130769	0.122807	0.191304	0.105263	0.166667	0.146667	0.1875
CN(C(C1(CC2)CCN2c2ccccc2)=O)c(cc2)c1cc2C(NCc1ccccc1)=O	0.115044	0.161765	0.320388	0.176	0.142857	0.161017	0.09375	0.166667	0.154362	0.176991
CCC(N(CC1)c(cc2)c1cc2-c(cc1)ccc1C(NCc1ccccc1)=O)=O	0.105263	0.161765	0.333333	0.139535	0.132743	0.151261	0.071429	0.157025	0.154362	0.156522
O=C(c1nn(CCN(CCCc2ccccc2)C2)c2c1)NCc1ccccc1	0.105263	0.161765	0.247706	0.148438	0.122807	0.17094	0.105263	0.157025	0.146667	0.316832
O=C(c1ccc(/C=C2/Sc(cccc3)c3NC2=O)cc1)NCc1ccccc1	0.095652	0.161765	0.320388	0.130769	0.122807	0.151261	0.071429	0.166667	0.139073	0.146552
O=C(c(cc1)ccc1-c(cc1)ccc1S(N1CCCCC1)(=O)=O)NCc1ccccc1	0.226804	0.161538	0.535714	0.129032	0.163462	0.262136	0.076923	0.266667	0.153846	0.326316
CC(CC1)(CCN1S(c1ccccc1)(=O)=O)C(NCc(cc1)ccc1OC)=O	0.226804	0.161538	0.316327	0.111111	0.152381	0.25	0.113636	0.242991	0.145833	0.26
O=C(NCc1ccccc1)N(CC1)CCC1NS(c(cc1)ccc1Cl)(=O)=O	0.144231	0.161538	0.329897	0.111111	0.152381	0.238095	0.088889	0.209091	0.161972	0.211538
N1([C@H]2C[C@H](C[C@@H]1CC2)OC1CCN(CC1)CCCc1ccccc1)C(=O)C	0.122642	0.161538	0.183486	0.111111	0.12037	0.181818	0.101124	0.166667	0.161972	0.340426
O=C(CC(CC1)CCN1S(c1ccccc1)(=O)=O)NCc1ccccc1	0.204301	0.16129	0.452381	0.136752	0.151515	0.268041	0.096386	0.247525	0.153285	0.293478
O=C(c1ccc(Cn2ncnc2)cc1)NCc1ccccc1	0.087379	0.16129	0.355556	0.146552	0.106796	0.160377	0.083333	0.166667	0.136691	0.15534
O=C(c(cc1)ccc1S(N1CCCCC1)(=O)=O)Nc1nc(CCN(Cc2ccccc2)C2)c2s1	0.184874	0.161074	0.313043	0.140845	0.134921	0.225806	0.071429	0.220472	0.126506	0.286957
CC(CCC1)CN1S(c(cc1)cnc1-n1cnc(C(NCc2ccccc2)=O)c1)(=O)=O	0.146341	0.161074	0.313043	0.109589	0.153226	0.216	0.071429	0.25	0.176101	0.213115
Cc(c(NC(CSc1nccn1-c(cc1)ccc1C(NCc1ccccc1)=O)=O)ccc1)c1Cl	0.093023	0.161074	0.301724	0.165468	0.091603	0.134328	0.071429	0.156716	0.140244	0.138462
O=C(c(cc1)ccc1S(N1CCCCC1)(=O)=O)NCCOc(cc1)nnc1-c1ccccc1	0.207207	0.160839	0.333333	0.139706	0.133333	0.198347	0.066038	0.233333	0.118012	0.247788
Cc(cc1)ccc1S(N1CCC(CC(NCCCN(CC2)CCN2c2ccccc2)=O)CC1)(=O)=O	0.207207	0.160839	0.285714	0.131387	0.142857	0.208333	0.086538	0.184	0.125	0.317757
CC(CC1)CCN1S(c(cc1)cc2c1oc(C(NCc1ccccc1)=O)c2C)(=O)=O	0.175439	0.160839	0.384615	0.123188	0.162393	0.239316	0.086538	0.233333	0.16129	0.226087
CC(CC(C)C1)CN1S(c(cc1)cc2c1oc(C(NCc1ccccc1)=O)c2C)(=O)=O	0.155172	0.160839	0.309091	0.115108	0.152542	0.26087	0.086538	0.213115	0.16129	0.205128
CCn1ncc(S(N(C2)CC2n2nnc(C(NCc3ccccc3)=O)c2)(=O)=O)c1	0.135593	0.160839	0.309091	0.123188	0.142857	0.228814	0.086538	0.213115	0.16129	0.194915
CCN(C(CC12CCN(CCCc3ccccc3)CC2)C(NCCOC)=O)C1=O	0.107438	0.160839	0.210084	0.107143	0.123967	0.169355	0.107843	0.15625	0.176471	0.305556
Cc1ccc(CNC(CSc2nccn2-c(cc2)ccc2C(NCc2ccccc2)=O)=O)cc1	0.080645	0.160839	0.309091	0.174242	0.096774	0.132812	0.066038	0.147287	0.139241	0.128
CC(CCc1ccccc1)NC(CC(CC1)CCN1S(c(cc1)ccc1Cl)(=O)=O)=O	0.221154	0.160584	0.317308	0.129771	0.141593	0.266055	0.092784	0.226087	0.168919	0.313725
O=C(c1cccc(-c(cc2)ccc2S(N2CCCCC2)(=O)=O)c1)NCc1ccccc1	0.209524	0.160584	0.427083	0.147287	0.151786	0.243243	0.070707	0.236842	0.153333	0.300971
O=C(c1nnc(-c(cc2)ccc2S(N2CCCC2)(=O)=O)o1)NCc1ccccc1	0.209524	0.160584	0.397959	0.129771	0.151786	0.254545	0.081633	0.247788	0.153333	0.300971
CCCCOc1ccc(CNC(CC(CC2)CCN2S(c2ccccc2)(=O)=O)=O)cc1	0.198113	0.160584	0.330097	0.121212	0.151786	0.221239	0.081633	0.215517	0.145695	0.240741
O=C(c(cc(cc1)S(N2CCOCC2)(=O)=O)c1Cl)NCCCc1ccccc1	0.175926	0.160584	0.256881	0.129771	0.141593	0.221239	0.092784	0.258929	0.116129	0.313725
CC(CC1)CCN1c(ccc(C(NCc1ccccc1)=O)c1)c1S(N1CCC(C)CC1)(=O)=O	0.175926	0.160584	0.412371	0.129771	0.162162	0.2	0.092784	0.215517	0.153333	0.207207
O=S(c1cc2ccc(NCCCc3ccccc3)nc2cc1)(N1CCCC1)=O	0.165138	0.160584	0.223214	0.129771	0.131579	0.2	0.06	0.236842	0.130719	0.300971
C=CCN(c(ccc(C(NCc1ccccc1)=O)c1)c1-c1c2cccc1)S2(=O)=O	0.104348	0.160584	0.304762	0.121212	0.09322	0.169492	0.070707	0.165289	0.130719	0.165217
O=C(c(cc1)ccc1N(CCCN1Cc2ccccc2)C1=O)NCc(cc1)ccc1Cl	0.104348	0.160584	0.317308	0.138462	0.121739	0.159664	0.070707	0.155738	0.145695	0.165217
O=C(c1ccc(C(N2Cc3ccccc3)SCC2=O)cc1)NCc(cc1)ccc1Cl	0.08547	0.160584	0.330097	0.129771	0.121739	0.159664	0.092784	0.165289	0.138158	0.155172
Cc1c(CS(c2ccccc2)=O)nc(-c(cc2)ccc2C(NCc2ccccc2)=O)o1	0.08547	0.160584	0.304762	0.121212	0.09322	0.140496	0.081633	0.146341	0.145695	0.135593
O=C(c(cc1)ccc1N(C(C=C1)=O)N=C1Sc(cc1)ccc1Cl)NCc1ccccc1	0.076271	0.160584	0.304762	0.147287	0.112069	0.140496	0.070707	0.146341	0.138158	0.135593
Cn1c(C(NCc2ccccc2)=O)cc(S(N2CCCCC2)(=O)=O)c1	0.188119	0.160305	0.354167	0.128	0.184466	0.224299	0.076087	0.264151	0.160839	0.282828
CCc(cccc1)c1S(N(CC1)CCC1(C)C(NCc1ccccc1)=O)(=O)=O	0.176471	0.160305	0.3	0.128	0.173077	0.224299	0.1	0.229358	0.152778	0.245098
O=C(c(cc(cc1)S(N2CCCCCC2)(=O)=O)c1Cl)NCc1ccccc1	0.176471	0.160305	0.368421	0.155738	0.161905	0.247619	0.076087	0.27619	0.152778	0.282828
O=C(C(CC1)CCN1S(Cc(cccc1)c1Cl)(=O)=O)NCc1ccccc1	0.153846	0.160305	0.313131	0.119048	0.161905	0.201835	0.1	0.196429	0.160839	0.209524
Cc(cc1)c(C)cc1S(c(cc1)ncc1C(NCc1ccccc1)=O)(=O)=O	0.142857	0.160305	0.340206	0.128	0.161905	0.190909	0.087912	0.218182	0.152778	0.198113
Nc1c(C(NC2CCCC2)=O)snc1C(NCc1ccccc1)=O	0.081081	0.160305	0.313131	0.165289	0.109091	0.169643	0.125	0.155172	0.177305	0.154545
CCCCNC(CC(CC1)CCN1S(c1ccccc1)(=O)=O)=O	0.215054	0.16	0.322581	0.135593	0.161616	0.215686	0.095238	0.209524	0.135714	0.263158
O=C(C(CC1)CCN1S(c(cc1)ccc1-c1noc(C2CC2)n1)(=O)=O)NCCCc1ccccc1	0.193277	0.16	0.299145	0.116438	0.116279	0.224	0.1	0.21875	0.125749	0.307018
O=C(c(cc1)ccc1S(N1CCOCC1)(=O)=O)Nc1nc(CCN(Cc2ccccc2)C2)c2s1	0.183333	0.16	0.310345	0.13986	0.142857	0.224	0.080357	0.228346	0.119048	0.262712
O=C(c(cc1)ccc1N(C(CC1)=O)S1(=O)=O)NCc1ccccc1	0.097087	0.16	0.366667	0.145299	0.127451	0.169811	0.082353	0.165138	0.143885	0.165049
COc(cc1)ccc1S(N(CC1)CCC1C(NCc1csc(-c2ccccc2)n1)=O)(=O)=O	0.227273	0.159722	0.306306	0.172932	0.151261	0.237288	0.096154	0.211382	0.160256	0.234783
O=C(c(cc1)ccc1S(N1CCOCC1)(=O)=O)NCCOc(cc1)nnc1-c1ccccc1	0.205357	0.159722	0.330275	0.138686	0.141667	0.196721	0.075472	0.241667	0.110429	0.224138
CC(CCc1ccccc1)NC(c(nc1)cn1-c(cc1)ccc1S(N1CCCCC1)(=O)=O)=O	0.205357	0.159722	0.283186	0.122302	0.151261	0.247863	0.085714	0.231405	0.152866	0.302752
CCc1nc(-c(cc2)ccc2S(N(CC2)CCC2C(NCc2ccccc2)=O)(=O)=O)no1	0.205357	0.159722	0.380952	0.138686	0.151261	0.237288	0.096154	0.221311	0.152866	0.256637
CCN(C=C1C(NCc2ccccc2)=O)c(ccc(S(N2CCCCCC2)(=O)=O)c2)c2C1=O	0.163793	0.159722	0.330275	0.138686	0.181034	0.216667	0.075472	0.221311	0.167742	0.245614
Cc1cc(C(CSC(N2CC=C)=Nc(scc3-c4ccccc4)c3C2=O)=O)c(C)n1-c(cc1)ccc1C(OC)=O	0.097902	0.159509	0.143836	0.358779	0.104167	0.12	0.0625	0.13245	0.134078	0.108108
CC(C)CC(Nc(cc1)ccc1S(N(CC1)CCC1(C)C(NCc1ccccc1)=O)(=O)=O)=O	0.28	0.15942	0.352941	0.120301	0.150442	0.336538	0.126316	0.256637	0.16	0.35
Cc(cc1)ccc1S(N1CCN(CCNC(CSCc2ccccc2)=O)CC1)(=O)=O	0.230769	0.15942	0.277778	0.128788	0.160714	0.230088	0.07	0.245614	0.137255	0.377551
Cc(cc1)ccc1S(N1CCC(CC(NCCN(C)Cc2ccccc2)=O)CC1)(=O)=O	0.219048	0.15942	0.326923	0.120301	0.140351	0.241071	0.080808	0.224138	0.152318	0.273585
O=C(c1cccc(-c(cc2)ccc2S(N2CCCC2)(=O)=O)c1)NCCc1ccccc1	0.207547	0.15942	0.314286	0.146154	0.130435	0.252252	0.080808	0.224138	0.144737	0.323529
Cc(cc1)ccc1S(N(CC1)c(cc2)c1cc2C(NCc1ccccc1)=O)(=O)=O	0.163636	0.15942	0.366337	0.120301	0.150442	0.219298	0.07	0.20339	0.144737	0.216216
O=C(c(cc1)ccc1NC(N(CCCC1)c2c1cccc2)=O)NCc1ccccc1	0.132743	0.15942	0.326923	0.120301	0.111111	0.188034	0.114583	0.163934	0.152318	0.205357
O=C(c(cc1)ccc1NS(c(cc1)ccc1-c1cc(F)ccc1)(=O)=O)NCc1ccccc1	0.122807	0.15942	0.339806	0.192	0.111111	0.198276	0.091837	0.163934	0.12987	0.184211
O=C(C1CCCCC1)N[C@@H](Cc1c2)Cn1nc2C(NCc1ccccc1)=O	0.113043	0.15942	0.301887	0.137405	0.111111	0.188034	0.103093	0.163934	0.167785	0.163793
O=C(c(cc1)ccc1Oc1ccnc(-c(cc2)ccc2F)n1)NCc1ccccc1	0.07563	0.15942	0.301887	0.155039	0.083333	0.139344	0.07	0.154472	0.137255	0.125
[O-][n+](cc1)ccc1C(NCc1ccccc1)=O	0.1	0.159292	0.379747	0.132075	0.16092	0.182796	0.098592	0.177083	0.150794	0.177778
CC(CC1)(CCN1S(c(cc1)ccc1NC(C)=O)(=O)=O)C(NCc1ccccc1)=O	0.301075	0.159091	0.378947	0.11811	0.160377	0.346939	0.136364	0.273585	0.143836	0.376344
O=C(C(CCCC1)N1S(c(cc1)ccc1Br)(=O)=O)NCc1ccccc1	0.152381	0.159091	0.336735	0.109375	0.149533	0.233645	0.176471	0.205357	0.184397	0.242718
CS(N(CCC1)c(cc2)c1cc2C(NCc1ccccc1)=O)(=O)=O	0.130841	0.159091	0.336735	0.136	0.160377	0.178571	0.075269	0.184211	0.151724	0.185185
O=C(C1CC1)N(CC1)c(cc2)c1cc2C(NCc1ccccc1)=O	0.1	0.159091	0.336735	0.126984	0.118182	0.168142	0.086957	0.173913	0.151724	0.163636
Cc1ccc(CNC(c(cc2)ccc2-c2cnc(NCc3ccccc3)nc2)=O)cc1	0.080357	0.159091	0.31	0.126984	0.098214	0.137931	0.075269	0.163793	0.143836	0.132743
O=C(c1ccc(C(Nc2c3cccc2)NS3(=O)=O)cc1)NCc1ccccc1	0.070796	0.159091	0.336735	0.100775	0.088496	0.147826	0.086957	0.144068	0.128378	0.132743
Cn1nnc2c1ccc(C(NCc1ccccc1)=O)c2	0.096154	0.15873	0.319149	0.134454	0.126214	0.157407	0.081395	0.174312	0.142857	0.163462
CCOC(N(CC1)CCN1S(c(cc1)ccc1C(Nc(cccc1C(c2c3cccc2)=O)c1C3=O)=O)(=O)=O)=O	0.307692	0.158621	0.280702	0.113475	0.179487	0.225	0.084906	0.304348	0.123457	0.232759
CC(Nc(cc1)ccc1S(N1CCN(Cc(cc2)cc(OC)c2OCc2ccccc2)CC1)(=O)=O)=O	0.307692	0.158621	0.258621	0.121429	0.140496	0.324324	0.105769	0.293103	0.151899	0.38835
CC(CC1)CCN1S(c(cc1)ccc1-c1nnc(C(NCCc2ccccc2)=O)o1)(=O)=O	0.214286	0.158621	0.351852	0.121429	0.140496	0.25641	0.095238	0.229508	0.1375	0.3
O=C(c(cc1)ccc1S(N1CCOCC1)(=O)=O)NCC(N1Cc2ccccc2)=NNC1=S	0.182609	0.158621	0.390476	0.105634	0.140496	0.225	0.074766	0.229508	0.123457	0.265487
Cc(ccc(S(N1Cc2cc(C(NCc3ccccc3)=O)nn2CC1)(=O)=O)c1)c1F	0.172414	0.158621	0.303571	0.154412	0.159664	0.214876	0.084906	0.219512	0.151899	0.232759
O=C(C(CCC1)CN1S(c(cc1)cc(C=C2)c1NC2=O)(=O)=O)NCc1ccccc1	0.142857	0.158621	0.303571	0.129496	0.15	0.225	0.084906	0.2	0.166667	0.211864
CC(c(cc1)ccc1NC(CSc1nccn1-c(cc1)ccc1C(NCc1ccccc1)=O)=O)=O	0.123967	0.158621	0.315315	0.171642	0.104	0.176	0.105769	0.162791	0.144654	0.172131
Cc(cc1)ccc1NC(CSc1nccn1-c(cc1)ccc1C(NCc1ccccc1)=O)=O	0.114754	0.158621	0.303571	0.162963	0.095238	0.166667	0.105769	0.153846	0.144654	0.162602
O=C(c1nnc(-c(cc2)ccc2S(N2CCCCC2)(=O)=O)o1)NCc1ccccc1	0.205607	0.158273	0.39	0.12782	0.149123	0.25	0.08	0.243478	0.143791	0.307692
O=C(c1nnc(-c(cc2)ccc2S(N2CCOCC2)(=O)=O)o1)NCc1ccccc1	0.205607	0.158273	0.39	0.12782	0.159292	0.25	0.08	0.254386	0.136364	0.283019
COc(ccc(CCNC(CC(CC1)CCN1S(c1ccccc1)(=O)=O)=O)c1)c1OC	0.194444	0.158273	0.311321	0.136364	0.12931	0.217391	0.090909	0.201681	0.136364	0.236364
O=C(C(CC1)CCN1S(c(cc1)cc2c1[nH]cc2)(=O)=O)NCc1ccccc1	0.172727	0.158273	0.349515	0.136364	0.13913	0.22807	0.090909	0.222222	0.151316	0.236364
O=C(CC(CC1)CCN1S(c1ccccc1)(=O)=O)NCCCN1CCC(Cc2ccccc2)CC1	0.172727	0.158273	0.311321	0.136364	0.12931	0.217391	0.08	0.211864	0.143791	0.307692
CC1(CC1)C(N1Cc(cc(cc2)C(NCc3ccccc3)=O)c2OCC1)=O	0.131579	0.158273	0.311321	0.119403	0.12931	0.166667	0.08	0.181818	0.143791	0.182609
O=C(c(cc1)ccc1NC(c(nc(cc1)-n2cnnc2)c1Br)=O)NCc1ccccc1	0.112069	0.158273	0.32381	0.12782	0.10084	0.176471	0.136842	0.153226	0.129032	0.172414
CC(Nc(cc1)ccc1S(N1CCC(CC(NCc2ccccc2)=O)CC1)(=O)=O)=O	0.297872	0.157895	0.419355	0.134921	0.158879	0.343434	0.134831	0.247706	0.150685	0.37234
O=C(CCC(CC1)CCN1S(c(cc1)ccc1F)(=O)=O)NCc1ccccc1	0.232323	0.157895	0.419355	0.153226	0.180952	0.266667	0.086022	0.247706	0.150685	0.29
Cc1ccc(CNC(CCC(CC2)CCN2S(c2ccccc2)(=O)=O)=O)cc1	0.22	0.157895	0.346939	0.125984	0.169811	0.220183	0.086022	0.214286	0.150685	0.240385
CCOC(c1cc(S(N2CCN(Cc3ccccc3)CC2)(=O)=O)cn1C)=O	0.22	0.157895	0.245283	0.108527	0.180952	0.220183	0.063158	0.295238	0.183099	0.316327
Cc1cccc(CNC(CC(CC2)CCN2S(c2ccccc2)(=O)=O)=O)c1	0.207921	0.157895	0.346939	0.153226	0.148148	0.231481	0.086022	0.214286	0.150685	0.252427
O=C(CC(CC1)CN1S(c(cc1)ccc1F)(=O)=O)NCc1ccccc1	0.196078	0.157895	0.375	0.144	0.158879	0.278846	0.086022	0.225225	0.150685	0.264706
O=C(c(cc1)cc(S(N2CCCC2)(=O)=O)c1N1CCCC1)NCc1ccccc1	0.173077	0.157895	0.375	0.134921	0.158879	0.198198	0.086022	0.214286	0.158621	0.228571
O=C(CN(C=C(C=C1)S(N2CCCCCC2)(=O)=O)C1=O)NCc1ccccc1	0.173077	0.157895	0.32	0.125984	0.169811	0.242991	0.074468	0.259259	0.142857	0.29
O=C(CC(CC1)CN1S(c(cccc1)c1F)(=O)=O)NCc1ccccc1	0.150943	0.157895	0.306931	0.153226	0.148148	0.231481	0.10989	0.20354	0.158621	0.216981
Cc(cc1)c(C)cc1NC(CSC(N1CC=C)=Nc(scc2-c3ccccc3)c2C1=O)=O	0.133858	0.157895	0.132353	0.398305	0.106061	0.148148	0.088496	0.136691	0.137725	0.152672
O=C(c(cc1)cc2c1SCCN2Cc1ccccc1)NCc1ccccc1	0.119266	0.157895	0.333333	0.144	0.137615	0.176991	0.074468	0.172414	0.135135	0.183486
CCCc1nnc(C(Nc(cc2)ccc2C(NCc2ccccc2)=O)=O)s1	0.119266	0.157895	0.306931	0.117188	0.117117	0.176991	0.134831	0.152542	0.142857	0.194444
O=C(c1cccc(N(C(C2C3C4C=CC2C4)=O)C3=O)c1)NCc1ccccc1	0.099099	0.157895	0.306931	0.162602	0.127273	0.176991	0.086022	0.162393	0.158621	0.151786
O=C(c1ccc(CN(C(C2(CCOCC2)N2)=O)C2=O)cc1)NCc1ccccc1	0.089286	0.157895	0.333333	0.125984	0.127273	0.156522	0.086022	0.162393	0.142857	0.151786
O=C(c(cc1)ccc1-c(cn1)cnc1Oc(cc1)ccc1F)NCc1ccccc1	0.079646	0.157895	0.306931	0.172131	0.087719	0.146552	0.074468	0.172414	0.142857	0.131579
COCCNC(c(cc1)cc(N=C(N2c3cc(F)ccc3)SCc3ccccc3)c1C2=O)=O	0.074627	0.157895	0.166667	0.309524	0.106061	0.131387	0.060345	0.128571	0.111111	0.118519
CC1Oc(ccc(S(N(CC2)CCN2C(NCc2ccccc2)=O)(=O)=O)c2)c2NC1=O	0.212389	0.157534	0.300885	0.120567	0.177966	0.22314	0.084112	0.268908	0.12963	0.252174
CC(c(cc1)ccc1S(N(CC1)CCC1C(NCCc1csc(-c2ccccc2)n1)=O)(=O)=O)=O	0.201754	0.157534	0.324324	0.17037	0.139344	0.213115	0.084112	0.208	0.14375	0.241379
O=C(c(cc1)ccc1S(N1CCCCC1)(=O)=O)NCc1c(-c2ccccc2)nc2SCCn12	0.181034	0.157534	0.348624	0.144928	0.139344	0.193548	0.06422	0.198413	0.109091	0.241379
CCCc(cc1)ccc1S(N(CC1)Cc2c1n(C)nc2C(NCc1ccccc1)=O)(=O)=O	0.181034	0.157534	0.336364	0.128571	0.177966	0.233333	0.06422	0.217742	0.136646	0.274336
CC(CC1)CCN1S(c(cc1)cc(C=C2)c1N(CC(NCc1ccccc1)=O)C2=O)(=O)=O	0.161017	0.157534	0.336364	0.144928	0.168067	0.213115	0.074074	0.217742	0.158228	0.220339
CC(CC1)CCN1S(c(cc1)cc(CC2)c1N(CC(NCc1ccccc1)=O)C2=O)(=O)=O	0.161017	0.157534	0.348624	0.136691	0.158333	0.213115	0.084112	0.217742	0.14375	0.220339
CCc(cc1)ccc1S(Nc(cc(cc1)C(NCc2ccccc2)=O)c1N1CCNCC1)(=O)=O	0.141667	0.157534	0.3125	0.136691	0.168067	0.174603	0.06422	0.188976	0.136646	0.190083
Cc(cc1)ccc1S(N(CC1)CCN1C(COc1ccccc1)=O)(=O)=O	0.321839	0.15748	0.262626	0.114754	0.206186	0.235294	0.068182	0.29	0.118056	0.284211
O=C(CC(CC1)CCN1S(c1ccccc1)(=O)=O)NCCc1ccccc1	0.210526	0.15748	0.358696	0.142857	0.135922	0.272727	0.105882	0.240385	0.141844	0.326087
CCn1c(ccc(C(NCc2ccccc2)=O)c2)c2c(C)c1C	0.105769	0.15748	0.315789	0.123967	0.135922	0.166667	0.105882	0.151786	0.15	0.161905
CN(C(C1)=O)c(cc2)c1cc2C(NCc1ccccc1)=O	0.105769	0.15748	0.315789	0.152542	0.158416	0.166667	0.08046	0.162162	0.141844	0.173077
O=C(c(cc1)cnc1-c1cccc(F)c1)NCc1ccccc1	0.074766	0.15748	0.302083	0.214286	0.093458	0.155963	0.105882	0.172727	0.125874	0.140187
CC(CCc1ccccc1)NC(CC(CC1)CCN1S(c(cc1)ccc1NC(C)=O)(=O)=O)=O	0.27451	0.157143	0.308411	0.135338	0.137931	0.317757	0.123711	0.230769	0.165563	0.37
O=C(c1nnc(-c(cc2)ccc2S(N2CCCC2)(=O)=O)o1)NCCc1ccccc1	0.214953	0.157143	0.308411	0.126866	0.137931	0.258929	0.09	0.241379	0.135484	0.330097
O=C(c(nc1)cn1-c(cc1)ncc1S(N1CCCC1)(=O)=O)NCc1ccccc1	0.160714	0.157143	0.333333	0.118519	0.157895	0.215517	0.068627	0.297297	0.150327	0.245455
O=C(c(cc1)cc(NS(c2ccccc2)(=O)=O)c1N1CCNCC1)NCc1ccccc1	0.130435	0.157143	0.320755	0.135338	0.137931	0.175	0.068627	0.190083	0.128205	0.191304
O=C(c1ccc(CN2c3cccnc3SCC2=O)cc1)NCc1ccccc1	0.083333	0.157143	0.308411	0.135338	0.128205	0.146341	0.068627	0.16129	0.135484	0.141667
CN(C1=O)C(SCC(NCc2ccccc2)=O)=Nc2c1scc2-c1ccccc1	0.07438	0.157143	0.196581	0.313043	0.137931	0.137097	0.068627	0.133858	0.157895	0.141667
CC(C)NC(CC(CC1)CCN1S(c1ccccc1)(=O)=O)=O	0.241379	0.157025	0.340909	0.151786	0.157895	0.239583	0.101266	0.232323	0.166667	0.277778
COc(cc1)ccc1S(N1CCN(CCNC(C(c2ccccc2)c2ccccc2)=O)CC1)(=O)=O	0.28125	0.156716	0.254717	0.125	0.168224	0.229358	0.085106	0.234234	0.141892	0.368421
CN(CCNC(CC(CC1)CCN1S(c1ccccc1)(=O)=O)=O)Cc1ccccc1	0.205882	0.156716	0.33	0.125	0.136364	0.229358	0.085106	0.223214	0.14966	0.262136
CCOc1ccc(CNC(CC(CC2)CCN2S(c2ccccc2)(=O)=O)=O)cc1	0.205882	0.156716	0.343434	0.125	0.168224	0.229358	0.085106	0.223214	0.157534	0.238095
CC(CC1)(CCN1S(c(cc1)cc(Cl)c1F)(=O)=O)C(NCc1ccccc1)=O	0.194175	0.156716	0.33	0.142857	0.157407	0.252336	0.096774	0.256881	0.141892	0.262136
CC(CCC1)(CN1S(c(cc1)ccc1Cl)(=O)=O)C(NCc1ccccc1)=O	0.194175	0.156716	0.343434	0.107692	0.157407	0.252336	0.073684	0.234234	0.173611	0.27451
CC(CCC1)(CN1S(c(cc1)ccc1Br)(=O)=O)C(NCc1ccccc1)=O	0.194175	0.156716	0.343434	0.107692	0.157407	0.252336	0.146067	0.234234	0.173611	0.27451
CC(CC1)CCN1S(c1cn(C)c(C(NCc2ccccc2)=O)c1)(=O)=O	0.182692	0.156716	0.414894	0.125	0.179245	0.229358	0.085106	0.256881	0.165517	0.25
CC(CNC(c1ccc(CC(CC2)CCN2S(C)(=O)=O)cc1)=O)c1ccccc1	0.149533	0.156716	0.316832	0.133858	0.136364	0.185841	0.085106	0.191304	0.157534	0.192661
CCS(N(CCC1)c(cc2)c1cc2C(NCc1ccccc1)=O)(=O)=O	0.138889	0.156716	0.343434	0.125	0.190476	0.185841	0.073684	0.191304	0.157534	0.203704
CN1CCC(Cc(cc2)ccc2C(NC2CCN(Cc3ccccc3)CC2)=O)CC1	0.118182	0.156716	0.303922	0.116279	0.126126	0.175439	0.085106	0.161017	0.190141	0.203704
O=C(C1CC1)N[C@@H]1Cn2ncc(C(NCc3ccccc3)=O)c2C1	0.108108	0.156716	0.303922	0.125	0.116071	0.196429	0.096774	0.181034	0.173611	0.160714
O=C(c1ccc(CN(C(C(CC2)(CCS2(=O)=O)N2)=O)C2=O)cc1)NCc1ccccc1	0.098214	0.156716	0.33	0.125	0.126126	0.165217	0.085106	0.17094	0.141892	0.160714
O=C(c(cc1)cc(N(Cc2ccccc2)C(C2)=O)c1S2=O)NCc1ccccc1	0.088496	0.156716	0.303922	0.152	0.126126	0.155172	0.073684	0.151261	0.126667	0.150442
O=C(c(cc1)ccc1Oc1nccnc1Sc1ccccc1)NCc1ccccc1	0.078947	0.156716	0.316832	0.133858	0.086957	0.145299	0.073684	0.161017	0.141892	0.130435
CCC(C)n1nnc2c1ccc(S(N(CC1)CCC1C(NCc1ccccc1)=O)(=O)=O)c2	0.169492	0.156463	0.333333	0.12766	0.147541	0.211382	0.083333	0.225806	0.179487	0.218487
CCCc(cc1)ccc1S(Nc(cc(cc1)C(NCc2ccccc2)=O)c1N1CCNCC1)(=O)=O	0.140496	0.156463	0.309735	0.135714	0.157025	0.173228	0.063636	0.1875	0.135802	0.198347
Cc1cccc(C)c1NC(CSC(N1c2ccccc2)=Nc(scc2-c3ccccc3)c2C1=O)=O	0.095238	0.156463	0.112782	0.574257	0.12	0.120301	0.083333	0.117647	0.135802	0.124031
CCCCCNC(c(cc1)ccc1-c(cc1)ccc1S(N1CCCC1)(=O)=O)=O	0.234043	0.15625	0.3125	0.087302	0.156863	0.175926	0.079545	0.181818	0.109589	0.242424
CC(CC1)(CCN1S(c1ccccc1)(=O)=O)C(NCc1ccc(C)cc1)=O	0.221053	0.15625	0.326316	0.113821	0.156863	0.245098	0.104651	0.238095	0.140845	0.268041
Cc(cc1)ccc1-c1csc(N=C(N2c3ccccc3)SCC(N/N=C\c(cc3)ccc3OC)=O)c1C2=O	0.092857	0.15625	0.108844	0.438017	0.123188	0.115646	0.073171	0.113333	0.124294	0.111111
Cc1c(C(Nc(cc2)ccc2S(N2CCC(Cc3ccccc3)CC2)(=O)=O)=O)snn1	0.271845	0.156028	0.317757	0.134328	0.146552	0.302752	0.122449	0.239316	0.149351	0.339806
O=C(c1nnc(-c(cc2)ccc2S(N2CCCCC2)(=O)=O)o1)NCCc1ccccc1	0.212963	0.156028	0.305556	0.125926	0.136752	0.256637	0.089109	0.239316	0.127389	0.326923
Cc(cc1)ccc1S(N1CCC(CC(NCCN2CCN(Cc3ccccc3)CC2)=O)CC1)(=O)=O	0.201835	0.156028	0.330189	0.117647	0.146552	0.234783	0.078431	0.218487	0.156863	0.314286
O=C(C(CC1)CCN1S(c(cc1)cc(C=C2)c1NC2=O)(=O)=O)NCc1ccccc1	0.169643	0.156028	0.355769	0.142857	0.156522	0.224138	0.089109	0.218487	0.149351	0.232143
Cc(cc1)ccc1S(N(CCC1)c(cc2)c1cc2C(NCc1ccccc1)=O)(=O)=O	0.159292	0.156028	0.355769	0.117647	0.166667	0.213675	0.067961	0.198347	0.149351	0.210526
O=C(C1CCOCC1)N[C@@H](Cc1c2)Cn1nc2C(NCc1ccccc1)=O	0.119658	0.156028	0.305556	0.142857	0.117647	0.193277	0.111111	0.169355	0.164474	0.169492
CN(C(C12CCN(CCCO)CC2)=O)c(cc2)c1cc2C(NCc1ccccc1)=O	0.10084	0.156028	0.305556	0.169231	0.136752	0.145161	0.078431	0.169355	0.156863	0.2
O=C(CN1N=C(C=CC(C(NCc2ccccc2)=O)=C2)N2C1=O)NC1CCCC1	0.082645	0.156028	0.342857	0.134328	0.108333	0.173554	0.078431	0.188525	0.187919	0.140496
O=C(CSc1nccn1-c(cc1)ccc1C(NCc1ccccc1)=O)NCCc1ccccc1	0.082645	0.156028	0.317757	0.178295	0.090164	0.154472	0.078431	0.150794	0.127389	0.159664
Cc1ccc(CNC(NCCC(CC2)CCN2S(c2ccccc2)(=O)=O)=O)cc1	0.215686	0.155556	0.34	0.10687	0.155963	0.216216	0.084211	0.221239	0.14094	0.247619
O=C(c(cc1)cc(S(N2CCCCC2)(=O)=O)c1N1CCCCC1)NCc1ccccc1	0.169811	0.155556	0.367347	0.132812	0.155963	0.19469	0.084211	0.210526	0.148649	0.235849
O=C(C(CC1)CCN1S(Cc(c(F)ccc1)c1Cl)(=O)=O)NCc1ccccc1	0.148148	0.155556	0.313725	0.150794	0.155963	0.205357	0.107527	0.189655	0.148649	0.201835
O=C(c1nn(CCN(C2)S(C3CC3)(=O)=O)c2c1)NCc1ccccc1	0.137615	0.155556	0.313725	0.150794	0.155963	0.205357	0.107527	0.2	0.172414	0.212963
Cc1cccc(CNC(c(cc2)ccc2-c(cc2)ccc2S(NCc2ccccc2)(=O)=O)=O)c1	0.127273	0.155556	0.326733	0.124031	0.115044	0.173913	0.072917	0.179487	0.14094	0.169643
CC(N(CCN1CCCCC1)C1CN(CCCc2ccccc2)CCC1)=O	0.117117	0.155556	0.175439	0.098485	0.115044	0.173913	0.084211	0.15	0.188811	0.323232
Cc1c(CNC(c(cc2)ccc2-c(cc2)ccc2S(NCc2ccccc2)(=O)=O)=O)cccc1	0.107143	0.155556	0.300971	0.10687	0.105263	0.173913	0.072917	0.179487	0.14094	0.169643
O=C(CSc1nccn1-c(cc1)ccc1C(NCc1ccccc1)=O)NCc1ccccc1	0.078261	0.155556	0.34	0.188525	0.095652	0.144068	0.072917	0.159664	0.133333	0.13913
CC(C)c1ccc(CNC(c(cc2)ccc2-c2cnc(NCc3ccccc3)nc2)=O)cc1	0.078261	0.155556	0.300971	0.132812	0.095652	0.134454	0.072917	0.159664	0.148649	0.12931
CC(Nc(cc1)ccc1S(N(CC1)CCN1c1ncnc2c1nnn2Cc1ccccc1)(=O)=O)=O	0.275229	0.155405	0.252101	0.111111	0.137097	0.282051	0.102804	0.285714	0.121212	0.33945
CC(C1)Sc(ccc(S(N(CC2)CCC2C(NCc2ccccc2)=O)(=O)=O)c2)c2N1C(C)=O	0.177966	0.155405	0.342342	0.118881	0.155738	0.229508	0.082569	0.214286	0.15625	0.226891
O=C(c(cc1)ccc1S(N1CCOCC1)(=O)=O)NCc1c(-c2ccccc2)nc2SCCn12	0.177966	0.155405	0.342342	0.142857	0.146341	0.190476	0.072727	0.204724	0.10119	0.216667
O=C(c1cn(C[C@H](CCC2)N2S(c(cc2)ccc2F)(=O)=O)nn1)NCc1ccccc1	0.130081	0.155405	0.307018	0.15942	0.146341	0.2	0.072727	0.195312	0.15625	0.196721
O=C(CSC(N1c2ccccc2)=Nc(sc2c3CCC2)c3C1=O)NCCc1ccccc1	0.094488	0.155405	0.146154	0.300813	0.128	0.162791	0.082569	0.141791	0.134969	0.177419
O=C(c(cc1)cc(N=C(N2c3cc(F)ccc3)SCc3ccccc3)c1C2=O)N1CCCC1	0.077519	0.155405	0.164062	0.322314	0.128	0.136364	0.053571	0.141791	0.114458	0.140625
O=C(CSc1nccn1-c1cc(C(NCc2ccccc2)=O)ccc1)NC1CCCC1	0.077519	0.155405	0.307018	0.19403	0.093023	0.145038	0.072727	0.159091	0.170886	0.131783
CCOC(c1c(NC(CSC(N2CC=C)=Nc(scc3-c4ccccc4)c3C2=O)=O)sc(C)c1C)=O	0.107914	0.15528	0.123288	0.356589	0.106383	0.130137	0.064	0.142857	0.156069	0.118056
CC(C)c(cc1)ccc1S(N(CC1)CCN1C(/C=C/c1ccccc1)=O)(=O)=O	0.314607	0.155039	0.257426	0.104	0.178218	0.230769	0.078652	0.271845	0.131944	0.278351
Cc1ccc(CNC(C(CC2)CCN2S(c2ccccc2)(=O)=O)=O)cc1	0.21875	0.155039	0.365591	0.112903	0.15534	0.230769	0.103448	0.212963	0.156028	0.252525
Cc1ccc(CNC(CC(CC2)CCN2S(c2ccccc2)(=O)=O)=O)cc1	0.206186	0.155039	0.365591	0.131148	0.15534	0.230769	0.090909	0.212963	0.147887	0.252525
O=C(C(CC1)(CCN1S(c1ccccc1)(=O)=O)F)NCc1ccncc1	0.193878	0.155039	0.336842	0.140496	0.144231	0.230769	0.090909	0.247619	0.124138	0.252525
OC[C@@H](CN(CCCc1ccccc1)C1)[C@H]1NC(c1ccccc1)=O	0.103774	0.155039	0.221154	0.121951	0.122642	0.207547	0.103448	0.159292	0.131944	0.319149
COc(cc1)ccc1S(N1CCN(CCNC(Cc(cc2)ccc2-c2ccccc2)=O)CC1)(=O)=O	0.245283	0.15493	0.245614	0.141791	0.165217	0.211864	0.07767	0.237288	0.141026	0.336538
Cc(cc1)ccc1S(N(CC1)CCC1C(NCc1csc(-c2ccccc2)n1)=O)(=O)=O	0.211009	0.15493	0.314815	0.176923	0.155172	0.232759	0.088235	0.206612	0.155844	0.241071
O=C(c1nnc(-c(cc2)ccc2S(N2CCOCC2)(=O)=O)o1)NCCc1ccccc1	0.211009	0.15493	0.302752	0.125	0.145299	0.254386	0.088235	0.247863	0.119497	0.311321
Cc(cc1)ccc1S(N1CCC(CC(NCCN2CCC(Cc3ccccc3)CC2)=O)CC1)(=O)=O	0.2	0.15493	0.314815	0.125	0.145299	0.232759	0.07767	0.216667	0.155844	0.299065
CCc(cc1)ccc1S(N1Cc2cc(C(NCc3ccccc3)=O)nn2CC1)(=O)=O	0.2	0.15493	0.339623	0.141791	0.185841	0.243478	0.088235	0.226891	0.155844	0.263636
Cc1c(C)cc(CNC(c2cc(N(CC3)S(c4ccccc4)(=O)=O)c3cc2)=O)cc1	0.168142	0.15493	0.302752	0.125	0.145299	0.201681	0.067308	0.177419	0.133758	0.188034
O=C(CC(CC1)CN1S(c1cc(CCCC2)c2cc1)(=O)=O)NCc1ccccc1	0.157895	0.15493	0.339623	0.116788	0.135593	0.243478	0.07767	0.216667	0.155844	0.230088
CC(C)c1ccc(CNC(c2cc(N(CC3)S(c4ccccc4)(=O)=O)c3cc2)=O)cc1	0.147826	0.15493	0.327103	0.141791	0.145299	0.181818	0.067308	0.168	0.141026	0.177966
CC(Nc(cc1)ccc1S(N1CCC(CC(NCCc2ccccc2)=O)CC1)(=O)=O)=O	0.28866	0.154412	0.336634	0.140625	0.144144	0.333333	0.130435	0.241071	0.14	0.389474
Cc(cc1)ccc1S(N1CCN(CCNC(COc2ccccc2)=O)CC1)(=O)=O	0.262626	0.154412	0.25	0.114504	0.165138	0.214286	0.072165	0.241071	0.125	0.346939
COc(cc1)ccc1S(N(CC1)CCC1C(N1CCC(Cc2ccccc2)CC1)=O)(=O)=O	0.237624	0.154412	0.31068	0.106061	0.165138	0.259259	0.094737	0.252252	0.155405	0.269231
O=C(CCC(CC1)CCN1S(c(cc1)ccc1F)(=O)=O)NCCc1ccccc1	0.237624	0.154412	0.336634	0.15873	0.165138	0.271028	0.094737	0.241071	0.14	0.32
CCCc(cc1)ccc1S(N(CCC1)CC1(C)C(NCc1ccccc1)=O)(=O)=O	0.190476	0.154412	0.336634	0.114504	0.165138	0.247706	0.072165	0.230088	0.17931	0.294118
O=C(c(cc1)cc(S(N2CCOCC2)(=O)=O)c1N1CCOCC1)NCc1ccccc1	0.168224	0.154412	0.363636	0.131783	0.165138	0.192982	0.094737	0.219298	0.13245	0.211009
CC(CC1)CCN1S(C1=CC=CN(CC(NCc2ccccc2)=O)C1=O)(=O)=O	0.157407	0.154412	0.336634	0.149606	0.165138	0.20354	0.083333	0.208696	0.147651	0.211009
O=C(C[n+](cc1)ccc1C(NCc1ccccc1)=O)c(cc1)cc2c1OCO2	0.086957	0.154412	0.336634	0.131783	0.114035	0.162393	0.094737	0.14876	0.13245	0.147826
CC(CCc1ccccc1)NC(c1nnc(-c(cc2)ccc2S(N2CCC(C)CC2)(=O)=O)o1)=O	0.196581	0.154362	0.304348	0.118056	0.136	0.237705	0.091743	0.212598	0.1625	0.278261
CC(CC1)CCN1S(c(cc1)cc(N2CC(NCc3ccccc3)=O)c1OCC2=O)(=O)=O	0.157025	0.154362	0.327434	0.133803	0.145161	0.208	0.101852	0.222222	0.141104	0.214876
COc(cc1)ccc1-c1csc(N=C(N2CC=C)SCC(Nc3nsc(-c4ccccc4)n3)=O)c1C2=O	0.115108	0.154321	0.137931	0.343511	0.105634	0.129252	0.072	0.14966	0.129213	0.132867
CC(C)c(cc1)ccc1S(N(CC1)CCN1C(COc1ccccc1)=O)(=O)=O	0.325843	0.153846	0.254902	0.120968	0.2	0.240385	0.077778	0.294118	0.123288	0.27551
COC(c1cc(S(N2CCN(Cc3ccccc3)CC2)(=O)=O)c[nH]1)=O	0.216495	0.153846	0.254902	0.120968	0.153846	0.228571	0.077778	0.281553	0.171429	0.315789
O=C(CC(CC1)CCN1S(c(cc1)ccc1Cl)(=O)=O)NCc1ccccc1	0.216495	0.153846	0.438202	0.130081	0.153846	0.277228	0.089888	0.245283	0.146853	0.302083
CN(c(ccc(S(N(CC1)CCC1C(NCc1ccccc1)=O)(=O)=O)c1)c1S1)C1=O	0.198198	0.153846	0.349057	0.149254	0.173913	0.241379	0.087379	0.235294	0.147436	0.261261
Cn1c(C(N2CCCC2)=O)cc(S(N(CC2)CCC2C(NCc2ccccc2)=O)(=O)=O)c1	0.1875	0.153846	0.324074	0.107914	0.153846	0.220339	0.098039	0.235294	0.162338	0.238938
O=C(c1nn(CCN(C2)S(c(cc3)cc(F)c3F)(=O)=O)c2c1)NCc1ccccc1	0.1875	0.153846	0.311927	0.157895	0.163793	0.230769	0.098039	0.225	0.147436	0.25
O=C(c(cc(cc1)S(N2CCCC2)(=O)=O)c1Cl)NCc1ccccc1	0.18	0.153846	0.376344	0.158333	0.165049	0.240385	0.077778	0.269231	0.15493	0.27551
CC(N(C(C1)C(NCc2ccccc2)=O)c(cc2)c1cc2S(N1CCCCCC1)(=O)=O)=O	0.176991	0.153846	0.3	0.140741	0.144068	0.230769	0.087379	0.225	0.162338	0.25
CC(N(CC1)c(cc2)c1cc2S(N1CCC(CC(NCc2ccccc2)=O)CC1)(=O)=O)=O	0.176991	0.153846	0.336449	0.132353	0.173913	0.220339	0.076923	0.225	0.140127	0.22807
CCN(C=C1C(NCc2ccccc2)=O)c(ccc(S(N2CCCC2)(=O)=O)c2)c2C1=O	0.166667	0.153846	0.336449	0.140741	0.184211	0.210084	0.076923	0.214876	0.169935	0.238938
CC1(C)c(cc(cc2)S(N3CCCCC3)(=O)=O)c2N(CC(NCc2ccccc2)=O)C1	0.166667	0.153846	0.3	0.124088	0.144068	0.210084	0.066667	0.235294	0.140127	0.25
CN(C=C1C(NCc2ccccc2)=O)c(ccc(S(N2CCCCCC2)(=O)=O)c2)c2C1=O	0.166667	0.153846	0.336449	0.140741	0.184211	0.220339	0.066667	0.225	0.162338	0.261261
O=C(c1cccc(-c(s2)ccc2S(N2CCOCC2)(=O)=O)c1)NCc1ccccc1	0.156522	0.153846	0.324074	0.149254	0.163793	0.180328	0.076923	0.204918	0.147436	0.196581
N#Cc(cc1)ccc1S(N(C1)CC1n1nnc(C(NCc2ccccc2)=O)c1)(=O)=O	0.156522	0.153846	0.349057	0.115942	0.134454	0.274336	0.087379	0.225	0.147436	0.22807
O=C(CC(CC1)CCN1S(c1cccs1)(=O)=O)NCc1ccccc1	0.145631	0.153846	0.333333	0.14876	0.165049	0.216981	0.089888	0.211009	0.146853	0.22549
O=C(c1c(C[C@@H](C2)NS(c(cc3)ccc3F)(=O)=O)n2nc1)NCc1ccccc1	0.127119	0.153846	0.3	0.140741	0.144068	0.220339	0.087379	0.204918	0.162338	0.186441
NC(C[n+](cc1)ccc1C(NCc1ccccc1)=O)=O	0.084211	0.153846	0.361446	0.127273	0.129032	0.163265	0.123288	0.158416	0.155039	0.157895
Cc1cnc(C2CCN(CCCc3ccccc3)CC2)n1CCO	0.082569	0.153846	0.153153	0.112	0.100917	0.151786	0.065934	0.178571	0.15493	0.315789
O=C(c1ccc(CSc(n2Cc3ccccc3)nc3c2nccc3)cc1)NCc1ccccc1	0.081301	0.153846	0.311927	0.140741	0.115702	0.152	0.066667	0.148438	0.125786	0.138211
O=C(c1ccc(Cn2c(SCc3ccccc3)nc3c2nccc3)cc1)NCc1ccccc1	0.081301	0.153846	0.311927	0.140741	0.115702	0.152	0.066667	0.148438	0.125786	0.138211
CCN(C1=O)C(SCC(NCc2ccccc2)=O)=Nc2c1scc2-c1ccccc1	0.081301	0.153846	0.201681	0.305085	0.134454	0.133858	0.076923	0.139535	0.154839	0.129032
CN(C1=O)C(SCC(NCCc2ccccc2)=O)=Nc2c1scc2-c1ccccc1	0.081301	0.153846	0.144	0.305085	0.125	0.142857	0.076923	0.130769	0.147436	0.166667
O=C(CN1N=C(C=CC(C(NCc2ccccc2)=O)=C2)N2C1=O)NC1CCCCC1	0.081301	0.153846	0.336449	0.132353	0.106557	0.170732	0.076923	0.185484	0.18543	0.138211
O=C(c1c(C(NC2CCCC2)=O)nc[nH]1)NCc1ccccc1	0.072727	0.153846	0.319588	0.130081	0.100917	0.162162	0.089888	0.178571	0.163121	0.146789
O=C(c(cc1)cc(N=C(N2c3cc(F)ccc3)SCc3ccccc3)c1C2=O)N1CCCCC1	0.076336	0.153333	0.161538	0.317073	0.125984	0.134328	0.052632	0.139706	0.113095	0.138462
O=C(CSc1nccn1-c1cc(C(NCc2ccccc2)=O)ccc1)NC1CCCCC1	0.076336	0.153333	0.301724	0.191176	0.091603	0.142857	0.071429	0.156716	0.16875	0.129771
CCCNC(c(cc1)cc(N=C(N2c3cc(F)ccc3)SCc3ccccc3)c1C2=O)=O	0.068182	0.153333	0.170543	0.327869	0.117188	0.125926	0.061947	0.123188	0.106509	0.121212
COc1cccc(C(NCCN(CC2)CCN2S(c2ccccc2)(=O)=O)=O)c1	0.235294	0.153285	0.271028	0.122137	0.153153	0.191304	0.071429	0.22807	0.131579	0.316832
COc1cc(CNC(CCC(CC2)CCN2S(c2ccccc2)(=O)=O)=O)cc(OC)c1	0.235294	0.153285	0.320388	0.130769	0.163636	0.223214	0.082474	0.217391	0.146667	0.231481
CC(CC1)CCN1S(c1cn(C)c(C(NCCc2ccccc2)=O)c1)(=O)=O	0.188679	0.153285	0.307692	0.122137	0.153153	0.234234	0.09375	0.25	0.146667	0.278846
O=C(c1ccc(/C=C2\Oc(cccc3)c3NC2=O)cc1)NCc1ccccc1	0.086207	0.153285	0.307692	0.105263	0.113043	0.141667	0.082474	0.157025	0.131579	0.146552
O=C(Cc1ccccc1)N(CC1)CCN1S(c(cc1)ccc1F)(=O)=O	0.290698	0.153226	0.315217	0.137931	0.202128	0.270833	0.071429	0.315789	0.121429	0.340909
CC(c(cc1)ccc1S(N(CC1)CCC1C(NCc1csc(-c2ccccc2)n1)=O)(=O)=O)=O	0.207207	0.152778	0.345794	0.174242	0.152542	0.228814	0.086538	0.203252	0.146497	0.236842
Cc1ccc(CNc(ccc(C(NCc2ccccc2)=O)c2)c2S(N2CCOCC2)(=O)=O)cc1	0.155172	0.152778	0.333333	0.123188	0.162393	0.178862	0.086538	0.203252	0.146497	0.194915
Cc(cc1)c(C)cc1S(c(cc1)ncc1C(NC1CCN(Cc2ccccc2)CC1)=O)(=O)=O	0.155172	0.152778	0.309091	0.123188	0.142857	0.208333	0.086538	0.213115	0.184211	0.226087
Cc1c(C)sc(N=C(N2c3ccccc3)SCC(Nc(c(Cl)ccc3)c3Cl)=O)c1C2=O	0.107438	0.152778	0.133858	0.313559	0.123967	0.124031	0.086538	0.129771	0.125	0.137097
C=CCN(C(c(ccc(C(NCc1ccccc1)=O)c1)c1N1Cc(cc2)ccc2Cl)=O)C1=O	0.107438	0.152778	0.309091	0.139706	0.114754	0.169355	0.066038	0.165354	0.125	0.175
O=C(CSc1nccn1-c(cc1)ccc1C(NCc1ccccc1)=O)NC1CCCC1	0.080645	0.152778	0.371429	0.174242	0.096774	0.150794	0.07619	0.165354	0.168831	0.137097
O=C(CSc1nccn1-c(cc1)ccc1C(NCc1ccccc1)=O)NCc(cc1)ccc1Cl	0.072	0.152778	0.309091	0.174242	0.088	0.132812	0.066038	0.147287	0.125	0.128
O=S(c(cc1)ccc1F)(N(CC1)CCC1OCCOCc1ccccc1)=O	0.20202	0.152672	0.316327	0.111111	0.130841	0.287129	0.065217	0.266667	0.153846	0.272727
O=C(C(CC1)CCN1S(Cc(cc1)ccc1Cl)(=O)=O)NCc1ccccc1	0.15534	0.152672	0.30303	0.12	0.163462	0.214953	0.101124	0.1875	0.153846	0.211538
O=C(CN(C=CC=C1S(N2CCCC2)(=O)=O)C1=O)NCc1ccccc1	0.15534	0.152672	0.30303	0.157025	0.163462	0.203704	0.076923	0.220183	0.145833	0.235294
O=C(C(CC1)CCN1S(Cc(cc1)ccc1F)(=O)=O)NCc1ccccc1	0.144231	0.152672	0.30303	0.147541	0.163462	0.203704	0.101124	0.1875	0.153846	0.2
O=C(CC(CC1)CCN1S(c(s1)ccc1Br)(=O)=O)NCc1ccccc1	0.144231	0.152672	0.329897	0.138211	0.152381	0.214953	0.113636	0.209091	0.145833	0.223301
Cc1c(C)n(Cc2ccccc2)c(cc2)c1cc2C(NCc1ccccc1)=O	0.101852	0.152672	0.30303	0.12	0.12037	0.160714	0.101124	0.146552	0.137931	0.155963
O=C(c(cc1)ccc1-c1nc(-c(cc2)ccc2F)no1)NCc1ccccc1	0.072072	0.152672	0.316327	0.166667	0.09009	0.140351	0.101124	0.146552	0.130137	0.135135
CC(C1)Sc(ccc(S(N2CCCCC2)(=O)=O)c2)c2N(CC(NCc2ccccc2)=O)C1=O	0.173554	0.152318	0.310345	0.13986	0.152	0.224	0.070796	0.21875	0.139394	0.241667
CC(CC1)CCN1S(c(cc1)cc(N2CC(NCc3ccccc3)=O)c1SC(C)CC2=O)(=O)=O	0.173554	0.152318	0.345133	0.13986	0.152	0.224	0.070796	0.21875	0.139394	0.221311
CC(C)CNC(c(cc1)cc(N=C(N2c3cc(F)ccc3)SCc3ccccc3)c1C2=O)=O	0.067669	0.152318	0.169231	0.347107	0.116279	0.141791	0.061404	0.122302	0.119048	0.120301
O=C(c(cc1)ccc1S(N1CCCC1)(=O)=O)NCCS(N(CC1)Cc2c1cccc2)(=O)=O	0.209524	0.152174	0.330097	0.096296	0.141593	0.2	0.081633	0.205128	0.108974	0.240741
O=C(c(cc1)ccc1-n1c(-c2ccccc2)cc2c1CCCC2)NCc1ccccc1	0.08547	0.152174	0.317308	0.174603	0.102564	0.15	0.070707	0.155738	0.153333	0.145299
O=C(c(cc1)ccc1Nc(cc1)nnc1-c1cccc(F)c1)NCc1ccccc1	0.08547	0.152174	0.304762	0.203252	0.09322	0.159664	0.092784	0.165289	0.130719	0.145299
O=C(c(cc1)cc2c1snn2)NCc1ccccc1	0.108911	0.152	0.311828	0.166667	0.117647	0.182692	0.096386	0.166667	0.120567	0.178218
O=C(c(cc1)cc2c1OCCCO2)NCc1ccccc1	0.087379	0.152	0.311828	0.136752	0.106796	0.160377	0.109756	0.155963	0.136691	0.15534
O=C(c1cc[n+](Cc2cccc(F)c2)cc1)NCc1ccccc1	0.076923	0.152	0.326087	0.1875	0.117647	0.160377	0.083333	0.145455	0.161765	0.144231
Cc(cc1)ccc1-c1nc(NC(CSC(N2CC=C)=Nc(scc3-c4ccccc4)c3C2=O)=O)ns1	0.111111	0.151899	0.142857	0.379032	0.109489	0.125874	0.066116	0.146853	0.132948	0.137681
CCOC(c1c(C)[nH]c(C(CSC(N2CC=C)=Nc(scc3-c4ccccc4)c3C2=O)=O)c1C)=O	0.094891	0.151899	0.126761	0.346457	0.117647	0.125874	0.04878	0.138889	0.159763	0.113475
CC(C)CC(Nc(cc1)ccc1S(N(CC1)CCN1C(C=C1)=NN(c2ccccc2)C1=O)(=O)=O)=O	0.285714	0.151724	0.218487	0.164179	0.151261	0.258621	0.106796	0.221311	0.117284	0.314815
CC(C)(C)c(cc1)ccc1S(N(CC1)CCC1C(NCc1csc(-c2ccccc2)n1)=O)(=O)=O	0.227273	0.151724	0.318182	0.172932	0.151261	0.226891	0.085714	0.201613	0.14557	0.234783
CC(C)c(cc1)ccc1S(N(CC1)CCC1C(NCc1csc(-c2ccccc2)n1)=O)(=O)=O	0.216216	0.151724	0.306306	0.181818	0.151261	0.237288	0.096154	0.211382	0.160256	0.234783
CCN(C=C1C(NCc2ccccc2)=O)c(ccc(S(N2CCCCC2)(=O)=O)c2)c2C1=O	0.163793	0.151724	0.330275	0.138686	0.181034	0.206612	0.075472	0.211382	0.160256	0.245614
CSc1ccc(CNC(CC(CC2)CCN2S(c2ccccc2)(=O)=O)=O)cc1	0.2	0.151515	0.354167	0.137097	0.150943	0.224299	0.1	0.207207	0.136986	0.245098
O=C(CN(C=C(C=C1)S(N2CCCC2)(=O)=O)C1=O)NCc1ccccc1	0.176471	0.151515	0.326531	0.128	0.173077	0.235849	0.076087	0.252336	0.144828	0.282828
O=C(C(CC1)CCN1S(Cc(cccc1)c1F)(=O)=O)NCc1ccccc1	0.142857	0.151515	0.313131	0.146341	0.161905	0.201835	0.1	0.185841	0.160839	0.198113
Cc(cc1)cc(Cl)c1NC(CSc1nccn1-c(cc1)ccc1C(NCc1ccccc1)=O)=O	0.1	0.151316	0.307692	0.171429	0.090226	0.140741	0.079646	0.162963	0.131737	0.145038
CN(C1=O)C(SCC(NCc2cc(OC)ccc2)=O)=Nc2c1scc2-c1ccccc1	0.091603	0.151316	0.150376	0.301587	0.124031	0.132353	0.06087	0.129496	0.145455	0.12782
O=C(c(cc1)cc(N=C(N2c3cc(F)ccc3)SCc3ccccc3)c1C2=O)N1CCOCC1	0.075188	0.151316	0.159091	0.322581	0.124031	0.132353	0.06087	0.145985	0.105263	0.136364
O=C(C[n+](cc1)ccc1C(NCc1ccccc1)=O)NCc1ccccc1	0.082474	0.151261	0.352941	0.125	0.126316	0.16	0.090909	0.15534	0.143939	0.154639
CCOC(c1c(NC(CSC(N2CC=C)=Nc(scc3-c4ccccc4)c3C2=O)=O)sc2c1CCCCC2)=O	0.106667	0.151163	0.121019	0.335714	0.112583	0.127389	0.058394	0.139241	0.15847	0.116129
COc1ccc(CNC(CNC(C(CC2)CCN2S(c2ccccc2)(=O)=O)=O)=O)cc1	0.207547	0.151079	0.326923	0.11194	0.150442	0.219298	0.103093	0.20339	0.152318	0.227273
O=C(CC(CC1)CCN1S(c1ccccc1)(=O)=O)NCCCN(CC1)CCN1c1ccccc1	0.185185	0.151079	0.28972	0.137405	0.130435	0.198276	0.091837	0.183333	0.115385	0.31068
CN(C)C(c1csc(S(N(CC2)CCC2C(NCc2ccccc2)=O)(=O)=O)c1)=O	0.163636	0.151079	0.314286	0.155039	0.150442	0.198276	0.091837	0.20339	0.152318	0.216216
O=S(c(cc1)ccc1F)(N(C1)CC1N(C1)[C@H](COCc2ccccc2)CC1(F)F)=O	0.153153	0.151079	0.221239	0.120301	0.12069	0.311321	0.059406	0.256637	0.16	0.216216
CN(C(C12CCN(Cc3ccccc3)CC2)=O)c(cc2)c1cc2C(NCc1ccccc1)=O	0.103448	0.151079	0.314286	0.164062	0.140351	0.14876	0.080808	0.163934	0.152318	0.173913
Cc1c(C)sc(N=C(N2c3ccccc3)SCC(NCCO)=O)c1C2=O	0.094017	0.151079	0.131148	0.330357	0.130435	0.120968	0.080808	0.11811	0.12987	0.125
O=C(c(cc1)ccc1-n1c(-c2ccccc2)cc2c1CCCCC2)NCc1ccccc1	0.084746	0.151079	0.314286	0.173228	0.101695	0.14876	0.07	0.154472	0.152318	0.144068
COCCNC(C(CC1)CCN1S(c1ccccc1)(=O)=O)=O	0.241758	0.150794	0.336957	0.116667	0.15	0.227723	0.108434	0.221154	0.152174	0.25
CS(N1CCC(Cc(cc2)ccc2C(NCC=C)=O)CC1)(=O)=O	0.202128	0.150794	0.308511	0.098361	0.138614	0.192308	0.108434	0.175926	0.12766	0.2
CC(C)CC(Nc(cc1)ccc1S(N(CC1)CCC1c1noc(-c2ccccc2)n1)(=O)=O)=O	0.259259	0.150685	0.258621	0.162963	0.131148	0.267241	0.138614	0.2	0.1375	0.3
CC(CC1)CCN1S(c(cc1)ccc1-c1noc(CNC(Cc2ccccc2)=O)n1)(=O)=O	0.192982	0.150685	0.33945	0.145985	0.131148	0.235294	0.084906	0.219512	0.144654	0.254386
O=C(C(CC1)CCN1S(c(cc1)ccc1-c1noc(C2CC2)n1)(=O)=O)NCc1ccccc1	0.192982	0.150685	0.377358	0.121429	0.131148	0.235294	0.095238	0.219512	0.1375	0.254386
CCN(c(ccc(S(N(CC1)CCC1C(NCc1ccccc1)=O)(=O)=O)c1)c1S1)C1=O	0.192982	0.150685	0.351852	0.129496	0.169492	0.235294	0.095238	0.219512	0.151899	0.243478
CC(c(cc1)ccc1S(N1Cc(cc(cc2)C(NCc3ccccc3)=O)c2OCC1)(=O)=O)=O	0.182609	0.150685	0.403846	0.113475	0.15	0.225	0.074766	0.209677	0.130435	0.232759
O=C(c(cc1)cc(NS(c(cc2)ccc2Cl)(=O)=O)c1N1CCNCC1)NCc1ccccc1	0.133333	0.150685	0.315315	0.137681	0.140496	0.176	0.064815	0.190476	0.123457	0.191667
O=C(c(cc1)cc(NS(c(cc2)ccc2F)(=O)=O)c1N1CCNCC1)NCc1ccccc1	0.133333	0.150685	0.315315	0.162963	0.15	0.176	0.064815	0.190476	0.123457	0.191667
O=C(CSc1nccn1-c(cc1)ccc1C(NCc1ccccc1)=O)NC1CCCCC1	0.079365	0.150685	0.364486	0.171642	0.095238	0.148438	0.074766	0.162791	0.166667	0.134921
Cc1cccc(C(NCCN(CC2)CCN2S(c2ccccc2)(=O)=O)=O)c1	0.234694	0.150376	0.284314	0.136	0.171429	0.189189	0.075269	0.216216	0.136054	0.333333
Cc1ccc(CCNC(CC(CC2)CCN2S(c2ccccc2)(=O)=O)=O)cc1	0.19802	0.150376	0.31	0.136	0.138889	0.222222	0.086957	0.205357	0.136054	0.267327
CS(N1CC(CC(NC2CCN(Cc3ccccc3)CC2)=O)CC1)(=O)=O	0.152381	0.150376	0.31	0.126984	0.138889	0.222222	0.086957	0.19469	0.192857	0.230769
O=C(c(cc1)ccc1NS(c(cc1)ccc1-c(cc1)ccc1F)(=O)=O)NCc1ccccc1	0.130841	0.150376	0.364583	0.145161	0.118182	0.2	0.098901	0.184211	0.136054	0.196262
O=C(c(cc1)ccc1Nc1ncnc(-c2ccccc2)c1)NCc1ccccc1	0.09009	0.150376	0.31	0.154472	0.098214	0.157895	0.098901	0.173913	0.128378	0.153153
OC(c1c(cc(cc2)S(N(CC3)CCC3C(NCc3ccccc3)=O)(=O)=O)c2nc2c1CCCC2)=O	0.152	0.150327	0.316239	0.130137	0.149606	0.20155	0.078947	0.206107	0.151515	0.208
C=CCN1C(SCC(Nc2c(C(F)(F)F)cccc2)=O)=Nc(scc2-c3ccccc3)c2C1=O	0.116279	0.150327	0.140741	0.398305	0.097744	0.131387	0.078947	0.136691	0.117647	0.135338
CCC(Nc(cc1)ccc1S(N(CC1)CCN1C(C=C1)=NN(c2ccccc2)C1=O)(=O)=O)=O	0.30303	0.15	0.230088	0.162791	0.169643	0.261261	0.113402	0.232759	0.107595	0.333333
CC(CC1)(CCN1S(c(cc1)cc2c1OCCO2)(=O)=O)C(NCc1ccccc1)=O	0.183486	0.15	0.311321	0.136364	0.149123	0.238938	0.102041	0.243478	0.136364	0.247706
CC(CC1)(CCN1S(c(cc1)cc(N(C)C2=O)c1N(C)C2=O)(=O)=O)C(NCc1ccccc1)=O	0.183486	0.15	0.311321	0.136364	0.18018	0.238938	0.090909	0.254386	0.143791	0.259259
O=C(C(CC1)CCN1S(Cc1ccccc1)(=O)=O)Nc(cccc1)c1C(NCc1ccccc1)=O	0.151786	0.15	0.311321	0.136364	0.159292	0.217391	0.102041	0.191667	0.15894	0.20354
CCc1ccc(CNC(c2cc(N(CC3)S(c4ccccc4)(=O)=O)c3cc2)=O)cc1	0.151786	0.15	0.336538	0.136364	0.169643	0.186441	0.069307	0.172131	0.143791	0.182609
CN(C)S(N1Cc(cc(cc2)C(NCc3ccccc3)=O)c2OCC1)(=O)=O	0.141593	0.15	0.336538	0.12782	0.149123	0.176471	0.08	0.201681	0.136364	0.182609
CCS(N(CC1)CCC1(c(cc(cc1)C(NCc2ccccc2)=O)c1N1C)C1=O)(=O)=O	0.131579	0.15	0.349515	0.171875	0.224299	0.186441	0.08	0.201681	0.15894	0.192982
O=C(c(cc1)cc2c1SCCN2Cc(cc1)ccc1Cl)NCc1ccccc1	0.112069	0.15	0.311321	0.136364	0.12931	0.166667	0.069307	0.162602	0.129032	0.172414
O=C(C(C1)CN(CC2CCN(CCCc3ccccc3)CC2)C1=O)NC1CC1	0.112069	0.15	0.208696	0.12782	0.119658	0.176471	0.113402	0.153226	0.190476	0.320388
O=C(CC1CC1)N1Cc(cc(cc2)C(NCc3ccccc3)=O)c2OCC1	0.102564	0.15	0.311321	0.12782	0.119658	0.196581	0.090909	0.172131	0.143791	0.162393
CCOC(N(CC1)CCN1S(c(cc1)ccc1C(Nc1nc(ccc2c3sc(C)n2)c3s1)=O)(=O)=O)=O	0.304762	0.14966	0.245763	0.104895	0.168067	0.203252	0.09434	0.279661	0.109091	0.210084
CC(C)Cc(cc1)ccc1S(N(CC1)CCC1C(NCc1csc(-c2ccccc2)n1)=O)(=O)=O	0.201754	0.14966	0.300885	0.179104	0.14876	0.233333	0.084112	0.198413	0.165605	0.230769
O=C(C(CCCN(CC1)S(c2ccccc2)(=O)=O)CCNC1=O)NCCCc1ccccc1	0.191304	0.14966	0.267241	0.112676	0.120968	0.213115	0.09434	0.217742	0.150943	0.309091
CC(N1c(cc(cc2)S(N(CC3)CCC3C(NCc3ccccc3)=O)(=O)=O)c2OCC1)=O	0.17094	0.14966	0.324324	0.120567	0.139344	0.22314	0.09434	0.217742	0.14375	0.220339
O=C(CSc1nccn1-c(cc1)ccc1C(NCc1ccccc1)=O)Nc(cccc1)c1Cl	0.096	0.14966	0.3125	0.161765	0.085938	0.147287	0.074074	0.170543	0.12963	0.152
O=C(CSc1nccn1-c(cc1)ccc1C(NCc1ccccc1)=O)NCc(cccc1)c1Cl	0.07874	0.14966	0.3125	0.17037	0.085938	0.129771	0.06422	0.152672	0.12963	0.133858
CCCNC(CCC(CC1)CCN1S(c1ccccc1)(=O)=O)=O	0.252747	0.149606	0.319149	0.144068	0.183673	0.213592	0.094118	0.219048	0.142857	0.247423
CCCCNC(c(cc1)ccc1-c(cc1)ccc1S(N1CCCC1)(=O)=O)=O	0.23913	0.149606	0.305263	0.08871	0.16	0.179245	0.081395	0.185185	0.111111	0.247423
CC(C)CNC(CCC(CC1)CCN1S(c1ccccc1)(=O)=O)=O	0.23913	0.149606	0.319149	0.144068	0.183673	0.237624	0.094118	0.219048	0.151079	0.247423
COCCNC(CC(CC1)CCN1S(c1ccccc1)(=O)=O)=O	0.225806	0.149606	0.347826	0.134454	0.148515	0.22549	0.094118	0.219048	0.142857	0.247423
CCc1ccc(CNC(CCC(CC2)CCN2S(c2ccccc2)(=O)=O)=O)cc1	0.22	0.149254	0.346939	0.125984	0.192308	0.220183	0.086022	0.214286	0.158621	0.240385
O=C(CCC(CC1)CCN1S(c1ccccc1)(=O)=O)NCc(cc1)ccc1Cl	0.207921	0.149254	0.346939	0.125984	0.158879	0.220183	0.086022	0.214286	0.135135	0.240385
O=C(CC(CC1)CCN1S(c1ccccc1)(=O)=O)NCCCN1CCCCCC1	0.184466	0.149254	0.294118	0.125984	0.137615	0.209091	0.086022	0.20354	0.135135	0.30303
O=C(c(cc(cc1)S(N2CCSCC2)(=O)=O)c1Cl)NCc1ccccc1	0.173077	0.149254	0.360825	0.162602	0.169811	0.231481	0.074468	0.259259	0.142857	0.252427
O=C(CN(C=C(C=C1)S(N2CCCCC2)(=O)=O)C1=O)NCc1ccccc1	0.173077	0.149254	0.32	0.125984	0.169811	0.231481	0.074468	0.247706	0.135135	0.29
O=C(c(cc1)cc(CC2)c1N2S(c1ccccc1)(=O)=O)NCc1ccccc1	0.150943	0.149254	0.389474	0.125984	0.137615	0.220183	0.074468	0.20354	0.135135	0.216981
CS(N(C1)C[C@]2(CO)[C@H]1CN(CCCc1ccccc1)CC2)(=O)=O	0.12963	0.149254	0.2	0.117188	0.137615	0.209091	0.074468	0.192982	0.142857	0.329897
O=C(c(cc1)cc(Cl)c1Cl)NCc1ccccc1	0.1	0.149123	0.3625	0.132075	0.10989	0.170213	0.098592	0.177083	0.132812	0.177778
CC(Nc(cc1)ccc1S(N(CC1)CCN1c1nc(Nc2ccc(C)cc2)nc(C)c1)(=O)=O)=O	0.3	0.148936	0.176471	0.10219	0.128205	0.205128	0.112245	0.180328	0.08642	0.280374
O=C(c(cc1)ccc1S(N1CCCCC1)(=O)=O)NCCS(N(CC1)Cc2c1cccc2)(=O)=O	0.203704	0.148936	0.320755	0.094203	0.137931	0.194915	0.079208	0.2	0.106918	0.245455
CC(CCC1)(CN1S(c(cc1)cc(Cl)c1F)(=O)=O)C(NCc1ccccc1)=O	0.171171	0.148936	0.308411	0.135338	0.147826	0.215517	0.068627	0.230769	0.157895	0.245455
O=C(C(CC1)(CN1S(c1cc(CCC2)c2cc1)(=O)=O)F)NCc1ccccc1	0.150442	0.148936	0.308411	0.126866	0.147826	0.226087	0.079208	0.230769	0.142857	0.223214
O=C(c(cc1)cc2c1SCCN2Cc(cc1)ccc1F)NCc1ccccc1	0.111111	0.148936	0.308411	0.161538	0.128205	0.165289	0.068627	0.16129	0.128205	0.17094
O=C(CSc1nccn1-c(cc1)ccc1C(NCc1ccccc1)=O)Nc1ccccc1	0.101695	0.148936	0.320755	0.170543	0.090909	0.165289	0.10101	0.16129	0.135484	0.161017
O=C(C[n+](cc1)ccc1C(NCc1ccccc1)=O)c1ccccc1	0.080808	0.14876	0.360465	0.122807	0.123711	0.156863	0.088608	0.152381	0.159091	0.151515
CCN(C=C1C(NCc2ccccc2)=O)c(ccc(S(N2CCC(C)CC2)(=O)=O)c2)c2C1=O	0.159664	0.148649	0.383178	0.135714	0.176471	0.211382	0.083333	0.206349	0.164557	0.218487
CCN(C=C1C(NCc2ccccc2)=O)c(ccc(S(N2CC(C)CC(C)C2)(=O)=O)c2)c2C1=O	0.140496	0.148649	0.309735	0.12766	0.166667	0.231405	0.083333	0.1875	0.164557	0.198347
CC(C)CCNC(c(cc1)ccc1-c(cc1)ccc1S(N1CCCC1)(=O)=O)=O	0.236559	0.148438	0.315789	0.105691	0.147059	0.2	0.08046	0.183486	0.133803	0.232323
OC(c1c(cc(cc2)S(N(CC3)CCC3C(NCc3ccccc3)=O)(=O)=O)c2nc2c1CCCCC2)=O	0.149606	0.148387	0.310924	0.128378	0.147287	0.198473	0.077586	0.203008	0.142857	0.204724
CC(C)CCN(C1=O)C(SCC(Nc2cc(F)ccc2)=O)=Nc2c1n(C)cc2-c1ccccc1	0.106061	0.148387	0.130435	0.314961	0.112782	0.145985	0.096491	0.134752	0.149701	0.133333
O=C(C(CC1)=CCN1S(c(cc1)ccc1Br)(=O)=O)NCCc1ccccc1	0.194175	0.148148	0.278846	0.116279	0.146789	0.264151	0.159091	0.234234	0.126667	0.3
CN1CCN(CCCNC(CC(CC2)CCN2S(c2ccccc2)(=O)=O)=O)CC1	0.194175	0.148148	0.291262	0.133858	0.146789	0.196429	0.085106	0.191304	0.126667	0.313131
O=C(CN(C=C(C=C1)S(N2CCOCC2)(=O)=O)C1=O)NCc1ccccc1	0.171429	0.148148	0.316832	0.125	0.179245	0.229358	0.085106	0.256881	0.126667	0.262136
O=C(C(C1)CN(C(C2)CN2S(c2ccccc2)(=O)=O)C1=O)NCc1ccccc1	0.160377	0.148148	0.33	0.116279	0.136364	0.27619	0.096774	0.201754	0.157534	0.226415
O=C(c(cc1)ccc1-c(cc1)ccc1S(NCc1ccccc1)(=O)=O)NCc(cccc1)c1Cl	0.108108	0.148148	0.316832	0.099237	0.096491	0.175439	0.073684	0.181034	0.134228	0.181818
O=C(c(cc1)cc(CCC2)c1N2C(c1ccccc1)=O)NCc1ccccc1	0.098214	0.148148	0.303922	0.125	0.126126	0.155172	0.073684	0.161017	0.14966	0.160714
O=C(c(cc1)ccc1S(N1CCOCC1)(=O)=O)NCCS(N(CC1)Cc2c1cccc2)(=O)=O	0.201835	0.147887	0.317757	0.093525	0.146552	0.193277	0.089109	0.208333	0.099379	0.221239
O=C(c1nn(CCN(C2)S(c(cc3)ccc3F)(=O)=O)c2c1)NCc1ccccc1	0.190909	0.147887	0.342857	0.169231	0.166667	0.245614	0.089109	0.228814	0.141935	0.266055
O=C(CN(c(ccc(S(N1CCCC1)(=O)=O)c1)c1S1)C1=O)NCc1ccccc1	0.18018	0.147887	0.305556	0.142857	0.166667	0.234783	0.067961	0.239316	0.141935	0.266055
CC(CC1)CCN1S(c(cc1)cc(CC2)c1N2C(NCc1ccccc1)=O)(=O)=O	0.169643	0.147887	0.355769	0.117647	0.166667	0.224138	0.078431	0.218487	0.141935	0.232143
CC(C)(C)OC(CSC(N1c2ccccc2)=Nc(scc2-c3ccccc3)c2C1=O)=O	0.149123	0.147887	0.119048	0.535354	0.136752	0.11811	0.067961	0.124031	0.134615	0.121951
O=C(c(cc1)cc(C2)c1OCCN2C1CCOCC1)NCc1ccccc1	0.091667	0.147887	0.305556	0.125926	0.127119	0.154472	0.089109	0.150794	0.149351	0.15
O=C(c(cc1)cc(C2)c1OCCN2C1CCCCC1)NCc1ccccc1	0.091667	0.147887	0.305556	0.125926	0.108333	0.154472	0.089109	0.150794	0.149351	0.15
CCCN(c(ccc(S(N(CC1)CCC1C(NCc1ccccc1)=O)(=O)=O)c1)c1S1)C1=O	0.188034	0.147651	0.342342	0.126761	0.175	0.229508	0.082569	0.214286	0.15625	0.247863
O=C(c(cc1)ccc1S(N1CCCC1)(=O)=O)NCCSc1c(-c2ccccc2)[nH]c2c1cccc2	0.177966	0.147651	0.318584	0.134752	0.137097	0.181102	0.063063	0.186047	0.114458	0.237288
Cc1cccc(C)c1NC(CSC(N1c2ccccc2)=Nc(sc2c3CCC2)c3C1=O)=O	0.103175	0.147651	0.11194	0.300813	0.137097	0.12782	0.082569	0.125	0.128049	0.131783
Cc1ccc(-c2csc(N=C(N3CC=C)SCC(Nc4nsc(-c5ccccc5)n4)=O)c2C3=O)o1	0.107143	0.147239	0.137931	0.303704	0.105634	0.121622	0.072	0.141892	0.122905	0.132867
Cc(cccc1)c1C(NCCN(CC1)CCN1S(c(cc1)ccc1OC)(=O)=O)=O	0.265306	0.147059	0.240741	0.090226	0.166667	0.19469	0.084211	0.210526	0.118421	0.323232
CC(Nc(cc1)ccc1S(N(C1)CC1OCc1cc(F)ccc1)(=O)=O)=O	0.265306	0.147059	0.207207	0.178862	0.135135	0.35	0.131868	0.210526	0.14094	0.271845
O=C(CCC(CC1)CCN1S(c1ccccc1)(=O)=O)NCCc1ccncc1	0.203883	0.147059	0.313725	0.141732	0.145455	0.216216	0.084211	0.221239	0.125828	0.259615
CCCN1CCN(CCCNC(CC(CC2)CCN2S(c2ccccc2)(=O)=O)=O)CC1	0.192308	0.147059	0.288462	0.124031	0.155963	0.19469	0.084211	0.189655	0.133333	0.31
COc1ccc(CNC(c(cc2)cc(CC3)c2N3S(c2ccccc2)(=O)=O)=O)cc1	0.157895	0.146853	0.314815	0.116788	0.135593	0.191667	0.07767	0.177419	0.133758	0.177966
O=C(c1nn(CCN(C2)S(c3cnccc3)(=O)=O)c2c1)NCc1ccccc1	0.157895	0.146853	0.302752	0.141791	0.145299	0.211864	0.088235	0.237288	0.148387	0.230088
O=C(C(CC1)CCN1S(c1cc(C(N2CCCC2)=O)cs1)(=O)=O)NCc1ccccc1	0.147826	0.146853	0.302752	0.133333	0.145299	0.201681	0.088235	0.196721	0.148387	0.208696
Cc1c(C)sc(N=C(N2c3ccccc3)SCC(Nc3c(C)cccc3C)=O)c1C2=O	0.1	0.146853	0.11811	0.318966	0.12605	0.125984	0.088235	0.123077	0.126582	0.130081
CC(Nc(cc1)ccc1S(N(CC1)CCN1c(cc1)cc(NCCc2ccccc2)c1[N+]([O-])=O)(=O)=O)=O	0.272727	0.146667	0.239669	0.118056	0.154472	0.268908	0.101852	0.232	0.120482	0.361111
Cn(cc1)c(cc2)c1cc2S(N(CC1)CCC1C(NC1CCN(Cc2ccccc2)CC1)=O)(=O)=O	0.186441	0.146667	0.327434	0.118056	0.154472	0.208	0.091743	0.203125	0.177215	0.25641
Cn(c(C(NC1CCN(Cc2ccccc2)CC1)=O)c1)c(cc2)c1cc2S(N1CCCCC1)(=O)=O	0.166667	0.146667	0.304348	0.118056	0.136	0.208	0.072072	0.203125	0.177215	0.267241
CS(N1CCN(CCCc2ccccc2)CC1)(=O)=O	0.147727	0.146552	0.193548	0.109091	0.170455	0.191489	0.066667	0.197917	0.130769	0.5
COc(cc1)ccc1-c1csc(N=C(N2CC=C)SCC(Nc3nc(-c4ccccc4)ns3)=O)c1C2=O	0.122302	0.146341	0.129252	0.351145	0.104895	0.128378	0.071429	0.133333	0.116022	0.124138
Cc(cc1)ccc1S(N(CC1)CCC1C(N(Cc1ccccc1)Cc1ccccc1)=O)(=O)=O	0.231579	0.146154	0.336842	0.104	0.15534	0.254902	0.078652	0.235849	0.156028	0.319149
COCCC(CC1)(CCN1S(c1ccccc1)(=O)=O)NC(c1ccccc1)=O	0.231579	0.146154	0.309278	0.121951	0.15534	0.242718	0.078652	0.259615	0.147887	0.265306
CCc1ccc(CNC(CC(CC2)CCN2S(c2ccccc2)(=O)=O)=O)cc1	0.206186	0.146154	0.365591	0.131148	0.178218	0.230769	0.090909	0.212963	0.156028	0.252525
COc1ccc(CNC(c2ccc(CNS(c3ccccc3)(=O)=O)cc2)=O)cc1	0.125	0.146154	0.309278	0.104	0.122642	0.163636	0.090909	0.159292	0.13986	0.148148
O=C(c(cc1)cc(N2)c1OCC2=O)NCc1ccccc1	0.093458	0.146154	0.309278	0.131148	0.11215	0.163636	0.103448	0.169643	0.124138	0.158879
COc(cc1)ccc1S(N1CCN(CCNC(COc2ccccc2)=O)CC1)(=O)=O	0.262626	0.145985	0.25	0.114504	0.165138	0.214286	0.083333	0.241071	0.125	0.346939
O=C(c(cc1)ccc1S(N1CCCC1)(=O)=O)NCc1nnnn1-c1ccccc1	0.213592	0.145985	0.391753	0.140625	0.133929	0.225225	0.083333	0.219298	0.125	0.269231
Cc(cc1)ccc1S(N1CCC(CC(NCc2cccc(Cl)c2)=O)CC1)(=O)=O	0.213592	0.145985	0.31068	0.114504	0.154545	0.214286	0.083333	0.188034	0.117647	0.233645
O=C(CCC(CC1)CCN1S(c1ccccc1)(=O)=O)NCc1cnccc1	0.201923	0.145985	0.336634	0.131783	0.154545	0.225225	0.083333	0.241071	0.13245	0.245283
O=C(CC(CC1)CCN1S(c1ccccc1)(=O)=O)NCCN1CCN(Cc2ccccc2)CC1	0.179245	0.145985	0.336634	0.123077	0.133929	0.225225	0.083333	0.219298	0.147651	0.306931
O=C(c(cc1)cc(CCC2)c1N2S(c1ccccc1)(=O)=O)NCc1ccccc1	0.146789	0.145985	0.377551	0.123077	0.154545	0.214286	0.072165	0.198276	0.14	0.211009
COc(cc1)ccc1S(N1CCN(CC(Nc2nnc(-c3ccccc3)s2)=O)CC1)(=O)=O	0.254717	0.145833	0.232759	0.166667	0.153846	0.230769	0.087379	0.25641	0.132911	0.308411
CCc(cc1)ccc1S(N(CC1)CCC1C(NCc1csc(-c2ccccc2)n1)=O)(=O)=O	0.209091	0.145833	0.311927	0.175573	0.173913	0.230769	0.087379	0.204918	0.154839	0.238938
CC(N(C(C1)C(NCc2ccccc2)=O)c(cc2)c1cc2S(N1CCCCC1)(=O)=O)=O	0.176991	0.145833	0.3	0.140741	0.144068	0.220339	0.087379	0.214876	0.154839	0.25
CC(N(C(C1)C(NCc2ccccc2)=O)c(cc2)c1cc2S(N1CCOCC1)(=O)=O)=O	0.176991	0.145833	0.3	0.140741	0.153846	0.220339	0.098039	0.225	0.147436	0.22807
CC(CC1)CCN1S(c(cc1)ccc1-c1nc(C#N)c(NCc2ccccc2)o1)(=O)=O	0.176991	0.145833	0.336449	0.124088	0.115702	0.230769	0.066667	0.225	0.132911	0.238938
O=C(CC(CC1)CN1S(c(cc1)cc2c1OCCO2)(=O)=O)NCc1ccccc1	0.146552	0.145833	0.311927	0.132353	0.134454	0.230769	0.087379	0.204918	0.140127	0.217391
Cc(cc1)ccc1S(C(C(Nc1c2ccc(C(NCc3ccccc3)=O)c1)=O)=C2O)(=O)=O	0.117647	0.145833	0.3	0.107914	0.134454	0.190083	0.076923	0.176	0.125786	0.176471
O=C(C1CCOCC1)N1Cc(cc(cc2)C(NCc3ccccc3)=O)c2OCC1	0.099174	0.145833	0.3	0.132353	0.125	0.16129	0.087379	0.166667	0.140127	0.157025
O=C(CSc1nccn1-c(cc1)ccc1C(NCc(cc1)ccc1F)=O)NCc1ccccc1	0.072581	0.145833	0.311927	0.193798	0.08871	0.133858	0.066667	0.148438	0.125786	0.129032
O=C(c(cc1)ccc1S(N1CCCCC1)(=O)=O)NCCSc1c(-c2ccccc2)[nH]c2c1cccc2	0.175	0.145695	0.313043	0.132867	0.134921	0.178295	0.061947	0.183206	0.106509	0.243697
CC(CC1)CCN1S(c(cc1)cc(CCC2)c1N(CC(NCc1ccccc1)=O)C2=O)(=O)=O	0.155738	0.145695	0.336283	0.132867	0.153226	0.206349	0.081081	0.210938	0.147239	0.213115
CC(C)N(C1=O)C(SCC(Nc2cc(F)ccc2)=O)=Nc2c1n(C)cc2-c1ccccc1	0.093023	0.145695	0.118519	0.317073	0.117188	0.125926	0.081081	0.115108	0.140244	0.129771
O=C(CSc1nccn1-c(cc1)ccc1C(NCc1ccccc1)=O)Nc(cc(cc1)F)c1F	0.084615	0.145695	0.301724	0.208955	0.083333	0.142857	0.071429	0.156716	0.11976	0.147287
CC(C)CNC(C(CC1)CCN1S(c1ccccc1)(=O)=O)=O	0.235955	0.145161	0.333333	0.13913	0.166667	0.247423	0.1125	0.215686	0.164179	0.258065
CCCNC(CC(CC1)CCN1S(c1ccccc1)(=O)=O)=O	0.222222	0.145161	0.333333	0.149123	0.166667	0.222222	0.098765	0.215686	0.138686	0.258065
O=C(c(cc1)ccc1Cl)NCCN(CC1)CCN1S(c1ccccc1)(=O)=O	0.216495	0.145038	0.333333	0.112	0.153846	0.194444	0.077778	0.222222	0.115646	0.344086
CC(CNC(CC(CC1)CCN1S(c1ccccc1)(=O)=O)=O)c1ccccc1	0.204082	0.145038	0.319588	0.139344	0.142857	0.216981	0.102273	0.211009	0.146853	0.25
COc(cc1)ccc1S(N(CC1)CCC1C(NCc1cnccc1)=O)(=O)=O	0.247525	0.144928	0.307692	0.088889	0.153153	0.223214	0.105263	0.217391	0.131579	0.231481
O=C(CCC(CC1)CCN1S(c1ccccc1)(=O)=O)NCc1cc(F)ccc1	0.211538	0.144928	0.333333	0.195122	0.153153	0.234234	0.082474	0.217391	0.131579	0.242991
O=C(c(cc1)ccc1S(N1CCCC1)(=O)=O)NCCn(cc1)c2c1cccc2	0.2	0.144928	0.320388	0.097015	0.163636	0.181034	0.071429	0.176471	0.109677	0.242991
COc(ccc(CNC(CC(CC1)CCN1S(c1ccccc1)(=O)=O)=O)c1)c1OC	0.2	0.144928	0.333333	0.130769	0.142857	0.223214	0.09375	0.206897	0.139073	0.231481
O=C(C(CC1)CCN1S(c1ccccc1)(=O)=O)NCc1csc(-c2ccccc2)n1	0.188679	0.144928	0.320388	0.185484	0.142857	0.223214	0.09375	0.206897	0.146667	0.231481
O=C(CC(CC1)CCN1S(c1ccccc1)(=O)=O)NCCN1CCC(Cc2ccccc2)CC1	0.17757	0.144928	0.320388	0.130769	0.132743	0.223214	0.082474	0.217391	0.146667	0.291262
O=C(C1CCN(CCCc2ccccc2)CC1)N(CC1)CCC11OCCCC1	0.095652	0.144928	0.172414	0.105263	0.113043	0.17094	0.117021	0.186441	0.154362	0.303922
O=C(c(cc1)ccc1S(N1CCCCC1)(=O)=O)NCCNC(c1c2cccc1)=NS2(=O)=O	0.185841	0.144828	0.321101	0.099291	0.123967	0.169355	0.066038	0.184	0.097561	0.226087
CC(C1)N(C(C)=O)c(cc2)c1cc2S(N(CC1)CCC1C(NCc1ccccc1)=O)(=O)=O	0.185841	0.144828	0.333333	0.131387	0.142857	0.218487	0.086538	0.213115	0.146497	0.236842
CN(C=C1C(NCc2ccccc2)=O)c(ccc(S(N2CCOCC2)(=O)=O)c2)c2C1=O	0.165217	0.144828	0.333333	0.139706	0.192982	0.208333	0.07619	0.22314	0.146497	0.236842
O=C(c(cc1)ccc1S(N1CCOCC1)(=O)=O)NCCSc1c(-c2ccccc2)[nH]c2c1cccc2	0.173554	0.144737	0.310345	0.131944	0.142857	0.176923	0.070796	0.19084	0.099415	0.221311
CCNC(CCC(CC1)CCN1S(c1ccccc1)(=O)=O)=O	0.247191	0.144	0.32967	0.147826	0.189474	0.22	0.111111	0.22549	0.145985	0.255319
O=C(c(cc1)ccc1S(N(CCCl)CCCl)(=O)=O)NCc1ccccc1	0.132653	0.144	0.423529	0.118644	0.153061	0.196078	0.084337	0.190476	0.154412	0.191919
CC(Nc(cc1)ccc1S(N(CC1)CCN1c1nc(C)nc(N2CCCC2)c1)(=O)=O)=O	0.337079	0.143939	0.194444	0.102362	0.141509	0.238095	0.126437	0.220183	0.1	0.3125
CC(NCCc1ccc(CC(CC2)CCN2S(c2ccccc2)(=O)=O)cc1)=O	0.20202	0.143939	0.316327	0.138211	0.141509	0.226415	0.088889	0.209091	0.137931	0.272727
CNS(c1cn(CC(NC2CCN(Cc3ccccc3)CC2)=O)cc1S(NC)(=O)=O)(=O)=O	0.15534	0.143939	0.316327	0.129032	0.130841	0.203704	0.088889	0.198198	0.18705	0.223301
CC(Nc(cc1)ccc1S(N1CCC(CC(N(CC2)CCN2c2ccccc2)=O)CC1)(=O)=O)=O	0.309278	0.143885	0.292453	0.129771	0.162162	0.28972	0.12766	0.226087	0.116129	0.313725
CC(Nc(cc1)ccc1S(N(CC1)CCN1C(C=C1)=NN(c2ccccc2)C1=O)(=O)=O)=O	0.309278	0.143885	0.223214	0.15625	0.151786	0.254545	0.115789	0.226087	0.094937	0.326733
COc1cccc(CNC(c(cc2)ccc2-c(cc2)ccc2S(N2CCCC2)(=O)=O)=O)c1	0.245098	0.143885	0.37	0.104478	0.151786	0.210526	0.070707	0.215517	0.130719	0.240741
Cc(cc1)ccc1S(N1CCC(CC(NCc2cc(OC)ccc2)=O)CC1)(=O)=O	0.23301	0.143885	0.304762	0.112782	0.151786	0.221239	0.081633	0.194915	0.130719	0.229358
O=C(C(CC1)CCN1S(c(s1)ccc1Br)(=O)=O)NC1CCN(Cc2ccccc2)CC1	0.154545	0.143885	0.317308	0.112782	0.141593	0.2	0.115789	0.194915	0.176871	0.229358
O=C(c(cc1)ccc1S(N1CCOCC1)(=O)=O)NCCNC(c1c2cccc1)=NS2(=O)=O	0.184211	0.143836	0.318182	0.098592	0.132231	0.168	0.075472	0.192	0.090361	0.20339
CN(c(ccc(S(N1CCC(CC(NCc2ccccc2)=O)CC1)(=O)=O)c1)c1O1)C1=O	0.163793	0.143836	0.330275	0.138686	0.17094	0.226891	0.085714	0.211382	0.138365	0.234783
O=C(C(CC1)CCN1S(c1cccs1)(=O)=O)Nc(cccc1)c1C(NCc1ccccc1)=O	0.153846	0.143836	0.318182	0.130435	0.151261	0.216667	0.096154	0.201613	0.152866	0.213675
O=C(CSc1nnc2n1C=CN(c1cc(F)ccc1)C2=O)NCc1ccccc1	0.071429	0.143836	0.198347	0.3	0.113821	0.149606	0.065421	0.137405	0.124224	0.136
CN(C1=O)C(SCC(NCc(cc2)ccc2Cl)=O)=Nc2c1scc2-c1ccccc1	0.071429	0.143836	0.150794	0.3	0.132231	0.114504	0.065421	0.11194	0.138365	0.11811
Cc1ccc(CNC(CSC(N(C)C2=O)=Nc3c2scc3-c2ccccc2)=O)cc1	0.071429	0.143836	0.150794	0.3	0.132231	0.114504	0.065421	0.11194	0.14557	0.11811
CC(CC1)CCN1S(c(cc1)cc(N2CC(NCc3ccccc3)=O)c1SCCC2=O)(=O)=O	0.153226	0.143791	0.318966	0.146853	0.150794	0.203125	0.070175	0.207692	0.131737	0.209677
CCC(Nc(cc1)ccc1S(N(CC1)CCN1c1ccccc1)(=O)=O)=O	0.365854	0.142857	0.284211	0.146552	0.1875	0.308511	0.1375	0.26	0.120567	0.4
COc(cc1)ccc1S(N(CC1)CCN1C(c1ccco1)=O)(=O)=O	0.333333	0.142857	0.244898	0.072581	0.1875	0.217822	0.096386	0.26	0.104895	0.265957
CCCCC(NCCN(CC1)CCN1S(c(cc1)ccc1OC)(=O)=O)=O	0.290323	0.142857	0.214953	0.084615	0.184466	0.18018	0.087912	0.207207	0.114094	0.322917
O=C(c1csnn1)Nc(cc1)ccc1S(N1CCC(Cc2ccccc2)CC1)(=O)=O	0.28	0.142857	0.326923	0.137405	0.140351	0.32381	0.138298	0.256637	0.137255	0.35
CCCC(CCC)C(NCCN(CC1)CCN1S(c(cc1)ccc1OC)(=O)=O)=O	0.276596	0.142857	0.226415	0.084615	0.173077	0.190909	0.087912	0.196429	0.129252	0.309278
CCC(Nc(cc1)ccc1S(N(CCC1)CCN1C(C=C1)=NN(c2ccccc2)C1=O)(=O)=O)=O	0.271028	0.142857	0.226891	0.154412	0.159664	0.245763	0.105769	0.209677	0.116564	0.311927
Cc(cc1)ccc1S(N1CCN(CCNC(CCc(cc2)ccc2OC)=O)CC1)(=O)=O	0.254902	0.142857	0.210526	0.095588	0.160714	0.177966	0.080808	0.20339	0.10828	0.323529
CCOc(cc1)ccc1S(N1CCN(CC(Nc2nnc(-c3ccccc3)s2)=O)CC1)(=O)=O	0.236364	0.142857	0.226891	0.162963	0.169492	0.225	0.074766	0.260504	0.1375	0.3
CC(c1ccccc1)NC(CC(CC1)CCN1S(c1ccc(C)cc1)(=O)=O)=O	0.22449	0.142857	0.3	0.146341	0.150943	0.224299	0.087912	0.207207	0.152778	0.257426
CN(C)c1ccc(CNC(CC(CC2)CCN2S(c2ccccc2)(=O)=O)=O)cc1	0.212121	0.142857	0.354167	0.128	0.150943	0.224299	0.11236	0.207207	0.144828	0.245098
Cc([nH]c1c2cccc1)c2SCCNC(c(cc1)ccc1S(N1CCCCC1)(=O)=O)=O	0.20354	0.142857	0.315315	0.097902	0.15	0.176	0.064815	0.181102	0.10303	0.254386
CCCc(cc1)ccc1S(N(CC1)CCC1C(NCc1csc(-c2ccccc2)n1)=O)(=O)=O	0.20354	0.142857	0.303571	0.180451	0.159664	0.225	0.084906	0.2	0.151899	0.254386
O=C(CC(CC1)CCN1S(c1ccccc1)(=O)=O)NCCCN1CCCC1	0.188119	0.142857	0.3	0.128	0.140187	0.201835	0.087912	0.196429	0.129252	0.309278
CC(Nc(cc1)ccc1S(NCc(cc1)ccc1C(NCc1ccccc1)=O)(=O)=O)=O	0.176471	0.142857	0.368421	0.110236	0.12963	0.235849	0.125	0.185841	0.136986	0.23301
CC(N(CCC1)c(cc2)c1cc2S(N(CC1)CCC1C(NCc1ccccc1)=O)(=O)=O)=O	0.172414	0.142857	0.327273	0.113475	0.159664	0.214876	0.084906	0.209677	0.151899	0.222222
CCN(CC)S(c(cc1)cc(C(NC2CCN(Cc3ccccc3)CC2)=O)c1Cl)(=O)=O	0.163636	0.142857	0.301887	0.11194	0.150442	0.198276	0.080808	0.20339	0.183673	0.227273
CC(CC1)CCN1S(c(cc1)cc2c1N(C)C=C(C(NCc1ccccc1)=O)C2=O)(=O)=O	0.162393	0.142857	0.390476	0.137681	0.179487	0.214876	0.074766	0.209677	0.159236	0.232759
O=C(c(cc1)cc(CC2)c1N2S(c(cc1)ccc1Cl)(=O)=O)NCc1ccccc1	0.153153	0.142857	0.366337	0.120301	0.140351	0.219298	0.07	0.20339	0.12987	0.216216
O=C(c(cc1)cc(CC2)c1N2S(c(cc1)ccc1Br)(=O)=O)NCc1ccccc1	0.153153	0.142857	0.366337	0.120301	0.140351	0.219298	0.138298	0.20339	0.12987	0.216216
O=C(C(Cc1c(C2)cccc1)N2S(c1ccccc1)(=O)=O)NCc1ccccc1	0.142857	0.142857	0.313131	0.119048	0.119266	0.224299	0.1	0.185841	0.160839	0.209524
O=C(c1cn(C(C2)CN2S(c2ccccc2)(=O)=O)nn1)NCc1ccncc1	0.142857	0.142857	0.314286	0.120301	0.130435	0.241071	0.080808	0.193277	0.137255	0.19469
O=C(c(cc1)ccc1-c(cc1)ccc1S(NCc1ccccc1)(=O)=O)NCc1ccccc1	0.12	0.142857	0.402299	0.117647	0.128713	0.194175	0.083333	0.2	0.136691	0.19
C=CCN1C(SCC(Nc2nsc(-c3ccccc3)n2)=O)=Nc(scc2-c3ccccc3)c2C1=O	0.107692	0.142857	0.149254	0.398305	0.106061	0.131387	0.069565	0.153285	0.12426	0.143939
O=C(CSc1nccn1-c(cc1)ccc1C(NCc1ccccc1)=O)Nc(cc1)ccc1Cl	0.105691	0.142857	0.303571	0.180451	0.086614	0.166667	0.105769	0.153846	0.130435	0.162602
O=C(CSc1nccn1-c(cc1)ccc1C(NCc1ccccc1)=O)Nc(cc1)ccc1F	0.105691	0.142857	0.303571	0.189394	0.086614	0.166667	0.105769	0.153846	0.130435	0.162602
CCOC(c1c(NC(CSC(N2c3ccccc3)=Nc(scc3-c4ccccc4)c3C2=O)=O)sc2c1CCC2)=O	0.09589	0.142857	0.096774	0.459677	0.125	0.125	0.069231	0.122581	0.163842	0.113333
O=C(c(cc1)cc2c1OCCN(CC1CC1)C2)NCc1ccccc1	0.094017	0.142857	0.314286	0.120301	0.111111	0.168067	0.091837	0.154472	0.152318	0.163793
COc(cc1)ccc1C(CSC(N1c2ccccc2)=Nc(scc2-c3ccccc3)c2C1=O)=O	0.088	0.142857	0.123077	0.509615	0.121951	0.113636	0.074766	0.111111	0.1375	0.117188
Cc1nnc(NC(CSc2nnc(CNC(c(cc3)ccc3S(N3CCCC3)(=O)=O)=O)n2-c2ccccc2)=O)s1	0.186047	0.141975	0.314516	0.191781	0.131387	0.19708	0.081967	0.192857	0.150289	0.221374
Cc(cccc1)c1-c1nc(NC(CSC(N2CC=C)=Nc(scc3-c4ccccc4)c3C2=O)=O)ns1	0.108696	0.141975	0.124138	0.370079	0.107143	0.115646	0.064516	0.136054	0.124294	0.126761
CCc(cc1)ccc1N(C1=O)C(SCC(Nc2c(C)ccc(F)c2)=O)=Nc2c1n(C)cc2-c1ccccc1	0.077465	0.141975	0.116438	0.308271	0.123188	0.108108	0.064516	0.113333	0.124294	0.126761
O=C(c(cc1)cc(N=C(N2c3cc(F)ccc3)SCc3ccccc3)c1C2=O)NC1CCCC1	0.066176	0.141935	0.20155	0.31746	0.105263	0.138686	0.068966	0.135714	0.136905	0.125926
Cc([nH]c1c2cccc1)c2SCCNC(c(cc1)ccc1S(N1CCOCC1)(=O)=O)=O	0.201754	0.141892	0.3125	0.097222	0.158333	0.174603	0.074074	0.188976	0.095808	0.230769
CCN(c(ccc(S(N1CCC(CC(NCc2ccccc2)=O)CC1)(=O)=O)c1)c1O1)C1=O	0.17094	0.141892	0.324324	0.136691	0.168067	0.22314	0.104762	0.208	0.14375	0.220339
O=C(CSc1nccn1-c(cc1)ccc1C(NCc1ccccc1)=O)Nc(cccc1)c1F	0.087302	0.141892	0.300885	0.18797	0.085938	0.147287	0.074074	0.152672	0.122699	0.142857
O=C(CSc1nccn1-c(cc1)ccc1C(NCc1ccccc1)=O)NCc1cccs1	0.070312	0.141892	0.300885	0.18797	0.094488	0.129771	0.074074	0.143939	0.122699	0.133858
CC(Nc(cc1)ccc1S(N(CC1)CCC1c1noc(-c2ccccc2)n1)(=O)=O)=O	0.277228	0.141844	0.263636	0.153846	0.12931	0.261261	0.148936	0.201681	0.11465	0.307692
Cc(cc1)ccc1S(N1CCN(CC(Nc2nnc(-c3ccccc3)s2)=O)CC1)(=O)=O	0.240385	0.141844	0.241071	0.171875	0.159292	0.22807	0.08	0.254386	0.129032	0.320388
O=C(c(cc1)ccc1S(N1CCOCC1)(=O)=O)NCc1nnnn1-c1ccccc1	0.205607	0.141844	0.376238	0.136364	0.13913	0.217391	0.090909	0.222222	0.11465	0.247706
Cc1ccc(CNC(c(cc2)cc(CC3)c2N3S(c2ccccc2)(=O)=O)=O)cc1	0.151786	0.141844	0.32381	0.119403	0.13913	0.186441	0.069307	0.172131	0.129032	0.182609
O=C(c1ccc(C(Nc2c3ccc(C(F)(F)F)c2)NS3(=O)=O)cc1)NCc1ccccc1	0.075	0.141844	0.311321	0.119403	0.082645	0.138211	0.090909	0.134921	0.121795	0.123967
CC(Nc(cc1)ccc1S(N(CC1)CCN1c1nc(C)nc(N2CCCCC2)c1)(=O)=O)=O	0.32967	0.141791	0.190909	0.100775	0.138889	0.233645	0.123596	0.216216	0.098684	0.306122
O=C(c(cc1)ccc1-c(cc1)ccc1S(NCc1ccccc1)(=O)=O)NCc(cc1)ccc1Cl	0.110092	0.141791	0.350515	0.109375	0.118182	0.178571	0.075269	0.184211	0.128378	0.174312
N1(C(c2c(C1)cccc2)=O)[C@H](C(Nc1ccc(S(N2CCCCCC2)(=O)=O)cc1)=O)Cc1ccccc1	0.266055	0.14094	0.243697	0.119718	0.138211	0.307018	0.114286	0.225806	0.142857	0.367925
CC(CNC(c1nnc(-c(cc2)ccc2S(N2CCC(C)CC2)(=O)=O)o1)=O)c1ccccc1	0.210526	0.14094	0.321429	0.12766	0.138211	0.211382	0.083333	0.216	0.135802	0.239316
Cc(cc1)ccc1-c1c(CNC(c(cc2)ccc2S(N2CCCCCC2)(=O)=O)=O)n(CCS2)c2n1	0.189655	0.14094	0.309735	0.096552	0.129032	0.164062	0.063636	0.169231	0.095238	0.198347
O=C(Nc(cc1)ccc1S(N1CCC(Cc2ccccc2)CC1)(=O)=O)N1CCCC1	0.311828	0.140741	0.333333	0.117188	0.148148	0.357143	0.134831	0.259259	0.150685	0.402174
Cc(cc1)ccc1C(NCCN(CC1)CCN1S(c(cc1)ccc1OC)(=O)=O)=O	0.270833	0.140741	0.281553	0.075188	0.158879	0.176991	0.086022	0.192982	0.112583	0.30303
Cc(cc1)ccc1S(N1CCN(CCNC(c(cc2)ccc2OC)=O)CC1)(=O)=O	0.257732	0.140741	0.294118	0.075188	0.158879	0.176991	0.086022	0.192982	0.112583	0.30303
COc(cc1)ccc1S(N1CCN(Cc2cc(Oc3ccccc3)ccc2)CC1)(=O)=O	0.244898	0.140741	0.233645	0.117188	0.137615	0.209091	0.052083	0.247706	0.12	0.30303
Cc1ccc(CNC(NC(CC2)CCN2S(c(cc2)ccc2OC)(=O)=O)=O)cc1	0.244898	0.140741	0.389474	0.075188	0.148148	0.209091	0.097826	0.192982	0.150685	0.216981
O=C(CCC(CC1)CCN1S(c1ccccc1)(=O)=O)NCc(cc1)ccc1F	0.207921	0.140741	0.346939	0.153226	0.158879	0.220183	0.086022	0.214286	0.135135	0.240385
O=C(CC(CC1)CCN1S(c1ccccc1)(=O)=O)NCCCN1CCCCC1	0.184466	0.140741	0.294118	0.125984	0.137615	0.198198	0.086022	0.192982	0.127517	0.30303
Cc1c(CNC(c2ccc(CC(CC3)CCN3S(C)(=O)=O)cc2)=O)cccc1	0.140187	0.140741	0.306931	0.117188	0.137615	0.166667	0.086022	0.162393	0.142857	0.162162
O=C(c1nsc2c1cccc2)Nc(cc1)ccc1C(NCc1ccccc1)=O	0.119266	0.140741	0.306931	0.144	0.107143	0.1875	0.122222	0.152542	0.127517	0.194444
O=C(c(cc1)ccc1-c(cc1)ccc1S(NCc1ccccc1)(=O)=O)NC1CCCCC1	0.109091	0.140741	0.32	0.108527	0.107143	0.198198	0.086022	0.192982	0.158621	0.183486
O=C(CCc1ccccc1)Nc(cc1)ccc1S(N1CCCCC1)(=O)=O	0.310345	0.140625	0.305263	0.125	0.148515	0.344086	0.134146	0.267327	0.134752	0.457831
CCCNC(NCCC(CC1)CCN1S(c1ccccc1)(=O)=O)=O	0.225806	0.140625	0.319149	0.125	0.16	0.213592	0.094118	0.207547	0.134752	0.247423
CCOC(N(CC1)CCN1S(c(cc1)ccc1OC)(=O)=O)=O	0.413333	0.140496	0.234043	0.076271	0.213483	0.244681	0.103896	0.333333	0.125926	0.255556
Cc(cc1)ccc1S(N(CCN(Cc1ccccc1)CCN(CC1)S(c2ccc(C)cc2)(=O)=O)CCN1S(c1ccc(C)cc1)(=O)=O)(=O)=O	0.247059	0.140496	0.303371	0.094828	0.16129	0.244681	0.049383	0.276596	0.134328	0.378049
CC(N(CC1)Cc2c1c(C(N(c1ccccc1)C(SCC(Nc1c(C)cccc1)=O)=N1)=O)c1s2)=O	0.113636	0.140127	0.113475	0.302326	0.137405	0.128571	0.076923	0.125874	0.14881	0.132353
C=CCN1C(SCC(c(cc2)cc3c2OCO3)=O)=Nc(scc2-c3ccccc3)c2C1=O	0.080882	0.140127	0.145985	0.377049	0.103704	0.120567	0.067797	0.118056	0.102857	0.115942
CC(C)CCNC(c(cc1)cc(N=C(N2c3cc(F)ccc3)SCC(c3ccccc3)=O)c1C2=O)=O	0.065217	0.140127	0.154412	0.344	0.11194	0.112676	0.058824	0.095238	0.122093	0.092199
CC(CC1)CCN1S(c(cc1)ccc1-c1noc(C(NCc2cc(C)ccc2)=O)n1)(=O)=O	0.208696	0.14	0.330357	0.118881	0.137097	0.2	0.082569	0.186047	0.121212	0.216667
CCC1Oc(ccc(S(N(CC2)CCC2C(NCc2ccccc2)=O)(=O)=O)c2)c2NC1=O	0.168067	0.14	0.318584	0.118881	0.155738	0.209677	0.092593	0.214286	0.149068	0.216667
O=C(C1CCC1)N(CCC1)c(cc2)c1cc2S(N(CC1)CCC1C(NCc1ccccc1)=O)(=O)=O	0.158333	0.14	0.318584	0.111111	0.146341	0.209677	0.082569	0.214286	0.141975	0.216667
CS(N(Cc1ccccc1)c(cc1)ccc1C(Nc(cc1)ccc1S(N1CCCCC1)(=O)=O)=O)(=O)=O	0.284314	0.13986	0.305556	0.101449	0.136752	0.290909	0.122449	0.228814	0.141935	0.366337
CC(Nc(cc1)ccc1S(N(CC1)CCC1N(CCN(Cc1ccccc1)C1=O)C1=O)(=O)=O)=O	0.271845	0.13986	0.317757	0.117647	0.146552	0.302752	0.134021	0.228814	0.141935	0.352941
COc1ccc(CNC(c2cccc(-c(cc3)ccc3S(N3CCCC3)(=O)=O)c2)=O)cc1	0.224299	0.13986	0.317757	0.117647	0.156522	0.193277	0.078431	0.188525	0.141935	0.221239
O=C(c(cc(cc1)S(N2CCN(Cc3ccccc3)CC2)(=O)=O)c1F)Nc(cccc1)c1Cl	0.212963	0.13986	0.258929	0.134328	0.146552	0.224138	0.078431	0.283186	0.127389	0.314286
O=C(c1c2cccc1)N(Cc1ccccc1)C2Nc(cc1)ccc1S(N1CCCCCC1)(=O)=O	0.212963	0.13986	0.258929	0.101449	0.127119	0.256637	0.078431	0.228814	0.127389	0.326923
O=C(c1noc(cc2)c1cc2S(N1CCN(Cc2ccccc2)CC1)(=O)=O)N1CCCC1	0.190909	0.13986	0.226087	0.117647	0.176991	0.245614	0.067961	0.306306	0.127389	0.28972
O=C(C(CCCN(CC1)S(c2ccccc2)(=O)=O)CCNC1=O)NCc1ccccc1	0.190909	0.13986	0.342857	0.117647	0.136752	0.224138	0.089109	0.218487	0.164474	0.254545
O=C(CCCc1ccccc1)N(CCCN(CC1)S(c2ccccc2)(=O)=O)CCNC1=O	0.190909	0.13986	0.247788	0.109489	0.136752	0.224138	0.067961	0.228814	0.120253	0.314286
O=C(c(cc(cc1)S(N2CCCCCC2)(=O)=O)c1Cl)NC1CCN(Cc2ccccc2)CC1	0.169643	0.13986	0.330189	0.117647	0.127119	0.234783	0.078431	0.25	0.172185	0.277778
O=C(c(cc1)cc(CCC2)c1N2S(c(cc1)ccc1Cl)(=O)=O)NCc1ccccc1	0.149123	0.13986	0.355769	0.117647	0.156522	0.213675	0.067961	0.198347	0.134615	0.210526
O=C(c(cc1)cc(CCC2)c1N2S(c(cc1)ccc1Br)(=O)=O)NCc1ccccc1	0.149123	0.13986	0.355769	0.117647	0.156522	0.213675	0.134021	0.198347	0.134615	0.210526
CCOC(c(cc1)ccc1NC(C(CC1)CCN1S(c1ccccc1)(=O)=O)=O)=O	0.268041	0.139706	0.303922	0.116279	0.157407	0.264151	0.172414	0.223214	0.173611	0.27451
COc(cc1)ccc1S(N1CCN(CCNC(c(c(F)ccc2)c2F)=O)CC1)(=O)=O	0.268041	0.139706	0.231481	0.125	0.168224	0.196429	0.085106	0.201754	0.111842	0.326531
CCc(cc1)ccc1NC(NCCC(CC1)CCN1S(c1ccccc1)(=O)=O)=O	0.255102	0.139706	0.303922	0.116279	0.157407	0.252336	0.133333	0.212389	0.134228	0.287129
CC(CC1)(CCN1S(c(cc1)ccc1C(C)=O)(=O)=O)C(NCc(cc1)ccc1OC)=O	0.242424	0.139706	0.316832	0.082707	0.146789	0.229358	0.108696	0.212389	0.119205	0.238095
Cc1cccc(CNC(c(cc2)ccc2-c(cc2)ccc2S(N2CCCC2)(=O)=O)=O)c1	0.242424	0.139706	0.385417	0.116279	0.157407	0.207207	0.073684	0.212389	0.134228	0.25
Cc(cc1)ccc1S(N1CCN(CCNC(CN(C(c2c3cccc2)=O)C3=O)=O)CC1)(=O)=O	0.242424	0.139706	0.231481	0.116279	0.179245	0.185841	0.073684	0.212389	0.104575	0.326531
Cc(cc1)ccc1S(N(CC1)CCC1C(NCc1cnccc1)=O)(=O)=O	0.23	0.139706	0.316832	0.090909	0.157407	0.218182	0.096774	0.212389	0.126667	0.238095
COc1cc(C(NCCN(CC2)CCN2S(c2ccccc2)(=O)=O)=O)cc(OC)c1OC	0.23	0.139706	0.278846	0.133858	0.168224	0.196429	0.073684	0.223214	0.126667	0.326531
CS(N1CCC(Cc(cc2)ccc2C(NCc2ncccc2)=O)CC1)(=O)=O	0.138889	0.139706	0.33	0.125	0.146789	0.165217	0.085106	0.17094	0.126667	0.160714
O=C(COc1ccccc1)N(CC1)CCN1S(c(cc1)ccc1Br)(=O)=O	0.306818	0.139535	0.262626	0.114754	0.193878	0.235294	0.146341	0.29	0.10274	0.284211
O=C(COc1ccccc1)N(CC1)CCN1S(c(cc1)ccc1Cl)(=O)=O	0.306818	0.139535	0.262626	0.114754	0.193878	0.235294	0.068182	0.29	0.10274	0.284211
CC(N1CCC(Cc(cc2)ccc2C(NCc2ccncc2)=O)CC1)=O	0.138614	0.139535	0.315789	0.105691	0.135922	0.135135	0.093023	0.141593	0.133803	0.119266
O=C(c1ccc(CNS(c(cc2)ccc2Br)(=O)=O)cc1)NCc1ccccc1	0.116505	0.139535	0.388889	0.105691	0.125	0.188679	0.160494	0.183486	0.133803	0.184466
Cc1ccc(-c2csc(N=C(N3CC=C)SCC(Nc4nc(-c5ccccc5)ns4)=O)c2C3=O)o1	0.114286	0.139394	0.129252	0.311111	0.104895	0.120805	0.071429	0.125828	0.10989	0.124138
CC(C)CNC(c(cc1)cc(N=C(N2c3cc(F)ccc3)SCc3ccc(C=C)cc3)c1C2=O)=O	0.088235	0.139241	0.144928	0.3	0.111111	0.12766	0.058333	0.109589	0.089888	0.107143
CC(C1)N(C(C2CCC2)=O)c(cc2)c1cc2S(N(CC1)CCC1C(NCc1ccccc1)=O)(=O)=O	0.176471	0.139073	0.315789	0.118056	0.136	0.208	0.081818	0.222222	0.148148	0.214876
CCCN(c(ccc(S(N1CCC(CC(NCc2ccccc2)=O)CC1)(=O)=O)c1)c1O1)C1=O	0.176471	0.139073	0.315789	0.133803	0.173554	0.227642	0.081818	0.203125	0.141104	0.235294
CCOC(N(CC1)CCN1S(c(cc1)cc(C(Nc(cccc2)c2Br)=O)c1F)(=O)=O)=O	0.294118	0.138889	0.213675	0.116788	0.175439	0.222222	0.11	0.315315	0.119497	0.219298
O=C(C(CC1)CCN1S(c(cc1)ccc1F)(=O)=O)NCc1csc(-c2ccccc2)n1	0.2	0.138889	0.314815	0.204724	0.155172	0.232759	0.088235	0.206612	0.141026	0.241071
O=C(C(CC1)CCN1S(c(cc1)ccc1Cl)(=O)=O)NCc1csc(-c2ccccc2)n1	0.2	0.138889	0.314815	0.176923	0.145299	0.232759	0.088235	0.206612	0.141026	0.241071
O=C(c(cc1)ccc1S(N1CCOCC1)(=O)=O)NCC(N1c2ccccc2)=NNC1=S	0.2	0.138889	0.365385	0.133333	0.135593	0.211864	0.088235	0.206612	0.1125	0.252252
Cc1ccc(CNC(c(cc2)cc(CCC3)c2N3S(c2ccccc2)(=O)=O)=O)cc1	0.147826	0.138889	0.314815	0.116788	0.155172	0.181818	0.067308	0.168	0.133758	0.177966
Cc1cccc(C)c1NC(CSC(N(C)C1=O)=Nc2c1scc2-c1ccccc1)=O	0.081967	0.138889	0.109375	0.307692	0.12605	0.108527	0.07767	0.114504	0.133758	0.120968
CN(C)S(N(CC(Nc(cc1)ccc1S(N1CCCCCC1)(=O)=O)=O)c1ccccc1)(=O)=O	0.319149	0.138686	0.240741	0.124031	0.155963	0.31068	0.119565	0.243243	0.133333	0.364583
CC(Nc(cc1)ccc1S(N(CC1)CCN1c1nc(C)nc(N2CCOCC2)c1)(=O)=O)=O	0.319149	0.138686	0.185841	0.098485	0.135135	0.227273	0.131868	0.221239	0.082803	0.284314
CC(CCC1)CN1S(c(cc1)ccc1NC(COc1ccccc1)=O)(=O)=O	0.291667	0.138686	0.240741	0.115385	0.145455	0.31068	0.131868	0.221239	0.156463	0.323232
CCC(Nc(cc1)ccc1S(N(C1)CC1OCc(cccc1)c1Cl)(=O)=O)=O	0.278351	0.138686	0.207207	0.098485	0.145455	0.323529	0.131868	0.2	0.14094	0.271845
Cc1ccc(CNC(CCC(CC2)CCN2S(c2ccccc2)(=O)=O)=O)o1	0.215686	0.138686	0.300971	0.124031	0.166667	0.205357	0.095745	0.2	0.133333	0.235849
O=C(COc1ccccc1)Nc(cc1)ccc1S(N1CCCCCC1)(=O)=O	0.333333	0.138462	0.26	0.122951	0.145631	0.322917	0.130952	0.262136	0.125	0.397727
O=C(C(CC1)CCN1S(c1ccccc1)(=O)=O)N1CCC(Cc2ccccc2)CC1	0.195876	0.138462	0.326316	0.113821	0.156863	0.245098	0.091954	0.25	0.140845	0.268041
O=C(C(CC1)CCN1S(Cc1ccccc1)(=O)=O)Nc(cc1)ccc1Br	0.195876	0.138462	0.235294	0.141667	0.168317	0.245098	0.30137	0.203704	0.148936	0.255102
CCN(CC)S(c(cc1)cc(C(NCc2ccccc2)=O)c1Cl)(=O)=O	0.137255	0.138462	0.3125	0.132231	0.156863	0.186916	0.079545	0.192661	0.148936	0.194175
CC(CC1)CCN1S(c(cc1)ccc1-c1nnc(C(NCc2cc(OC)ccc2)=O)o1)(=O)=O	0.215517	0.138158	0.313043	0.102041	0.134921	0.206349	0.081081	0.192308	0.113095	0.213115
CC(CC1)CCN1S(c1c(C)n(Cc(cc2)ccc2C(NCc2cc(C)ccc2)=O)nc1C)(=O)=O	0.146341	0.138158	0.301724	0.102041	0.134921	0.151515	0.081081	0.174242	0.126506	0.147287
CC(CC1)CCN1S(c1c(C)n(Cc(cc2)ccc2C(NCc2ncccc2)=O)nc1C)(=O)=O	0.128	0.138158	0.301724	0.094595	0.134921	0.151515	0.081081	0.174242	0.11976	0.147287
COc(ccc(C(CSC(N1c2ccccc2)=Nc(scc2-c3ccccc3)c2C1=O)=O)c1)c1OC	0.084615	0.138158	0.135338	0.5	0.117188	0.109489	0.071429	0.107143	0.126506	0.104478
CC(C)c(cc1)ccc1S(N1CCN(CC(Nc2nnc(-c3ccccc3)s2)=O)CC1)(=O)=O	0.242991	0.137931	0.232759	0.175573	0.153846	0.230769	0.087379	0.25641	0.132911	0.308411
COc1cccc(CNC(c2cccc(-c(cc3)ccc3S(N3CCCC3)(=O)=O)c2)=O)c1	0.231481	0.137931	0.3	0.107914	0.144068	0.2	0.066667	0.195122	0.132911	0.22807
COc1ccc(CNC(c2cccc(-c(cc3)ccc3S(N3CCCCC3)(=O)=O)c2)=O)cc1	0.220183	0.137931	0.311927	0.115942	0.153846	0.190083	0.076923	0.185484	0.132911	0.22807
Cn1c(C(NC2CCN(Cc3ccccc3)CC2)=O)cc(S(N2CCOCC2)(=O)=O)c1	0.176991	0.137931	0.311927	0.107914	0.153846	0.210084	0.087379	0.235294	0.169935	0.25
O=C(c1ccc(CN(C2=O)c3ncccc3-n3c2ccc3)cc1)NCc1ccccc1	0.081301	0.137931	0.3	0.124088	0.115702	0.152	0.066667	0.148438	0.11875	0.138211
O=C(c1noc(-c2ccccc2)c1)Nc(cc1)ccc1S(N1CCCCCC1)(=O)=O	0.27551	0.137681	0.238532	0.15873	0.133929	0.271028	0.142857	0.219298	0.125	0.333333
CCc(cc1)ccc1NC(C(NCCN(CC1)CCN1S(c1ccccc1)(=O)=O)=O)=O	0.262626	0.137681	0.261682	0.114504	0.198113	0.236364	0.11828	0.230088	0.14	0.389474
COc(cc1)ccc1S(N1CCN(CCNC(c(cccc2)c2Cl)=O)CC1)(=O)=O	0.262626	0.137681	0.238532	0.089552	0.175926	0.192982	0.083333	0.208696	0.117647	0.32
Cc(cc1)ccc1S(N1CCC(CCC(NCc2cc(C)ccc2)=O)CC1)(=O)=O	0.237624	0.137681	0.31068	0.123077	0.175926	0.214286	0.083333	0.198276	0.13245	0.233645
CCN(Cc1ccccc1)C(CCC(CC1)CCN1S(c1ccc(C)cc1)(=O)=O)=O	0.22549	0.137681	0.336634	0.097744	0.154545	0.236364	0.072165	0.219298	0.163265	0.281553
O=C(CCc1ccccc1)Nc(cc1)ccc1S(N(CC1)c2c1cccc2)(=O)=O	0.213592	0.137681	0.238532	0.123077	0.123894	0.283019	0.11828	0.208696	0.125	0.32
O=C(C1CCC1)N(CCN1CCCC1)C1CN(CCCc2ccccc2)CCC1	0.106195	0.137681	0.173913	0.097744	0.114035	0.172414	0.083333	0.14876	0.171233	0.32
CN(Cc1ccccc1)C(c(cc1)cc(N=C(N2c3cc(F)ccc3)SCc3cccc(Cl)c3)c1C2=O)=O	0.06383	0.1375	0.126761	0.305344	0.101449	0.110345	0.04878	0.108108	0.094972	0.105634
COc(cc1)ccc1C(NCCN(CC1)CCN1S(c(cc1)ccc1OC)(=O)=O)=O	0.285714	0.137405	0.309278	0.078125	0.166667	0.185185	0.090909	0.201835	0.108844	0.319149
COc1ccc(CNC(NC(CC2)CCN2S(c(cc2)ccc2OC)(=O)=O)=O)cc1	0.258065	0.137405	0.411111	0.078125	0.15534	0.219048	0.103448	0.201835	0.147887	0.227723
O=C(CC(CC1)CCN1S(c1ccccc1)(=O)=O)NCc(cc1)ccc1F	0.193878	0.137405	0.365591	0.159664	0.144231	0.230769	0.090909	0.212963	0.131944	0.252525
O=C(C(CC1)CCN1S(c(cc1)cc2c1[nH]c1c2CCCCC1)(=O)=O)NCc1ccccc1	0.154472	0.137255	0.310345	0.108844	0.142857	0.204724	0.080357	0.2	0.146341	0.211382
CCCN(C1=O)C(SCC(Nc2cc(F)ccc2)=O)=Nc2c1n(C)cc2-c1ccccc1	0.100775	0.137255	0.125926	0.304	0.125	0.125	0.09009	0.122302	0.13253	0.128788
CC(C)Cc(cc1)ccc1S(N(CC1)CCN1c1ccccc1)(=O)=O	0.252874	0.137097	0.265957	0.12069	0.15625	0.237113	0.060241	0.23	0.123188	0.303371
CC(Nc(cc1)ccc1S(N(CCC1)CCN1C(C=C1)=NN(c2ccccc2)C1=O)(=O)=O)=O	0.27619	0.136986	0.220339	0.148148	0.142857	0.239316	0.107843	0.203252	0.104294	0.305556
CC(Nc(cc1)ccc1S(N1CCC(CC(NCCCN(C)c2ccccc2)=O)CC1)(=O)=O)=O	0.27619	0.136986	0.274336	0.123188	0.133333	0.27193	0.118812	0.193548	0.111111	0.305556
CC(C)C(Nc(cc1)cc2c1n(C)c(CN(CC1)CCN1S(c1ccccc1)(=O)=O)n2)=O	0.240741	0.136986	0.210084	0.148148	0.142857	0.198347	0.097087	0.22314	0.118012	0.305556
CC(CC1)CCN1S(c(cc1)ccc1C(Nc1nc(c(OC)ccc2)c2s1)=O)(=O)=O	0.229358	0.136986	0.309091	0.115108	0.133333	0.198347	0.086538	0.184	0.118012	0.215517
O=C(c1nnc(CNC(c(cc2)ccc2S(N2CCOCC2)(=O)=O)=O)s1)Nc1ccccc1	0.218182	0.136986	0.358491	0.115108	0.142857	0.228814	0.118812	0.213115	0.111111	0.258929
Cc(cc1C)cc(C)c1NC(CSC(N(C)C1=O)=Nc2c1scc2-c1ccccc1)=O	0.089431	0.136986	0.116279	0.313559	0.133333	0.115385	0.07619	0.121212	0.139241	0.128
CCOC(c1c(NC(CSC(N2c3ccccc3)=Nc(sc3c4CCCC3)c4C2=O)=O)sc(-c2ccccc2)c1)=O	0.089041	0.136905	0.097403	0.304348	0.118056	0.118421	0.069767	0.116129	0.158192	0.106667
CC(Nc(cc1)ccc1S(N(CC1)CCN1c(cc1)nnc1Nc1ccc(C)cc1)(=O)=O)=O	0.326316	0.136691	0.192982	0.088889	0.132743	0.245455	0.129032	0.238938	0.088608	0.291262
O=C(COc1cc2ccccc2cc1)Nc(cc1)ccc1S(N1CCCCCC1)(=O)=O	0.285714	0.136691	0.225225	0.113636	0.153153	0.268519	0.117021	0.217391	0.124183	0.33
COc(cc1)ccc1S(N1CCN(CCNC(c(cccc2)c2Br)=O)CC1)(=O)=O	0.26	0.136691	0.236364	0.088889	0.163636	0.191304	0.105263	0.206897	0.109677	0.316832
COc(ccc(-c(n1-c2ccccc2)nnc1SCC(NN)=O)c1)c1OC	0.095652	0.136691	0.123967	0.300885	0.094017	0.122951	0.105263	0.12	0.124183	0.117647
Cc1csc(NC(CSC(N(c2ccccc2)C(N)=C2)=NC2=O)=O)n1	0.095652	0.136691	0.123967	0.3125	0.113043	0.122951	0.105263	0.12	0.124183	0.127119
CC(Nc(cc1)ccc1S(N(CC1)CCN1c(cc1)nnc1N1CCOCC1)(=O)=O)=O	0.356322	0.136364	0.196262	0.085938	0.142857	0.252427	0.154762	0.233645	0.086093	0.302083
CCOC(N(CC1)CCN1S(c(cc1)ccc1-c1cc(C)no1)(=O)=O)=O	0.340909	0.136364	0.207547	0.103175	0.2	0.216981	0.089888	0.306931	0.108108	0.22549
CC(Nc(cc1)ccc1S(N(C1)CC1OCc1ccc(C)cc1)(=O)=O)=O	0.282609	0.136364	0.196262	0.103175	0.132075	0.34375	0.141176	0.2	0.138889	0.262626
CC(C)NC(c(cc1)cc(N=C(N2c3cc(F)ccc3)SCc3cc(C)ccc3)c1C2=O)=O	0.083333	0.136364	0.116788	0.301587	0.10687	0.1	0.06087	0.097902	0.118343	0.086957
Cc1nc(-c2ccccc2)cc(SCC(Nc(cc2)ccc2S(N2CCCC2)(=O)=O)=O)n1	0.261682	0.136054	0.228814	0.19084	0.141667	0.247863	0.106796	0.211382	0.13125	0.302752
O=C(Cc1ccccc1)Nc(cc1)ccc1S(N(CC1)CCC1c1nc(cccc2)c2s1)(=O)=O	0.261682	0.136054	0.294643	0.130435	0.141667	0.303571	0.117647	0.231405	0.13125	0.339623
O=C(CCCc1nc(-c2ccccc2)no1)Nc(cc1)ccc1S(N1CCCCCC1)(=O)=O	0.25	0.136054	0.239316	0.155556	0.122951	0.258621	0.117647	0.211382	0.110429	0.327103
CC(C)Cc(cc1)ccc1S(N1CCN(CC(Nc2nnc(-c3ccccc3)s2)=O)CC1)(=O)=O	0.227273	0.136054	0.228814	0.172932	0.151261	0.226891	0.075472	0.241667	0.138365	0.302752
CCN(C1=O)C(SCC(Nc2c(C)cccc2C)=O)=Nc2c1scc2-c1ccccc1	0.08871	0.136054	0.115385	0.3	0.122951	0.106061	0.085714	0.120301	0.13125	0.109375
CN(C1=O)C(SCC(NCc(cc2)ccc2F)=O)=Nc2c1scc2-c1ccccc1	0.071429	0.136054	0.150794	0.322034	0.132231	0.114504	0.065421	0.11194	0.138365	0.11811
CCOC(N(CC1)CCN1S(c(cc1)ccc1NC(C)=O)(=O)=O)=O	0.506849	0.136	0.237113	0.091667	0.204301	0.32967	0.155844	0.347826	0.122302	0.344828
CC(C)Cc(cc1)ccc1S(N1CCN(Cc2ccccc2)CC1)(=O)=O	0.235955	0.136	0.290323	0.10084	0.154639	0.247423	0.047059	0.265306	0.147059	0.360465
C=CCN1C(SCC(Nc2nsc(-c3ccccc3)n2)=O)=Nc(scc2-c(cc3)ccc3F)c2C1=O	0.101449	0.135802	0.140845	0.384	0.1	0.124138	0.065041	0.144828	0.118644	0.135714
CC(N(CC1)Cc2c1c(C(N(c1ccccc1)C(SCC(Nc1c(C)ccc(C)c1)=O)=N1)=O)c1s2)=O	0.101449	0.135802	0.109589	0.300752	0.132353	0.116438	0.07377	0.121622	0.144509	0.119718
CC(Nc(cc1)ccc1S(N(CC1)CCN1C(COc1cc(C)ccc1)=O)(=O)=O)=O	0.395604	0.135714	0.212389	0.121212	0.172727	0.254545	0.115789	0.247788	0.101911	0.300971
O=C(/C=C/c1cccc2ccccc12)Nc(cc1)ccc1S(N1CCCCCC1)(=O)=O	0.322917	0.135714	0.234234	0.112782	0.162162	0.28972	0.12766	0.205128	0.108974	0.353535
CC(Nc(cc1)ccc1S(N(CC1)CCN1c1nc(N2CCCCC2)cc(C)n1)(=O)=O)=O	0.309278	0.135714	0.181034	0.104478	0.131579	0.210526	0.115789	0.184874	0.094937	0.313725
CCOC(N(CC1)CCN1S(c1ccc(CC2=CC(C)=NNC2=O)cc1)(=O)=O)=O	0.309278	0.135714	0.201754	0.096296	0.205607	0.210526	0.070707	0.317757	0.116129	0.229358
Cc(cc1)cc(C(c2ccccc2)=O)c1NC(c(cc1)ccc1S(N1CCCC1)(=O)=O)=O	0.221154	0.135714	0.304762	0.121212	0.131579	0.210526	0.081633	0.205128	0.123377	0.264151
CC(C=C1Cc(cc2)ccc2S(N2CCN(Cc3ccccc3)CC2)(=O)=O)=NNC1=O	0.198113	0.135714	0.245455	0.112782	0.162162	0.2	0.039216	0.258929	0.123377	0.300971
O=C(C(CSCc1ccccc1)N(Cc1c2cccc1)C2=O)Nc(cc1)ccc1S(N1CCCCCC1)(=O)=O	0.263158	0.135484	0.232	0.122449	0.131783	0.280992	0.118182	0.215385	0.137725	0.336283
CCC(Nc(cc1)ccc1S(N1CCN(CC(N=C2SC(c3ccccc3)=NN22)=CC2=O)CC1)(=O)=O)=O	0.263158	0.135484	0.222222	0.178571	0.168	0.25	0.098214	0.224806	0.117647	0.336283
COC(Nc(cc1)ccc1S(N(CC1)CCN1c(cccc1)c1OC)(=O)=O)=O	0.367816	0.135338	0.216981	0.09375	0.152381	0.262136	0.126437	0.220183	0.114865	0.326316
Cc1c(CNC(CC(CC2)CCN2S(c2ccccc2)(=O)=O)=O)cccc1	0.20202	0.135338	0.316327	0.138211	0.141509	0.214953	0.088889	0.209091	0.130137	0.235294
O=C(CC(CC1)CCN1S(c1ccccc1)(=O)=O)NCCN1CCCCCC1	0.19	0.135338	0.30303	0.129032	0.141509	0.214953	0.088889	0.209091	0.137931	0.285714
CCN(CC)C(c(cc1)cc(N=C(N2c3cc(F)ccc3)SCc3ccccc3)c1C2=O)=O	0.070866	0.135135	0.140625	0.330508	0.121951	0.122137	0.055046	0.119403	0.10303	0.125984
CC(N(CC1)Cc2c1c(C(N(c1ccccc1)C(SCC(Nc(cc(cc1)F)c1F)=O)=N1)=O)c1s2)=O	0.108696	0.134969	0.124138	0.318182	0.131387	0.123288	0.073171	0.128378	0.137143	0.134752
C=CCN1C(SCC(Nc2nsc(-c3ccccc3)n2)=O)=Nc(scc2-c3ccco3)c2C1=O	0.100719	0.134969	0.13986	0.308271	0.107143	0.123288	0.073171	0.143836	0.111732	0.134752
CCOC(N(CC1)CCN1S(c(cc1)cc(OC)c1OC)(=O)=O)=O	0.321429	0.134921	0.19802	0.1	0.202128	0.207921	0.097561	0.315789	0.121429	0.204082
C(Cc1ccccc1)CN(CC1)CCN1C(CC1)CCC1c1ccccc1	0.067308	0.134921	0.163462	0.090909	0.086538	0.140187	0.058824	0.126126	0.121429	0.340909
Cc(cc1)ccc1S(N1CCC(CCC(NCc2cnccc2)=O)CC1)(=O)=O	0.230769	0.134752	0.301887	0.103704	0.171171	0.208696	0.080808	0.213675	0.122581	0.227273
O=C(NCCC(CC1)CCN1S(c1ccccc1)(=O)=O)Nc(cc(cc1)F)c1F	0.219048	0.134752	0.301887	0.173228	0.130435	0.208696	0.091837	0.20339	0.122581	0.25
Cc1ccc(CNC(c2cccc(-c(cc3)ccc3S(N3CCCC3)(=O)=O)c2)=O)cc1	0.219048	0.134752	0.326923	0.120301	0.160714	0.188034	0.07	0.183333	0.137255	0.227273
O=C(c(cc1)ccc1-c(cc1)ccc1S(NCc1ccccc1)(=O)=O)NCC1OCCC1	0.103448	0.134752	0.301887	0.11194	0.111111	0.188034	0.091837	0.173554	0.137255	0.173913
C=CCN1C(SCC(Nc2nc(-c3ccccc3)ns2)=O)=Nc(scc2-c3ccccc3)c2C1=O	0.115385	0.134615	0.139706	0.40678	0.105263	0.130435	0.068966	0.135714	0.110465	0.134328
Cc(cc1)ccc1S(N1CCN(CCNC(c(c(F)ccc2)c2F)=O)CC1)(=O)=O	0.25	0.134328	0.238095	0.128	0.173077	0.190909	0.076087	0.196429	0.106667	0.336842
CCN(Cc1ccccc1)C(CCC(CC1)CCN1S(c1ccccc1)(=O)=O)=O	0.212121	0.134328	0.340206	0.101562	0.150943	0.224299	0.076087	0.218182	0.160839	0.27
Cc1ccc(CNC(CC(CC2)CCN2S(c2ccccc2)(=O)=O)=O)o1	0.2	0.134328	0.313131	0.128	0.150943	0.212963	0.1	0.196429	0.129252	0.23301
CC(CC1)CCN1S(c1ccc(CNC(c2ccccc2)=O)s1)(=O)=O	0.153846	0.134328	0.326531	0.128	0.161905	0.18018	0.1	0.175439	0.136986	0.186916
CC(CC1)CCN1S(c(cc1)ccc1-c1noc(C(NCc(cc2)ccc2OC)=O)n1)(=O)=O	0.212389	0.134228	0.336364	0.097222	0.139344	0.193548	0.09434	0.179688	0.115854	0.2
CCCOc1ccc(CNC(c2cccc(-c(cc3)ccc3S(N3CCCC3)(=O)=O)c2)=O)cc1	0.212389	0.134228	0.300885	0.112676	0.158333	0.184	0.06422	0.188976	0.14375	0.210084
Cc1cccc(N(C(CNC(c(cc2)ccc2S(N2CCCC2)(=O)=O)=O)=NN2)C2=S)c1	0.201754	0.134228	0.3125	0.144928	0.130081	0.165354	0.06422	0.161538	0.115854	0.210084
CCN(C1=O)C(SCC(Nc2c(C)cc(C)cc2C)=O)=Nc2c1scc2-c1ccccc1	0.096	0.134228	0.122137	0.305785	0.130081	0.112782	0.084112	0.126866	0.136646	0.116279
Cc(cc1)ccc1S(N(CC1)CCC1C(NCC=C)=O)(=O)=O	0.317647	0.133858	0.326087	0.099174	0.151515	0.242424	0.123457	0.211538	0.120567	0.27957
COc1cc(CN(CC2)CCN2S(c2ccccc2)(=O)=O)cc(OC)c1O	0.230769	0.133858	0.244898	0.108333	0.151515	0.217822	0.05814	0.26	0.128571	0.307692
CC(C)Cc(cc1)ccc1S(N1CCC(Cc2ccccc2)CC1)(=O)=O	0.204301	0.133858	0.326087	0.108333	0.14	0.255102	0.05814	0.223301	0.161765	0.27957
O=C(c(cc(cc1)S(N2CCCC2)(=O)=O)c1Cl)NC1CCN(Cc2ccccc2)CC1	0.172727	0.133803	0.336538	0.119403	0.12931	0.22807	0.08	0.243478	0.174497	0.271028
O=C(c(cc1)cc(CC2)c1N2S(c1ccccc1)(=O)=O)NCc1ccncc1	0.141593	0.133803	0.336538	0.12782	0.12931	0.186441	0.069307	0.181818	0.11465	0.182609
Cc1cccc(OCC(N(CC2)CCN2S(c(cc2)ccc2OC)(=O)=O)=O)c1	0.315217	0.133333	0.212963	0.109375	0.182692	0.189189	0.075269	0.238532	0.10596	0.230769
CC(Nc(cc1)ccc1S(N(C1)CC1OCc(cccc1)c1Cl)(=O)=O)=O	0.287234	0.133333	0.212963	0.100775	0.138889	0.333333	0.136364	0.205357	0.136054	0.28
Cc(cc1)ccc1S(N(CC1)CCC1C(NCc(cc1)ccc1OC)=O)(=O)=O	0.247423	0.133333	0.31	0.075758	0.149533	0.211009	0.111111	0.184211	0.136054	0.219048
Cc(cc1)ccc1S(N1CCC(CC(NCc(cc2)ccc2OC)=O)CC1)(=O)=O	0.234694	0.133333	0.31	0.092308	0.149533	0.211009	0.098901	0.184211	0.128378	0.219048
Cc(cc1)ccc1-c1c(CNC(c(cc2)ccc2S(N2CCCCC2)(=O)=O)=O)n(CCS2)c2n1	0.189655	0.133333	0.309735	0.096552	0.129032	0.155039	0.063636	0.160305	0.088757	0.198347
O=C(CC(CC1)CCN1S(c1ccccc1)(=O)=O)NCCc(cc1)ccc1Cl	0.186275	0.133333	0.31	0.136	0.138889	0.222222	0.086957	0.205357	0.120805	0.267327
O=C(c1nnc(-c(cc2)ccc2S(N2CCCC2)(=O)=O)o1)NC1CCN(Cc2ccccc2)CC1	0.179487	0.133333	0.333333	0.111888	0.12	0.221311	0.083333	0.216	0.171975	0.27193
O=C(c(cc1)ccc1-c(cc1)ccc1S(NCc1ccccc1)(=O)=O)NCc(cc1)ccc1F	0.110092	0.133333	0.350515	0.136	0.118182	0.178571	0.075269	0.184211	0.128378	0.174312
CC(C)NC(c(cc1)cc(N=C(N2c3cc(F)ccc3)SCc3cc(F)ccc3)c1C2=O)=O	0.078125	0.133333	0.121212	0.303279	0.111111	0.103704	0.063636	0.101449	0.108434	0.090226
CCN(C1=O)C(SCC(NCc(cc2)ccc2F)=O)=Nc2c1scc2-c1ccccc1	0.078125	0.133333	0.15625	0.31405	0.129032	0.11194	0.073394	0.117647	0.135802	0.10687
CC(N(CC1)Cc2c1c(C(N(c1ccccc1)C(SCC(Nc(cc1)ccc1Cl)=O)=N1)=O)c1s2)=O	0.122137	0.132911	0.113475	0.302326	0.137405	0.136691	0.095652	0.125874	0.14881	0.140741
CC(N(CC1)Cc2c1c(C(N(c1ccccc1)C(SCC(Nc(cc1)ccc1F)=O)=N1)=O)c1s2)=O	0.122137	0.132911	0.113475	0.3125	0.137405	0.136691	0.095652	0.125874	0.14881	0.140741
CC(C)CNC(c(cc1)cc(N=C(N2c3cc(F)ccc3)SCc3cccc(Cl)c3)c1C2=O)=O	0.065217	0.132911	0.129496	0.302326	0.11194	0.104895	0.058824	0.087838	0.090395	0.084507
CCOc(ccc(C(NCCN(CC1)CCN1S(c1ccccc1)(=O)=O)=O)c1)c1OCC	0.226415	0.132867	0.272727	0.118519	0.168142	0.184874	0.068627	0.230769	0.128205	0.304762
Cc(cc1)c(C)cc1-n1nnnc1CNC(c(cc1)ccc1S(N1CCCC1)(=O)=O)=O	0.214953	0.132867	0.320755	0.10219	0.128205	0.175	0.068627	0.170732	0.113924	0.212389
Cc1ccc(CNC(c2cccc(-c(cc3)ccc3S(N3CCCCC3)(=O)=O)c2)=O)cc1	0.214953	0.132867	0.320755	0.118519	0.157895	0.184874	0.068627	0.180328	0.128205	0.234234
COc(cc1)ccc1-n1nnnc1CNC(c(cc1)ccc1S(N1CCCC1)(=O)=O)=O	0.214953	0.132867	0.320755	0.094203	0.128205	0.175	0.079208	0.180328	0.113924	0.201754
O=C(c1cc(S(N2CCCCC2)(=O)=O)c[nH]1)NC1CCN(Cc2ccccc2)CC1	0.160714	0.132867	0.320755	0.110294	0.118644	0.215517	0.079208	0.210084	0.189189	0.268519
CS(NCCC1CC2(CCN(CCCc3ccccc3)CC2)OCC1)(=O)=O	0.101695	0.132867	0.196581	0.094203	0.118644	0.155738	0.079208	0.152	0.142857	0.304762
CC(CC1)(CCN1S(c1ccc(C)cc1)(=O)=O)C(NCc1ccc(C)cc1)=O	0.255556	0.132812	0.308511	0.089431	0.161616	0.24	0.108434	0.221154	0.119718	0.263158
O=C(CCC(CC1)CCN1S(c1ccccc1)(=O)=O)NCC1CC1	0.228261	0.132812	0.322581	0.135593	0.173469	0.227723	0.095238	0.221154	0.135714	0.25
O=C(C(CC1)(CCN1S(c1ccccc1)(=O)=O)F)NCC1CC1	0.202128	0.132812	0.308511	0.135593	0.138614	0.24	0.108434	0.23301	0.135714	0.25
CC(CC1)CCN1S(c(cc1)ccc1NC(CCCc1nc(-c2ccccc2)no1)=O)(=O)=O	0.252252	0.13245	0.273504	0.151079	0.128	0.25	0.12381	0.195312	0.114458	0.303571
CC(CC1)CCN1S(c(cc1)ccc1-c1nnc(C(NCc2cc(C)ccc2)=O)o1)(=O)=O	0.208696	0.13245	0.318584	0.111111	0.137097	0.2	0.082569	0.186047	0.121212	0.216667
Cc1cccc(N(C(CNC(c(cc2)ccc2S(N2CCCCC2)(=O)=O)=O)=NN2)C2=S)c1	0.198276	0.13245	0.307018	0.142857	0.128	0.162791	0.063063	0.159091	0.107784	0.216667
COc(cccc1)c1N(C(CNC(c(cc1)ccc1S(N1CCCC1)(=O)=O)=O)=NN1)C1=S	0.198276	0.13245	0.318584	0.09589	0.137097	0.181102	0.063063	0.176923	0.121212	0.216667
Cc1cccc(N(C(N)=C2)C(SCC(Nc3nc(-c4ccccc4)cs3)=O)=NC2=O)c1	0.094488	0.13245	0.120301	0.344538	0.110236	0.102941	0.082569	0.116788	0.121212	0.106061
CCc1cccc(NC(CSC(N(C)C2=O)=Nc3c2scc3-c2ccccc2)=O)c1	0.085938	0.13245	0.120301	0.300813	0.128	0.12782	0.082569	0.125	0.149068	0.140625
CCOc(cccc1)c1N(CC1)CCN1S(c(cc1)ccc1NC(C)=O)(=O)=O	0.355556	0.132353	0.222222	0.108527	0.180952	0.266667	0.122222	0.236364	0.112583	0.329897
CN(C)S(N(CC(Nc(cc1)ccc1S(N1CCCC1)(=O)=O)=O)c1ccccc1)(=O)=O	0.326087	0.132353	0.245283	0.125984	0.158879	0.303922	0.122222	0.236364	0.135135	0.357895
CCC(Nc(cc1)ccc1S(N(C1)CC1OCc(cc1)ccc1F)(=O)=O)=O	0.270833	0.132353	0.189189	0.125984	0.137615	0.33	0.134831	0.192982	0.135135	0.252427
COc(cc1)ccc1S(N(CC1)CCC1C(NCc(cc1)ccc1Cl)=O)(=O)=O	0.257732	0.132353	0.306931	0.075188	0.148148	0.209091	0.10989	0.182609	0.127517	0.216981
Cc(cc1)ccc1S(N1CCN(CCNC(c(cccc2)c2Cl)=O)CC1)(=O)=O	0.244898	0.132353	0.245283	0.091603	0.180952	0.1875	0.074468	0.20354	0.112583	0.329897
COc1ccc(CNC(c(cc2)ccc2-c(cc2)ccc2S(N2CCCC2)(=O)=O)=O)cc1	0.244898	0.132353	0.389474	0.091603	0.158879	0.198198	0.086022	0.20354	0.135135	0.228571
Cc(cc1)ccc1S(N1CCC(CC(NCc2cc(C)ccc2)=O)CC1)(=O)=O	0.232323	0.132353	0.32	0.125984	0.158879	0.220183	0.086022	0.192982	0.127517	0.240385
COc1c(CNC(C(CC2)CCN2S(c2ccccc2)(=O)=O)=O)cccc1	0.22	0.132353	0.306931	0.117188	0.137615	0.220183	0.097826	0.20354	0.150685	0.228571
Cc1c(CNC(c(cc2)ccc2-c(cc2)ccc2S(N2CCCC2)(=O)=O)=O)cccc1	0.22	0.132353	0.346939	0.108527	0.148148	0.198198	0.074468	0.20354	0.127517	0.240385
O=C(CCC(CC1)CCN1S(c1ccccc1)(=O)=O)NCc1ccco1	0.207921	0.132353	0.306931	0.125984	0.148148	0.220183	0.097826	0.214286	0.135135	0.240385
CS(N1CCC(Cc(cc2)ccc2C(NCc2cnccc2)=O)CC1)(=O)=O	0.150943	0.132353	0.333333	0.108527	0.148148	0.166667	0.086022	0.182609	0.127517	0.162162
CCOC(N(CC1)CCN1S(c(cc1)ccc1F)(=O)=O)=O	0.4	0.132231	0.236559	0.105263	0.229885	0.247312	0.090909	0.337079	0.118519	0.258427
CCOC(N(CC1)CCN1S(c(cc1)ccc1Cl)(=O)=O)=O	0.4	0.132231	0.236559	0.076923	0.215909	0.247312	0.090909	0.337079	0.118519	0.258427
CCOC(N(CC1)CCN1S(c(cc1)ccc1Br)(=O)=O)=O	0.4	0.132231	0.236559	0.076923	0.215909	0.247312	0.183099	0.337079	0.118519	0.258427
CCOC(N(CC1)CCN1S(c(cc1)ccc1S(N)(=O)=O)(=O)=O)=O	0.4	0.132231	0.236559	0.086207	0.215909	0.247312	0.105263	0.337079	0.135338	0.258427
CC(C)CC(N(CC1)CCN1S(c1ccc(C)cc1)(=O)=O)=O	0.329114	0.132231	0.236559	0.086207	0.202247	0.208333	0.076923	0.239583	0.110294	0.272727
CCc(cc1)ccc1S(N(CC1)CCN1c1ccccc1)(=O)=O	0.26506	0.132231	0.277778	0.115044	0.188889	0.234043	0.063291	0.239583	0.110294	0.317647
Cc(cccc1)c1OCC(NCCN(CC1)CCN1S(c(cc1)ccc1OC)(=O)=O)=O	0.247619	0.131944	0.215517	0.093525	0.156522	0.183333	0.078431	0.218487	0.113208	0.301887
CCc(cc1)ccc1S(N(CC1)CCC1c1nnc(C(Nc2ccccc2)=O)s1)(=O)=O	0.235849	0.131944	0.305556	0.117647	0.176991	0.245614	0.122449	0.218487	0.127389	0.277778
CSc1ccc(CNC(c2cccc(-c(cc3)ccc3S(N3CCCC3)(=O)=O)c2)=O)cc1	0.212963	0.131944	0.317757	0.125926	0.156522	0.183333	0.078431	0.178862	0.127389	0.221239
O=C(c1c2cccc1)N(Cc1ccccc1)C2Nc(cc1)ccc1S(N1CCCCC1)(=O)=O	0.212963	0.131944	0.258929	0.101449	0.127119	0.245614	0.078431	0.218487	0.120253	0.326923
O=C(c(cc(cc1)S(N2CCCCC2)(=O)=O)c1Cl)NC1CCN(Cc2ccccc2)CC1	0.169643	0.131944	0.330189	0.117647	0.127119	0.224138	0.078431	0.239316	0.164474	0.277778
O=C(c(cc1)cc(CC2)c1N2S(c1ccccc1)(=O)=O)NCc1cnccc1	0.13913	0.131944	0.305556	0.117647	0.117647	0.193277	0.067961	0.198347	0.10625	0.189655
CC(Nc(cc1)ccc1S(N(CC1)CCN1c(cc1)nnc1N1CCCC1)(=O)=O)=O	0.373494	0.131783	0.203883	0.08871	0.148515	0.262626	0.148148	0.230769	0.09589	0.32967
CCOC(N(CC1)CCN1S(c1cc([N+]([O-])=O)c(C)cc1)(=O)=O)=O	0.310345	0.131783	0.180952	0.08871	0.221053	0.213592	0.081395	0.319588	0.126761	0.19802
CC(C)C(NCCN(CC1)CCN1S(c(cc1)ccc1OC)(=O)=O)=O	0.295455	0.131783	0.227723	0.097561	0.171717	0.190476	0.107143	0.207547	0.126761	0.32967
Cc1cccc(CN(CC2)CCN2S(c(cc2)ccc2OC)(=O)=O)c1	0.280899	0.131783	0.227723	0.097561	0.148515	0.201923	0.056818	0.230769	0.118881	0.301075
Cc(cc1)ccc1C(NCCN(CC1)CCN1S(c1ccc(C)cc1)(=O)=O)=O	0.266667	0.131783	0.305263	0.08	0.171717	0.179245	0.081395	0.196262	0.103448	0.32967
CC(N1CCC(Cc(cc2)ccc2C(NCc(cc2)ccc2F)=O)CC1)=O	0.14	0.131783	0.305263	0.125	0.137255	0.136364	0.094118	0.132743	0.134752	0.12037
O=C(c1ccc(CNS(c2ccccc2)(=O)=O)cc1)NCc(cc1)ccc1Cl	0.106796	0.131783	0.319149	0.106557	0.115385	0.157407	0.081395	0.153153	0.118881	0.152381
Cn1c(ccc(NC(c2ccco2)=O)c2)c2nc1CN(CC1)CCN1S(c1ccccc1)(=O)=O	0.22807	0.131579	0.229508	0.133803	0.136	0.208	0.101852	0.232	0.107143	0.3125
Cc1cccc(N(C(CNC(c(cc2)ccc2S(N2CCOCC2)(=O)=O)=O)=NN2)C2=S)c1	0.196581	0.131579	0.304348	0.141844	0.136	0.161538	0.072072	0.166667	0.100592	0.195122
Cc(cc1)ccc1-c1c(CNC(c(cc2)ccc2S(N2CCOCC2)(=O)=O)=O)n(CCS2)c2n1	0.186441	0.131579	0.304348	0.095238	0.136	0.152672	0.072072	0.166667	0.081395	0.176
Cc1cccc(OCC(Nc(cc2)ccc2S(N2CCCCCC2)(=O)=O)=O)c1	0.336957	0.131387	0.209091	0.116279	0.146789	0.264151	0.120879	0.212389	0.119205	0.326531
CC(Nc(cc1)ccc1S(N(CC1)CCN1c1nc(N(C)C)cc(C)n1)(=O)=O)=O	0.336957	0.131387	0.1875	0.099237	0.136364	0.218182	0.120879	0.191304	0.090323	0.287129
CC(Nc(cc1)ccc1S(N(CC1)CCN1c1nc(C)nc(N(C)C)c1)(=O)=O)=O	0.336957	0.131387	0.1875	0.099237	0.136364	0.218182	0.120879	0.191304	0.076433	0.3
O=C(c(cc1)ccc1S(N1CCCC1)(=O)=O)Nc(cccc1)c1Oc1ccccc1	0.268041	0.131387	0.316832	0.107692	0.126126	0.240741	0.085106	0.212389	0.119205	0.287129
COc(cc1)ccc1S(N1CCN(CCNC(c(cc2)ccc2F)=O)CC1)(=O)=O	0.268041	0.131387	0.278846	0.099237	0.157407	0.175439	0.085106	0.191304	0.104575	0.3
COc(cc1)ccc1S(N1CCN(CCNC(c(cc2)ccc2Cl)=O)CC1)(=O)=O	0.268041	0.131387	0.278846	0.074627	0.157407	0.175439	0.085106	0.191304	0.104575	0.3
COc(cc1)ccc1S(N1CCN(CCNC(c(cc2)ccc2Br)=O)CC1)(=O)=O	0.268041	0.131387	0.278846	0.074627	0.157407	0.175439	0.159091	0.191304	0.104575	0.3
O=C(c(cc1)ccc1S(N1CCCC1)(=O)=O)NC(CC1=O)CN1c1ccccc1	0.23	0.131387	0.343434	0.125	0.136364	0.229358	0.096774	0.191304	0.126667	0.262136
COc1c(CNC(CC(CC2)CCN2S(c2ccccc2)(=O)=O)=O)cccc1	0.205882	0.131387	0.303922	0.125	0.136364	0.218182	0.085106	0.201754	0.134228	0.226415
Cc(cc1)ccc1S(N(CC1)CCC1N(CCN(Cc1ccccc1)C1=O)C1=O)(=O)=O	0.182692	0.131387	0.303922	0.090909	0.136364	0.218182	0.0625	0.201754	0.134228	0.262136
CS(N(CCN1CCCCC1)C1CN(CCCc2ccccc2)CCC1)(=O)=O	0.108108	0.131387	0.166667	0.082707	0.116071	0.175439	0.0625	0.141667	0.165517	0.313131
CC(N(CC1)Cc2c1c(C(N(c1ccccc1)C(SCC(Nc(cc1)cc(F)c1F)=O)=N1)=O)c1s2)=O	0.11194	0.13125	0.111888	0.307692	0.135338	0.126761	0.084746	0.124138	0.147059	0.130435
Cc1ccc(CSC(N2c3cc(F)ccc3)=Nc(cc(cc3)C(N(C)Cc4ccccc4)=O)c3C2=O)cc1	0.064286	0.13125	0.12766	0.307692	0.10219	0.111111	0.04918	0.108844	0.101695	0.106383
CCOc(cc(CNC(CC(CC1)CCN1S(c1ccccc1)(=O)=O)=O)cc1)c1OC	0.189189	0.131034	0.302752	0.133333	0.155172	0.211864	0.088235	0.206612	0.148387	0.219298
CCOc(ccc(CNC(CC(CC1)CCN1S(c1ccccc1)(=O)=O)=O)c1)c1OC	0.189189	0.131034	0.302752	0.125	0.155172	0.211864	0.07767	0.206612	0.148387	0.230088
O=C(c(cc(cc1)S(N2CCOCC2)(=O)=O)c1Cl)NC1CCN(Cc2ccccc2)CC1	0.168142	0.131034	0.327103	0.116788	0.135593	0.222222	0.088235	0.247863	0.155844	0.252252
CCOC(/C=C/C(Nc(cc1)ccc1S(N1CCCCCC1)(=O)=O)=O)=O	0.402439	0.130769	0.237624	0.096774	0.181818	0.326316	0.13253	0.228571	0.175182	0.386364
CC(Nc(cc1)ccc1S(N(CC1)CCN1c(cc1)nnc1N1CCCCCC1)(=O)=O)=O	0.369048	0.130769	0.201923	0.088	0.147059	0.26	0.146341	0.228571	0.095238	0.326087
O=C(C(CC1)CCN1S(c1ccccc1)(=O)=O)NCc(cccc1)c1Cl	0.210526	0.130769	0.329787	0.123967	0.135922	0.223301	0.105882	0.205607	0.141844	0.244898
O=S(c1ccc(C2CCCCC2)cc1)(N1CCC(Cc2ccccc2)CC1)=O	0.185567	0.130769	0.329787	0.105691	0.125	0.235294	0.05618	0.216981	0.133803	0.270833
CC(CC1)CCN1S(c1c(C)n(Cc(cc2)ccc2C(NCc2cnccc2)=O)nc1C)(=O)=O	0.137097	0.130719	0.301724	0.08	0.134921	0.151515	0.081081	0.183206	0.11976	0.147287
CC(C)(C)OC(N(CC1)CCN1c(nc1)nc(N)c1S(c1ccc(C)cc1)(=O)=O)=O	0.305263	0.130435	0.107438	0.08209	0.135135	0.125	0.084211	0.179487	0.089744	0.119658
Cc(cc1)ccc1S(N1CCC(CCC(NCc2ccncc2)=O)CC1)(=O)=O	0.24	0.130435	0.313725	0.098485	0.166667	0.19469	0.084211	0.189655	0.118421	0.212963
Cc(cc1)ccc1S(N1CCC(CCC(NCc(cc2)ccc2Cl)=O)CC1)(=O)=O	0.24	0.130435	0.300971	0.090226	0.166667	0.19469	0.084211	0.179487	0.118421	0.212963
CCOc1ccc(CNC(CC(CC2)CCN2S(c2ccc(C)cc2)(=O)=O)=O)cc1	0.227723	0.130435	0.300971	0.090226	0.166667	0.205357	0.084211	0.189655	0.133333	0.212963
O=C(CN(CC1)CCN1S(c1ccccc1)(=O)=O)Nc1nnc(-c2ccccc2)s1	0.215686	0.130435	0.240741	0.178862	0.145455	0.216216	0.084211	0.254545	0.118421	0.31
Cc1c(CNC(c(cc2)ccc2-c(cc2)ccc2S(N2CCCCC2)(=O)=O)=O)cccc1	0.215686	0.130435	0.34	0.10687	0.145455	0.19469	0.072917	0.2	0.118421	0.247619
CC(CC1)CCN1S(c(cc1)cc(N2CC(NC3CCN(Cc4ccccc4)CC3)=O)c1OCC2=O)(=O)=O	0.153846	0.130435	0.311475	0.117647	0.125926	0.192593	0.09322	0.205882	0.159763	0.217054
Cc1cccc(CSC(N2c3cc(F)ccc3)=Nc(cc(cc3)C(N(C)Cc4ccccc4)=O)c3C2=O)c1	0.071429	0.130435	0.126761	0.315385	0.101449	0.110345	0.04878	0.108108	0.107345	0.105634
CC(C)CCNC(c(cc1)cc(N=C(N2c3cc(F)ccc3)SCC(c(cc3)ccc3OC)=O)c1C2=O)=O	0.071429	0.130435	0.126761	0.305344	0.109489	0.095238	0.066116	0.078947	0.107345	0.075342
CCOC(N(CC1)CCN1S(c(cc1)cc(C(Nc(cccc2)c2OC)=O)c1F)(=O)=O)=O	0.291262	0.130137	0.201681	0.115942	0.184211	0.220339	0.087379	0.3125	0.132911	0.217391
CCOC(N(CC1)CCN1S(c(cc1)cc(C(Nc(cccc2)c2OCC)=O)c1F)(=O)=O)=O	0.291262	0.130137	0.201681	0.115942	0.184211	0.220339	0.087379	0.324324	0.11875	0.217391
Cc(cc1)c(C)cc1-n1nnnc1CNC(c(cc1)ccc1S(N1CCCCC1)(=O)=O)=O	0.209091	0.130137	0.311927	0.1	0.125	0.170732	0.066667	0.166667	0.111801	0.217391
COc(cc1)ccc1-n1nnnc1CNC(c(cc1)ccc1S(N1CCCCC1)(=O)=O)=O	0.209091	0.130137	0.311927	0.092199	0.125	0.170732	0.076923	0.176	0.111801	0.206897
CSc1ccc(CNC(c2cccc(-c(cc3)ccc3S(N3CCCCC3)(=O)=O)c2)=O)cc1	0.209091	0.130137	0.311927	0.124088	0.153846	0.180328	0.076923	0.176	0.11875	0.22807
O=C(c(cc(cc1)S(N2CCSCC2)(=O)=O)c1Cl)NC1CCN(Cc2ccccc2)CC1	0.166667	0.130137	0.324074	0.124088	0.134454	0.220339	0.076923	0.235294	0.162338	0.25
Cc1cc(NC(CSC(N(C)C2=O)=Nc3c2scc3-c2ccccc2)=O)cc(C)c1	0.090164	0.130137	0.108527	0.305085	0.125	0.125	0.087379	0.122137	0.147436	0.129032
CC(C)(C)OC(N(CC1)CCN1C(Nc(cc1)ccc1C(O)=O)=O)=O	0.38961	0.130081	0.125	0.084746	0.123711	0.168317	0.162162	0.163462	0.092857	0.151515
CCOC(N(CC1)CCN1S(c1cc(C)c(C)cc1)(=O)=O)=O	0.35443	0.130081	0.193878	0.094017	0.211111	0.229167	0.088608	0.32967	0.125	0.23913
COc(cccc1)c1N(C(CNC(c(cc1)ccc1S(N1CCOCC1)(=O)=O)=O)=NN1)C1=S	0.193277	0.12987	0.310345	0.09396	0.142857	0.176923	0.070796	0.181818	0.105882	0.201613
CC(C1)N(C(C)=O)c(cc2)c1cc2S(N(CC1)CCC1C(NC1CCN(Cc2ccccc2)CC1)=O)(=O)=O	0.183333	0.12987	0.310345	0.124138	0.133858	0.204724	0.080357	0.2	0.167702	0.241667
CC(C)NC(c(cc1)cc(N=C(N2c3cc(F)ccc3)SCC(c3ccccc3)=O)c1C2=O)=O	0.075758	0.12987	0.134328	0.358333	0.116279	0.108696	0.061404	0.106383	0.13253	0.095588
CN(Cc1ccccc1)C(c(cc1)cc(N=C(N2c3cc(F)ccc3)SCc3ccccc3)c1C2=O)=O	0.067669	0.12987	0.134328	0.325203	0.107692	0.116788	0.052174	0.114286	0.099415	0.11194
O=C(Nc(cc1)ccc1S(N(CC1)CCN1c1ccccc1)(=O)=O)N1CCCC1	0.364706	0.129771	0.26	0.122951	0.156863	0.309278	0.130952	0.25	0.102041	0.397727
CCOC(N(CC1)CCN1S(c(cc1)ccc1-n1nnnc1)(=O)=O)=O	0.348837	0.129771	0.223301	0.087302	0.204082	0.221154	0.091954	0.313131	0.117241	0.23
CCCC(NCCN(CC1)CCN1S(c(cc1)ccc1OC)(=O)=O)=O	0.303371	0.129771	0.223301	0.087302	0.204082	0.186916	0.091954	0.214953	0.109589	0.322581
Cc1ccnc(N(CC2)CCC2C(Nc(cc2)ccc2Br)=O)n1	0.16	0.129771	0.105263	0.096	0.102804	0.123894	0.30137	0.111111	0.102041	0.12844
CCc(cc1)ccc1N(C1=O)C(SCC(Nc(ccc(F)c2)c2F)=O)=Nc2c1n(C)cc2-c1ccccc1	0.078571	0.12963	0.118056	0.30303	0.133333	0.109589	0.065574	0.114865	0.125714	0.120567
O=C(/C=C/c1cccc2ccccc12)Nc(cc1)ccc1S(N1CCCC1)(=O)=O	0.329787	0.129496	0.238532	0.114504	0.165138	0.283019	0.130435	0.198276	0.11039	0.346939
COc(cc1)ccc1S(N1CCN(CC(Nc(cc2)ccc2Oc2ccccc2)=O)CC1)(=O)=O	0.315789	0.129496	0.238532	0.123077	0.154545	0.271028	0.142857	0.252252	0.125	0.360825
O=C(C(CC1)CCN1S(Cc1ccccc1)(=O)=O)Nc(cc1)ccc1S(N1CCCC1)(=O)=O	0.302083	0.129496	0.31068	0.131783	0.165138	0.320388	0.168539	0.241071	0.155405	0.375
O=C(c1noc(-c2ccccc2)c1)Nc(cc1)ccc1S(N1CCOCC1)(=O)=O	0.27551	0.129496	0.238532	0.15873	0.144144	0.259259	0.142857	0.219298	0.11039	0.306931
O=C(c1noc(-c2ccccc2)c1)Nc(cc1)ccc1S(N1CCCCC1)(=O)=O	0.27551	0.129496	0.238532	0.15873	0.133929	0.259259	0.142857	0.208696	0.117647	0.333333
COc(cc1)ccc1S(N1CCN(CCNC(c2cc(OC)ccc2)=O)CC1)(=O)=O	0.262626	0.129496	0.25	0.097744	0.165138	0.182609	0.083333	0.208696	0.11039	0.306931
O=C(c(cc1)ccc1S(N1CCCCC1)(=O)=O)NC(CC1=O)CN1c1ccccc1	0.22549	0.129496	0.336634	0.123077	0.133929	0.225225	0.094737	0.188034	0.117647	0.269231
Cc(cc1)ccc1S(N1CCC(CC(NCc2cc(F)ccc2)=O)CC1)(=O)=O	0.22549	0.129496	0.31068	0.168	0.154545	0.225225	0.083333	0.188034	0.117647	0.233645
Cc1cccc(CNC(CC(CC2)CCN2S(c(cc2)ccc2Cl)(=O)=O)=O)c1	0.22549	0.129496	0.31068	0.123077	0.154545	0.214286	0.083333	0.188034	0.125	0.233645
C=CCN1C(SCC(Nc(sc2c3CCCCC2)c3C#N)=O)=Nc(scc2-c3ccccc3)c2C1=O	0.09589	0.129412	0.125828	0.350746	0.109589	0.117647	0.061069	0.137255	0.113514	0.120805
CC(C)(C)OC(N(CC1)CCN1C(c(cc1)ccc1NC(CN(C(C)=CC(C)=C1C#N)C1=O)=O)=O)=O	0.300971	0.129252	0.107692	0.099291	0.123967	0.141732	0.118812	0.15625	0.084337	0.128
O=C(CCCc1nc(-c2ccccc2)no1)Nc(cc1)ccc1S(N1CCCC1)(=O)=O	0.252336	0.129252	0.241379	0.156716	0.123967	0.25	0.118812	0.203252	0.111111	0.330189
COc(cc1)ccc1N(C(CNC(c(cc1)ccc1S(N1CCCC1)(=O)=O)=O)=NN1)C1=S	0.207207	0.129252	0.309091	0.091549	0.123967	0.169355	0.07619	0.165354	0.118012	0.205128
O=C(c(cc1)ccc1S(N1CCCCC1)(=O)=O)NCCSc1c[nH]c2c1cccc2	0.196429	0.129252	0.321101	0.099291	0.142857	0.178862	0.066038	0.184	0.097561	0.247788
Cc1c(C)sc(N=C(N2c3ccccc3)SCC(NC3CCCCC3)=O)c1C2=O	0.089431	0.129252	0.16129	0.302521	0.123967	0.124031	0.086538	0.121212	0.16129	0.119048
CCOC(N(CC1)CCN1S(c1c(C)c(C)c(C)cc1)(=O)=O)=O	0.301205	0.129032	0.168317	0.09322	0.208791	0.178218	0.0875	0.270833	0.124088	0.173469
CNC(CCC(CC1)CCN1S(c1ccccc1)(=O)=O)=O	0.241379	0.129032	0.325843	0.131579	0.170213	0.226804	0.101266	0.22	0.132353	0.277778
CN(c(ccc(S(N(CC1)CCC1C(NC1CCN(Cc2ccccc2)CC1)=O)(=O)=O)c1)c1O1)C1=O	0.172131	0.129032	0.307692	0.115646	0.16	0.212598	0.089286	0.198473	0.166667	0.239669
C=CCN1C(SCC(Nc2nc(-c3ccccc3)ns2)=O)=Nc(scc2-c(cc3)ccc3Cl)c2C1=O	0.117647	0.128834	0.140845	0.362205	0.1	0.131944	0.065041	0.129252	0.1	0.135714
CN(Cc1ccccc1)C(c(cc1)cc(N=C(N2c3cc(F)ccc3)SCc(cccc3)c3Cl)c1C2=O)=O	0.070423	0.128834	0.132867	0.300752	0.1	0.108844	0.048	0.121622	0.1	0.111888
O=C(c(cc1)ccc1-c1ccccc1)Nc(cc1)ccc1S(N1CCCCCC1)(=O)=O	0.3	0.128788	0.295918	0.131148	0.144231	0.292929	0.129412	0.235849	0.116438	0.362637
CCOC(N(CC1)CCN1S(c(cc1)cc(N2C)c1N(C)C2=O)(=O)=O)=O	0.3	0.128788	0.175926	0.095238	0.214286	0.207547	0.078652	0.323232	0.116438	0.203883
CC(C)CC(NCCN(CC1)CCN1S(c(cc1)ccc1OC)(=O)=O)=O	0.285714	0.128788	0.221154	0.095238	0.166667	0.196262	0.090909	0.201835	0.124138	0.319149
CCC(CC)C(NCCN(CC1)CCN1S(c(cc1)ccc1OC)(=O)=O)=O	0.285714	0.128788	0.23301	0.086614	0.178218	0.185185	0.090909	0.201835	0.124138	0.319149
COc(cc1)ccc1S(N(CC1)CCC1OCCOc1ccccc1)(=O)=O	0.231579	0.128788	0.309278	0.086614	0.133333	0.230769	0.066667	0.224299	0.131944	0.252525
O=C(C(CC1)CCN1S(c(cc1)ccc1F)(=O)=O)N(Cc1ccccc1)Cc1ccccc1	0.21875	0.128788	0.336842	0.131148	0.15534	0.254902	0.078652	0.235849	0.13986	0.319149
O=C(CC(CC1)CCN1S(c1ccccc1)(=O)=O)NCc(cccc1)c1Cl	0.193878	0.128788	0.322917	0.131148	0.133333	0.219048	0.090909	0.201835	0.124138	0.24
COc(cc1)ccc1S(N1CCN(CCNC(c(cccc2)c2OC)=O)CC1)(=O)=O	0.26	0.128571	0.236364	0.088889	0.163636	0.191304	0.082474	0.206897	0.109677	0.316832
COc(cc1)ccc1S(N1CCN(CCNC(c(cccc2)c2F)=O)CC1)(=O)=O	0.26	0.128571	0.236364	0.113636	0.163636	0.191304	0.082474	0.206897	0.109677	0.316832
O=C(c(cc1)ccc1S(N1CCOCC1)(=O)=O)NC(CC1=O)CN1c1ccccc1	0.223301	0.128571	0.333333	0.122137	0.142857	0.223214	0.105263	0.196581	0.109677	0.242991
CCN(Cc1ccccc1)C(CCC(CC1)CCN1S(c(cc1)ccc1F)(=O)=O)=O	0.223301	0.128571	0.333333	0.122137	0.163636	0.234234	0.071429	0.217391	0.154362	0.278846
O=C(c1c2nccc1)N(Cc(cc1)ccc1S(N1CCN(Cc3ccccc3)CC1)(=O)=O)C2=O	0.188679	0.128571	0.247706	0.105263	0.132743	0.201754	0.039604	0.238938	0.109677	0.303922
CCOc(cc1)ccc1S(N(CC(Nc(cc1)ccc1S(N1CCCCC1)(=O)=O)=O)c1ccccc1)(=O)=O	0.31068	0.128378	0.218487	0.122302	0.161017	0.269565	0.106796	0.231405	0.138365	0.327103
O=C(CCCc1nc(-c2ccccc2)no1)Nc(cc1)ccc1S(N1CCCCC1)(=O)=O	0.25	0.128378	0.239316	0.155556	0.122951	0.247863	0.117647	0.201613	0.103659	0.327103
CC(CC1)CCN1S(c(cc1)ccc1-c1noc(C(NCc2ccc(C)cc2)=O)n1)(=O)=O	0.205357	0.128378	0.342593	0.098592	0.141667	0.186992	0.085714	0.173228	0.117284	0.20339
CC(CC1)CCN1S(c1c(C)n(Cc(cc2)ccc2C(NCc2ccc(C)cc2)=O)nc1C)(=O)=O	0.144068	0.128378	0.318182	0.083333	0.141667	0.140625	0.085714	0.164062	0.124224	0.136
O=C(C(CSCc1ccccc1)N(Cc1c2cccc1)C2=O)Nc(cc1)ccc1S(N1CCCCC1)(=O)=O	0.263158	0.128205	0.232	0.122449	0.131783	0.270492	0.118182	0.206107	0.130952	0.336283
C=CCN1C(SCC(Nc2nc(-c3ccccc3)ns2)=O)=Nc(scc2-c(cc3)ccc3F)c2C1=O	0.108696	0.128049	0.131944	0.392	0.099291	0.123288	0.064516	0.128378	0.105556	0.126761
CC(N(CC1)Cc2c1c(C(N(c1ccccc1)C(SCC(Nc(ccc(F)c1)c1F)=O)=N1)=O)c1s2)=O	0.100719	0.128049	0.108844	0.318182	0.139706	0.115646	0.073171	0.120805	0.143678	0.118881
CC(C)CCNC(c(cc1)cc(N=C(N2c3cc(F)ccc3)SCC(c3c(C)cc(C)cc3)=O)c1C2=O)=O	0.0625	0.128049	0.124138	0.308271	0.115108	0.086093	0.056	0.070513	0.099448	0.066667
CCOC(Nc(cc1)ccc1S(N1CCOCC1)(=O)=O)=O	0.3625	0.128	0.226804	0.083333	0.180851	0.290323	0.157895	0.23	0.139706	0.318182
O=C(c1ccccc1)Nc(cc1)ccc1S(N1CCCCCC1)(=O)=O	0.329268	0.128	0.307692	0.111111	0.14433	0.318681	0.142857	0.242424	0.115108	0.39759
Cc1ccc(CNC(CCC(CC2)CCN2S(c2ccc(C)cc2)(=O)=O)=O)cc1	0.255319	0.12782	0.319588	0.094488	0.176471	0.205607	0.089888	0.189189	0.123288	0.22549
O=C(c(cc1)ccc1S(N1CCCC1)(=O)=O)NCCC1(CC(C2)C3)CC3CC2C1	0.216495	0.12782	0.333333	0.085938	0.153846	0.183486	0.089888	0.189189	0.100671	0.22549
O=C(CC(CC1)CCN1S(c1ccccc1)(=O)=O)NCc(cccc1)c1Br	0.191919	0.12782	0.319588	0.130081	0.132075	0.216981	0.114943	0.2	0.115646	0.237624
NNC(CSc1nnc(-c(cc2)ccc2Cl)n1-c1ccccc1)=O	0.092593	0.12782	0.122807	0.311321	0.090909	0.131579	0.102273	0.118644	0.108108	0.136364
COc(cc1)ccc1S(N1CCN(CCNC(c2cccc(Br)c2)=O)CC1)(=O)=O	0.257426	0.12766	0.245455	0.096296	0.172727	0.179487	0.115789	0.194915	0.116129	0.300971
O=C(CC(CC1)CCN1S(c(cc1)ccc1Cl)(=O)=O)NC1CCN(Cc2ccccc2)CC1	0.209524	0.12766	0.383838	0.121212	0.131579	0.243243	0.081633	0.226087	0.168919	0.288462
CCOc(cc1)ccc1S(N(CC(Nc(cc1)ccc1S(N1CCOCC1)(=O)=O)=O)c1ccccc1)(=O)=O	0.307692	0.127517	0.216667	0.121429	0.169492	0.267241	0.116505	0.239669	0.130435	0.3
Cc1cccc(N(CC(Nc(cc2)ccc2S(N2CCCCC2)(=O)=O)=O)S(c2ccccc2)(=O)=O)c1C	0.283019	0.127517	0.226891	0.129496	0.15	0.25641	0.116505	0.2	0.130435	0.324074
Cc1cccc(N(CC(Nc(cc2)ccc2S(N2CCOCC2)(=O)=O)=O)S(c2ccccc2)(=O)=O)c1C	0.283019	0.127517	0.226891	0.129496	0.159664	0.25641	0.116505	0.209677	0.123457	0.3
O=C(CCCc1nc(-c2ccccc2)no1)Nc(cc1)ccc1S(N1CCOCC1)(=O)=O	0.247706	0.127517	0.237288	0.154412	0.131148	0.245763	0.116505	0.209677	0.096386	0.311927
CC(CC1)CCN1S(c(cc1)ccc1-c1nnc(C(NCc(cc2)ccc2OC)=O)o1)(=O)=O	0.214286	0.127517	0.327273	0.090278	0.140496	0.195122	0.095238	0.181102	0.116564	0.201681
O=C(c(cc1)ccc1S(N1CCCC1)(=O)=O)NCC(N1c2cccc(Cl)c2)=NNC1=S	0.182609	0.127517	0.315315	0.137681	0.121951	0.166667	0.064815	0.162791	0.10303	0.211864
CC(CC1)CCN1S(c1c(C)n(Cc(cc2)ccc2C(NCc(cc2)ccc2F)=O)nc1C)(=O)=O	0.142857	0.127517	0.315315	0.105634	0.140496	0.139535	0.084906	0.162791	0.123457	0.134921
Cc1cccc(NC(CSC(N(C)C2=O)=Nc3c2scc3-c2ccccc2)=O)c1	0.096774	0.127517	0.106061	0.319328	0.121951	0.113636	0.084906	0.111111	0.1375	0.125984
CN(C1=O)C(SCC(Nc2cc(OC)cc(OC)c2)=O)=Nc2c1scc2-c1ccccc1	0.096774	0.127517	0.106061	0.308333	0.121951	0.122137	0.084906	0.119403	0.151899	0.125984
CC(N(CCC1)c(cc2)c1cc2S(N(CC1)CCC1C(NC1CCN(Cc2ccccc2)CC1)=O)(=O)=O)=O	0.169355	0.127389	0.302521	0.106667	0.148438	0.2	0.078261	0.195489	0.171779	0.225806
CC(C)CNC(c(cc1)cc(N=C(N2c3cc(F)ccc3)SCc3cc(C)ccc3)c1C2=O)=O	0.074074	0.127389	0.131387	0.307087	0.113636	0.106383	0.059829	0.089041	0.104046	0.085714
CN(Cc1ccccc1)C(c(cc1)cc(N=C(N2c3cc(F)ccc3)SCc3cc(F)ccc3)c1C2=O)=O	0.066176	0.127389	0.131387	0.31746	0.105263	0.114286	0.050847	0.111888	0.097701	0.109489
O=C(c(cc1)ccc1S(N1CCCCCC1)(=O)=O)Nc1cccc(NC(c(cc2)ccc2S(N2CCCCCC2)(=O)=O)=O)c1	0.264368	0.126984	0.304348	0.10084	0.142857	0.234694	0.1125	0.215686	0.098592	0.285714
O=C(c(cc1)ccc1S(N1CCCC1)(=O)=O)Nc1cc2ccccc2cc1NC(c(cc1)ccc1S(N1CCCC1)(=O)=O)=O	0.25	0.126984	0.333333	0.110169	0.154639	0.21	0.098765	0.203883	0.098592	0.271739
CCOc1ccc(CN(CC2)CCN2S(c2ccccc2)(=O)=O)cc1	0.222222	0.126984	0.25	0.091667	0.166667	0.19802	0.047059	0.24	0.130435	0.3
CCOC(c(cn[nH]1)c1S(N(CC1)CCN1C(OC(C)(C)C)=O)(=O)=O)=O	0.367816	0.126866	0.141593	0.068702	0.163462	0.140351	0.065217	0.231481	0.107383	0.145455
CCC(Nc(cc1)ccc1S(N(CC1)CCN1c1cccc(Cl)c1)(=O)=O)=O	0.337079	0.126866	0.216981	0.129032	0.174757	0.25	0.126437	0.209091	0.092715	0.326316
CCOC(C(CCC1)CN1S(c(cc1)ccc1NC(C)=O)(=O)=O)=O	0.307692	0.126866	0.205607	0.085271	0.152381	0.287129	0.139535	0.1875	0.161972	0.26
CC(Nc(cc1)ccc1S(N(C1)CC1OCc(cc1)ccc1F)(=O)=O)=O	0.27957	0.126866	0.194444	0.129032	0.130841	0.340206	0.139535	0.198198	0.130137	0.26
CC(Nc(cc1)ccc1S(N(C1)CC1OCc(cc1)ccc1Cl)(=O)=O)=O	0.27957	0.126866	0.194444	0.102362	0.130841	0.340206	0.139535	0.198198	0.130137	0.26
Cc(cc1)ccc1S(N1CCC(CCC(Nc2ccccc2)=O)CC1)(=O)=O	0.27957	0.126866	0.30303	0.12	0.163462	0.262136	0.126437	0.220183	0.130137	0.298969
Cc(cc1)ccc1S(N(CC1)CCC1C(NCc(cccc1)c1Cl)=O)(=O)=O	0.239583	0.126866	0.30303	0.102362	0.152381	0.214953	0.101124	0.1875	0.137931	0.235294
Cc1ccc(CNC(c(cc2)ccc2-c(cc2)ccc2S(N2CCCC2)(=O)=O)=O)cc1	0.239583	0.126866	0.402174	0.09375	0.163462	0.192661	0.076923	0.198198	0.130137	0.235294
Cc(cc1)ccc1S(N1CCC(CC(NCc(cc2)ccc2Cl)=O)CC1)(=O)=O	0.226804	0.126866	0.316327	0.09375	0.152381	0.203704	0.088889	0.176991	0.114865	0.223301
N#CCCN(CC1)CCN1S(c(cc1)ccc1S(NCc1ccccc1)(=O)=O)(=O)=O	0.214286	0.126866	0.30303	0.09375	0.152381	0.25	0.053763	0.242991	0.130137	0.384615
O=C(CCC(CC1)CCN1S(c1ccccc1)(=O)=O)NCC1CCCCC1	0.214286	0.126866	0.30303	0.129032	0.163462	0.203704	0.088889	0.209091	0.137931	0.235294
O=C(CC(CC1)CCN1S(c1ccccc1)(=O)=O)NCCN1CCCCC1	0.19	0.126866	0.30303	0.129032	0.141509	0.203704	0.088889	0.198198	0.130137	0.285714
CS(N1CCC(Cc(cc2)ccc2C(NCc2ccncc2)=O)CC1)(=O)=O	0.15534	0.126866	0.357895	0.111111	0.152381	0.150442	0.088889	0.156522	0.130137	0.145455
CCC(Nc(cc1)ccc1S(N(CC1)CCN1c1nc2ccccc2nc1C(F)(F)F)(=O)=O)=O	0.333333	0.126761	0.210526	0.120301	0.171171	0.252252	0.114583	0.213675	0.09434	0.323529
CC(Nc(cc1)ccc1S(N1CCC(CC(NCc2cc(C)ccc2)=O)CC1)(=O)=O)=O	0.292929	0.126761	0.301887	0.128788	0.150442	0.275229	0.126316	0.193277	0.122581	0.298077
CCCOc1ccc(CNC(c(cc2)ccc2-c(cc2)ccc2S(N2CCCC2)(=O)=O)=O)cc1	0.230769	0.126761	0.366337	0.087591	0.160714	0.188034	0.07	0.20339	0.137255	0.216216
COCCNC(c1ccc(CC(CC2)CCN2S(c(cc2)ccc2C#N)(=O)=O)cc1)=O	0.219048	0.126761	0.326923	0.07971	0.130435	0.188034	0.091837	0.183333	0.122581	0.205357
CC(CC1)CCN1S(c(cc1)ccc1-c1noc(C(NCc(cccc2)c2Cl)=O)n1)(=O)=O	0.201754	0.126667	0.3125	0.104895	0.130081	0.193548	0.084112	0.179688	0.109091	0.210084
CC(CC1)CCN1S(c1c(C)n(Cc(cc2)ccc2C(NCc2ccncc2)=O)nc1C)(=O)=O	0.141667	0.126667	0.324324	0.082192	0.139344	0.138462	0.084112	0.161538	0.122699	0.133858
CN(C1=O)C(SCC(Nc2cccc(Cl)c2)=O)=Nc2c1scc2-c1ccccc1	0.087302	0.126667	0.105263	0.305785	0.120968	0.112782	0.084112	0.110294	0.12963	0.125
Cc(cc1)cc(C)c1NC(CSC(N(C)C1=O)=Nc2c1scc2-c1ccccc1)=O	0.07874	0.126667	0.105263	0.305785	0.120968	0.104478	0.074074	0.110294	0.12963	0.116279
CC(C1)N(C(C2CC2)=O)c(cc2)c1cc2S(N(CC1)CCC1C(NC1CCN(Cc2ccccc2)CC1)=O)(=O)=O	0.177419	0.126582	0.3	0.113333	0.129771	0.198473	0.077586	0.203008	0.163636	0.224
O=C(CC1CC(CC2)(CCN2S(c2cc(CCC3)c3cc2)(=O)=O)OCC1)NCc1ccccc1	0.140625	0.126582	0.3	0.113333	0.121212	0.207692	0.077586	0.212121	0.142857	0.204724
CC(C)CCNC(c(cc1)cc(N=C(N2c3cc(F)ccc3)SCC(c3c(C)ccc(C)c3)=O)c1C2=O)=O	0.061644	0.126506	0.122449	0.303704	0.105634	0.084967	0.055118	0.06962	0.104396	0.065789
O=C(C(c1ccccc1)c1ccccc1)Nc(cc1)ccc1S(N1CCCCCC1)(=O)=O	0.321429	0.125984	0.260417	0.137931	0.141414	0.311828	0.153846	0.237624	0.129496	0.388235
CCOC(N(CC1)CCN1S(c(cc1)cc(C)c1OC)(=O)=O)=O	0.321429	0.125984	0.19802	0.090909	0.202128	0.22	0.097561	0.315789	0.129496	0.204082
CC(C)C(NCCN(CC1)CCN1S(c1ccc(C)cc1)(=O)=O)=O	0.275862	0.125984	0.234694	0.1	0.177083	0.184466	0.097561	0.201923	0.121429	0.340909
CCCNC(c(cc1)ccc1-c(cc1)ccc1S(N1CCCC1)(=O)=O)=O	0.247191	0.125984	0.315217	0.1	0.164948	0.184466	0.084337	0.190476	0.113475	0.242105
O=S(c1ccccc1)(N(CC1)CCC1OCCOc1ccccc1)=O	0.206522	0.125984	0.315217	0.090909	0.118812	0.22	0.058824	0.22549	0.121429	0.242105
CC(C)CCNC(CC(CC1)CCN1S(c(cc1)ccc1NC(C)=O)(=O)=O)=O	0.304348	0.125926	0.27451	0.128	0.140187	0.271845	0.137931	0.175439	0.121622	0.282828
Cc(cc1)ccc1S(N1CCN(CCNC(c(cc2)ccc2Cl)=O)CC1)(=O)=O	0.25	0.125926	0.287129	0.076336	0.161905	0.169643	0.076087	0.185841	0.099338	0.309278
O=C(NCCC(CC1)CCN1S(c1ccccc1)(=O)=O)NC1CCCCC1	0.2	0.125926	0.368421	0.110236	0.140187	0.201835	0.087912	0.207207	0.136986	0.23301
O=C(C1CC1)N1CCC(Cc(cc2)ccc2C(NCc2ccncc2)=O)CC1	0.121495	0.125926	0.3	0.110236	0.119266	0.12931	0.1	0.145299	0.121622	0.114035
Cc(cc1)ccc1S(N(CC(Nc(cc1)ccc1S(N1CCCCC1)(=O)=O)=O)c1ccccc1)(=O)=O	0.316327	0.125874	0.230088	0.12782	0.149123	0.272727	0.113402	0.222222	0.129032	0.346535
CC(Nc(cc1)ccc1S(N(CC1)CCN1C(C=C1)=NN(c2ccc(C)cc2)C1=O)(=O)=O)=O	0.30303	0.125874	0.177966	0.111111	0.13913	0.206897	0.113402	0.181818	0.07362	0.271028
COc(cc1)ccc1S(N1CCN(CCNC(c(cccc2OC)c2OC)=O)CC1)(=O)=O	0.264706	0.125874	0.219298	0.086957	0.159292	0.186441	0.08	0.191667	0.100629	0.307692
COc(cc1)ccc1S(N1CCN(CCNC(COc(cccc2)c2OC)=O)CC1)(=O)=O	0.252427	0.125874	0.219298	0.094891	0.159292	0.186441	0.090909	0.211864	0.107595	0.320388
Cc(cc1)ccc1S(N1CCN(CCNC(c(cccc2OC)c2OC)=O)CC1)(=O)=O	0.252427	0.125874	0.219298	0.086957	0.159292	0.186441	0.069307	0.191667	0.107595	0.307692
Cc(cc1)ccc1S(N1CCN(CCNC(COc(cccc2)c2OC)=O)CC1)(=O)=O	0.240385	0.125874	0.219298	0.094891	0.159292	0.186441	0.08	0.211864	0.11465	0.320388
CC(c(cc1)ccc1S(N(CC1)CCC1c1nnc(C(Nc2ccccc2)=O)s1)(=O)=O)=O	0.240385	0.125874	0.311321	0.111111	0.149123	0.22807	0.125	0.201681	0.107595	0.259259
O=C(c(cc1)ccc1S(N1CCOCC1)(=O)=O)NCC(c1c2cccc1)=NNC2=O	0.205607	0.125874	0.376238	0.111111	0.190909	0.196581	0.08	0.201681	0.09375	0.225225
CC(Nc(cc1)ccc1S(N1CCN(Cc2c(C)oc(-c3cccc(Cl)c3)n2)CC1)(=O)=O)=O	0.277778	0.125828	0.193548	0.12766	0.138211	0.211382	0.114286	0.19685	0.095238	0.306306
N1(C(c2c(C1)cccc2)=O)[C@H](C(Nc1ccc(S(N2CCCCCC2)(=O)=O)cc1)=O)CCSC	0.266055	0.125828	0.193548	0.111888	0.138211	0.252101	0.114286	0.178295	0.121951	0.318182
CC(CC1)CCN1S(c(cc1)ccc1-c1noc(C(NCc2c(C)cccc2)=O)n1)(=O)=O	0.2	0.125828	0.309735	0.111888	0.129032	0.192	0.083333	0.1875	0.108434	0.208333
O=C(C(CCCN(CC1)S(c2ccccc2)(=O)=O)CCNC1=O)NC1CCN(Cc2ccccc2)CC1	0.189655	0.125828	0.309735	0.111888	0.12	0.211382	0.083333	0.206349	0.179487	0.26087
O=C(c(cc1)ccc1S(N1CCCCC1)(=O)=O)NCC(N1c2cccc(Cl)c2)=NNC1=S	0.179487	0.125828	0.309735	0.135714	0.12	0.164062	0.063636	0.160305	0.095238	0.218487
CN(C1=O)C(SCC(Nc2c(C(F)(F)F)cccc2)=O)=Nc2c1scc2-c1ccccc1	0.095238	0.125828	0.112782	0.303279	0.12	0.11194	0.083333	0.109489	0.128834	0.124031
C=CCN1C(SCC(Nc2c(C(F)(F)F)cccc2)=O)=Nc(scc2-c(cc3)ccc3F)c2C1=O	0.113636	0.125786	0.121429	0.344	0.095588	0.112676	0.076923	0.118056	0.096591	0.115942
COCCNC(c(cc1)cc(N=C(N2c3cc(F)ccc3)SCC(c3ccccc3)=O)c1C2=O)=O	0.072993	0.125786	0.145985	0.333333	0.11194	0.104895	0.058824	0.10274	0.109195	0.092199
Cc1cc(CSC(N2c3cc(F)ccc3)=Nc(cc(cc3)C(N(C)Cc4ccccc4)=O)c3C2=O)c(C)cc1	0.061224	0.125749	0.121622	0.301471	0.097222	0.10596	0.046512	0.103896	0.097826	0.101351
CC(Nc(cc1)ccc1S(N(CC1)CCN1S(c1ccccc1)(=O)=O)(=O)=O)=O	0.410959	0.125	0.298851	0.127273	0.179775	0.325581	0.15493	0.271739	0.11194	0.428571
COc(cc1)ccc1S(N(CC1)CCN1C(c(c(F)ccc1)c1F)=O)(=O)=O	0.349398	0.125	0.22	0.117647	0.2	0.205882	0.083333	0.247525	0.089655	0.252632
Cc(cc1)ccc1S(N(CC1)CCN1C(c(cccc1)c1F)=O)(=O)=O	0.302326	0.125	0.232323	0.108333	0.1875	0.194175	0.070588	0.235294	0.097222	0.252632
CC(Nc(cc1)ccc1S(N1CCN(Cc2c(C)oc(-c(cccc3)c3OC)n2)CC1)(=O)=O)=O	0.287037	0.125	0.192	0.111111	0.137097	0.229508	0.113208	0.214286	0.107784	0.327273
CC(C)(C)c(cc1)ccc1C(NCCN(CC1)CCN1S(c1ccc(C)cc1)(=O)=O)=O	0.273684	0.125	0.284314	0.075758	0.160377	0.168142	0.075269	0.184211	0.098684	0.306122
O=C(c1cc2nc(-c3ccccc3)c(-c3ccccc3)nc2cc1)Nc(cc1)ccc1S(N1CCCC1)(=O)=O	0.262136	0.125	0.25	0.143939	0.128205	0.258929	0.112245	0.210084	0.106918	0.317308
Cc(cc1)ccc1OCC(NCCN(CC1)CCN1S(c1ccc(C)cc1)(=O)=O)=O	0.260417	0.125	0.212963	0.083969	0.160377	0.178571	0.075269	0.205357	0.098684	0.306122
Cc(cc1)ccc1S(N1CCN(CCNC(c2cc(C)ccc2)=O)CC1)(=O)=O	0.260417	0.125	0.259615	0.109375	0.182692	0.178571	0.075269	0.19469	0.113333	0.319588
Cc(cc1)ccc1S(N1CCN(CCNC(COc(cccc2)c2F)=O)CC1)(=O)=O	0.238095	0.125	0.217391	0.118519	0.157895	0.184874	0.079208	0.210084	0.106918	0.304762
CC(CC1)(CCN1S(c(cc1)ccc1C(C)=O)(=O)=O)C(NCc(cc1)ccc1F)=O	0.234694	0.125	0.323232	0.109375	0.149533	0.222222	0.098901	0.205357	0.10596	0.242718
COc1ncc(CN(CC2)CCN2S(c2ccccc2)(=O)=O)cc1	0.230769	0.125	0.232323	0.099174	0.14	0.205882	0.045977	0.26	0.128571	0.307692
O=C(CN(CC1)CCN1S(c(cc1)ccc1F)(=O)=O)Nc1nnc(-c2ccccc2)s1	0.226415	0.125	0.238938	0.198413	0.157895	0.226087	0.079208	0.252174	0.113924	0.317308
O=C(CN(CC1)CCN1S(c(cc1)ccc1Cl)(=O)=O)Nc1nnc(-c2ccccc2)s1	0.226415	0.125	0.238938	0.170543	0.147826	0.226087	0.079208	0.252174	0.113924	0.317308
Cc(cc1)ccc1S(N1CCC(CC(NCc(cc2)ccc2SC)=O)CC1)(=O)=O	0.222222	0.125	0.31	0.100775	0.149533	0.2	0.098901	0.173913	0.113333	0.219048
O=C(c1cc(-c(cc2)ccc2S(N2CCCCC2)(=O)=O)ccc1)NCc(cc1)ccc1Cl	0.203704	0.125	0.320755	0.118519	0.147826	0.184874	0.068627	0.180328	0.113924	0.234234
CC(CC1)CCN1S(c(cc1)ccc1-c1noc(C(NCc2cnccc2)=O)n1)(=O)=O	0.198276	0.125	0.330357	0.09589	0.137097	0.2	0.082569	0.195312	0.107784	0.216667
O=C(c(cc1)ccc1S(N1CCOCC1)(=O)=O)NCC(N1c2cccc(Cl)c2)=NNC1=S	0.177966	0.125	0.307018	0.134752	0.128	0.162791	0.072727	0.167939	0.088235	0.196721
CCN(C1=O)C(SCC(Nc2cc(C)ccc2)=O)=Nc2c1scc2-c1ccccc1	0.103175	0.125	0.11194	0.311475	0.119048	0.111111	0.092593	0.116788	0.134969	0.114504
CCN(C1=O)C(SCC(Nc2cc(OC)cc(OC)c2)=O)=Nc2c1scc2-c1ccccc1	0.103175	0.125	0.11194	0.300813	0.119048	0.119403	0.092593	0.125	0.149068	0.114504
O=C(CSC(N1c2ccccc2)=Nc(scc2-c3ccccc3)c2C1=O)Nc(cccc1)c1F	0.094488	0.125	0.11194	0.6	0.110236	0.12782	0.082569	0.116788	0.121212	0.131783
CC(N(CC1)Cc2c1c(C(N(c1cc(C)ccc1)C(SCC(N)=O)=N1)=O)c1s2)=O	0.094488	0.125	0.087591	0.300813	0.146341	0.079137	0.072727	0.100719	0.128049	0.081481
CCN(C1=O)C(SCC(Nc2cc(F)ccc2)=O)=Nc2c1snc2-c1ccccc1	0.094488	0.125	0.11194	0.300813	0.137097	0.12782	0.092593	0.125	0.134969	0.114504
CC(C)CCNC(c(cc1)cc(N=C(N2c3cc(F)ccc3)SCC(c3ccc(C)cc3)=O)c1C2=O)=O	0.064748	0.125	0.128571	0.310078	0.111111	0.089041	0.058333	0.072848	0.102273	0.068966
CN(Cc1ccccc1)C(c(cc1)cc(N=C(N2c3cc(F)ccc3)SCc(cc3)ccc3Cl)c1C2=O)=O	0.064286	0.124224	0.12766	0.307692	0.10219	0.111111	0.04918	0.108844	0.095506	0.106383
COc(cc1)cc(OC)c1N(CC(Nc(cc1)ccc1S(N1CCCCC1)(=O)=O)=O)S(c1ccccc1)(=O)=O	0.284404	0.124183	0.219512	0.125874	0.145161	0.258333	0.11215	0.203125	0.134146	0.3125
Cc(ccc(F)c1)c1NC(CSC(N(C)C1=O)=Nc2c1scc2-c1ccccc1)=O	0.076923	0.124183	0.102941	0.341667	0.11811	0.10219	0.072072	0.107914	0.127273	0.122137
CCOC(N(CC1)CCN1S(c(cc1)cc(C(Nc2ccc(C(F)(F)F)cc2)=O)c1F)(=O)=O)=O	0.336735	0.124138	0.184874	0.101449	0.166667	0.224138	0.122449	0.294643	0.10625	0.221239
CCOC(N(CC1)CCN1S(c(cc1)cc(C(Nc2ccc(C(C)C)cc2)=O)c1F)(=O)=O)=O	0.323232	0.124138	0.175	0.109489	0.166667	0.224138	0.122449	0.294643	0.120253	0.221239
O=C(c1c2nccc1)N(CCc(cc1)ccc1S(N1CCN(Cc3ccccc3)CC1)(=O)=O)C2=O	0.18018	0.124138	0.236842	0.109489	0.146552	0.193277	0.037736	0.228814	0.113208	0.326923
CC(Nc(cc1)ccc1S(N(CC1)CCN1C(COc1ccc(C)cc1)=O)(=O)=O)=O	0.386364	0.124088	0.211009	0.091603	0.180952	0.254717	0.122222	0.247706	0.090909	0.30303
CC(CC1)(CCN1S(c(cc1)ccc1NC(C)=O)(=O)=O)C(NCc1ccc(C)cc1)=O	0.297872	0.124088	0.281553	0.091603	0.148148	0.278846	0.134831	0.214286	0.112583	0.30303
CC(Nc(cc1)ccc1S(N(C1)CC1OCc(cccc1)c1F)(=O)=O)=O	0.270833	0.124088	0.2	0.125984	0.137615	0.33	0.134831	0.192982	0.135135	0.264706
O=C(NCCC(CC1)CCN1S(c(cc1)ccc1F)(=O)=O)Nc1ccccc1	0.257732	0.124088	0.306931	0.144	0.148148	0.254717	0.122222	0.214286	0.112583	0.29
Cc(cc1)ccc1S(N1CCN(CCNC(c2ccc(C(F)(F)F)cc2)=O)CC1)(=O)=O	0.257732	0.124088	0.281553	0.083333	0.158879	0.166667	0.074468	0.182609	0.098039	0.30303
COc1ccc(CNC(CC(CC2)CCN2S(c(cc2)ccc2Cl)(=O)=O)=O)cc1	0.232323	0.124088	0.306931	0.091603	0.148148	0.209091	0.097826	0.182609	0.12	0.216981
CSc1ccc(CNC(c(cc2)ccc2-c(cc2)ccc2S(N2CCCC2)(=O)=O)=O)cc1	0.232323	0.124088	0.389474	0.1	0.158879	0.1875	0.086022	0.192982	0.12	0.228571
O=C(CCC(CC1)CCN1S(c1ccccc1)(=O)=O)NCc1cccs1	0.207921	0.124088	0.306931	0.144	0.158879	0.209091	0.097826	0.20354	0.12	0.240385
CN(c(ccc(S(N1CCN(Cc2ccccc2)CC1)(=O)=O)c1)c1S1)C1=O	0.196078	0.124088	0.245283	0.134921	0.169811	0.209091	0.041237	0.259259	0.112583	0.316327
CCOC(C(CC1)CCN1S(c(cc1)ccc1NC(C)=O)(=O)=O)=O	0.345238	0.124031	0.268041	0.089431	0.161616	0.291667	0.15	0.209524	0.143885	0.304348
Cc(cccc1)c1C(Nc(cc1)ccc1S(N1CCCCCC1)(=O)=O)=O	0.329412	0.124031	0.242424	0.089431	0.15	0.278351	0.135802	0.209524	0.111888	0.348315
Cc(cc1)ccc1S(N(CC1)CCC1C(Nc1ccccc1)=O)(=O)=O	0.298851	0.124031	0.308511	0.116667	0.161616	0.265306	0.164557	0.221154	0.135714	0.304348
Cc(cccc1)c1NC(c(cc1)ccc1S(N1CCCCC1)(=O)=O)=O	0.269663	0.124031	0.322581	0.098361	0.15	0.215686	0.095238	0.198113	0.104167	0.290323
O=C(c(cc1)ccc1S(N1CCOCC1)(=O)=O)Nc1cc2ccccc2cc1NC(c(cc1)ccc1S(N1CCOCC1)(=O)=O)=O	0.241758	0.124031	0.322581	0.107438	0.161616	0.203883	0.108434	0.209524	0.081633	0.25
Cc1ccc(CNC(CC(CC2)CCN2S(c2ccc(C)cc2)(=O)=O)=O)cc1	0.241758	0.124031	0.336957	0.098361	0.161616	0.215686	0.095238	0.186916	0.119718	0.237113
CC(C)OC(N(CC1)CCN1S(c1ccc(C)cc1)(=O)=O)=O	0.405405	0.123967	0.225806	0.077586	0.191011	0.210526	0.092105	0.282609	0.102941	0.247191
CC(CC1)CCN1S(c(cc1)ccc1-c1noc(C(NCc(cccc2)c2OC)=O)n1)(=O)=O	0.205128	0.123377	0.301724	0.102041	0.125984	0.19685	0.081081	0.183206	0.106509	0.203252
Cc1noc(C)c1CSC(N1c2ccccc2)=Nc(scc2-c3cc(C)c(C)cc3)c2C1=O	0.068182	0.123377	0.070922	0.372881	0.091603	0.101449	0.071429	0.076389	0.093567	0.096296
CC(C)CNC(c(cc1)cc(N=C(N2c3cc(F)ccc3)SCc3cc(F)ccc3)c1C2=O)=O	0.068182	0.123377	0.135338	0.317073	0.117188	0.109489	0.061947	0.091549	0.093567	0.088235
Cc(cccc1)c1N(CC(Nc(cc1)ccc1S(N1CCOCC1)(=O)=O)=O)S(c1ccccc1)(=O)=O	0.294118	0.123288	0.234783	0.125	0.155172	0.276786	0.121212	0.216667	0.126582	0.311321
Cc(cccc1)c1NC(CSC(N(C)C1=O)=Nc2c1scc2-c1ccccc1)=O	0.090909	0.123288	0.109375	0.318966	0.12605	0.117188	0.07767	0.114504	0.133758	0.130081
CN(C1=O)C(SCC(NC2CCCC2)=O)=Nc2c1scc2-c1ccccc1	0.081967	0.123288	0.163934	0.307692	0.135593	0.117188	0.07767	0.123077	0.171053	0.120968
COc(cc1)ccc1S(N1CCN(CCNC(CC2CCCC2)=O)CC1)(=O)=O	0.268041	0.123188	0.231481	0.082707	0.157407	0.185841	0.096774	0.191304	0.119205	0.3
COc(cc1)ccc1S(N1CCN(CCNC(c(o2)ccc2Br)=O)CC1)(=O)=O	0.268041	0.123188	0.231481	0.074627	0.168224	0.185841	0.120879	0.201754	0.104575	0.313131
Cc1cc(C(NCCN(CC2)CCN2S(c(cc2)ccc2OC)(=O)=O)=O)cc(C)c1	0.268041	0.123188	0.242991	0.090909	0.157407	0.175439	0.085106	0.191304	0.119205	0.3
Cc(cc1)ccc1S(N1CCN(CCNC(c(cc2)ccc2S(N(C)C)(=O)=O)=O)CC1)(=O)=O	0.255102	0.123188	0.291262	0.074627	0.157407	0.165217	0.073684	0.181034	0.104575	0.3
CCc1ccc(CNC(CCC(CC2)CCN2S(c2ccc(C)cc2)(=O)=O)=O)cc1	0.242424	0.123188	0.303922	0.090909	0.190476	0.196429	0.085106	0.181034	0.134228	0.214953
CCc(cc1)ccc1S(N(CC1)CCC1N(CCN(Cc1ccccc1)C1=O)C1=O)(=O)=O	0.182692	0.123188	0.303922	0.090909	0.157407	0.218182	0.0625	0.201754	0.134228	0.262136
CCOC(CCC(Nc(cc1)ccc1S(N1CCCC1)(=O)=O)=O)=O	0.341176	0.123077	0.215686	0.097561	0.16	0.27551	0.134146	0.207547	0.134752	0.315217
COc(cc1)ccc1S(N(CC1)CCN1C(c1cc(OC)ccc1)=O)(=O)=O	0.325581	0.123077	0.24	0.097561	0.183673	0.190476	0.081395	0.242718	0.088435	0.234694
CCC(NCCN(CC1)CCN1S(c(cc1)ccc1OC)(=O)=O)=O	0.295455	0.123077	0.227723	0.08871	0.183673	0.190476	0.094118	0.207547	0.111111	0.32967
CCC(CC)C(NCCN(CC1)CCN1S(c1ccc(C)cc1)(=O)=O)=O	0.266667	0.123077	0.24	0.08871	0.183673	0.179245	0.081395	0.196262	0.118881	0.32967
CC(C)(C)NC(C(CC1)CCN1S(c1ccccc1)(=O)=O)=O	0.280488	0.122951	0.321839	0.115044	0.150538	0.221053	0.12	0.214286	0.143939	0.258427
CC(NCCc(cc1)ccc1S(N1CCCC1)(=O)=O)=O	0.26506	0.122951	0.263736	0.115044	0.163043	0.221053	0.090909	0.20202	0.110294	0.302326
OC(C(CC1)CCN1S(c1ccccc1)(=O)=O)=O	0.230769	0.122807	0.341772	0.114286	0.152941	0.229885	0.102941	0.222222	0.11811	0.271605
O=C(CSC(N1c2ccccc2)=Nc(scc2-c3ccco3)c2C1=O)Nc1nsc(-c2ccccc2)n1	0.086331	0.122699	0.125874	0.409836	0.116788	0.117241	0.083333	0.122449	0.112994	0.128571
CN(Cc1ccccc1)C(c(cc1)cc(N=C(N2c3cc(F)ccc3)SCc(cccc3)c3F)c1C2=O)=O	0.06338	0.122699	0.125874	0.312977	0.100719	0.109589	0.048387	0.107383	0.106742	0.104895
Cc(cc1)cc(NC(CSC(N(C)C2=O)=Nc3c2scc3-c2ccccc2)=O)c1OC	0.092308	0.122581	0.101449	0.304	0.116279	0.108696	0.070796	0.114286	0.139394	0.11194
O=C(C(c1ccccc1)N(Cc1c2cccc1)C2=O)Nc(cc1)ccc1S(N1CCCCCC1)(=O)=O	0.266667	0.122449	0.211864	0.124088	0.125	0.263158	0.108911	0.195122	0.111801	0.320755
O=C(c(cc1)ccc1S(N1CCCC1)(=O)=O)NCC(N1c(cccc2)c2Cl)=NNC1=S	0.1875	0.122449	0.336449	0.1	0.125	0.180328	0.066667	0.176	0.104938	0.22807
CCOc(cc1)ccc1NC(CN(C=Nc1c2c(-c3ccccc3)cs1)C2=O)=O	0.117647	0.122449	0.1	0.305085	0.125	0.142857	0.108911	0.139535	0.11875	0.138211
O=C(CSc1ncnc2c1c(-c1ccccc1)cn2-c1cc(F)ccc1)c1ccccc1	0.064	0.122449	0.108527	0.316239	0.08871	0.125	0.056604	0.130769	0.11875	0.111111
Cc1noc(C)c1CSC(N1c2ccccc2)=Nc(scc2-c3ccccc3)c2C1=O	0.055556	0.122449	0.075188	0.45283	0.097561	0.082707	0.066667	0.080882	0.104938	0.085271
COc(cc1)ccc1S(N(CC1)CCC1C(Nc(cc1)ccc1Oc1ccccc1)=O)(=O)=O	0.305263	0.122302	0.27619	0.115385	0.145455	0.261682	0.197674	0.210526	0.14094	0.284314
Cc1ccc(CNC(CCC(CC2)CCN2S(c(cc2)ccc2F)(=O)=O)=O)cc1	0.24	0.122302	0.300971	0.115385	0.17757	0.19469	0.084211	0.179487	0.118421	0.212963
Cc(cc1)ccc1S(N1CCC(CCC(NCc(cc2)ccc2F)=O)CC1)(=O)=O	0.24	0.122302	0.300971	0.115385	0.166667	0.19469	0.084211	0.179487	0.118421	0.212963
CCOC(CCC(Nc(cc1)ccc1S(N1CCCCCC1)(=O)=O)=O)=O	0.337209	0.122137	0.213592	0.096774	0.158416	0.272727	0.13253	0.205607	0.125874	0.326087
CC(C)(C)C(NCCN(CC1)CCN1S(c(cc1)ccc1OC)(=O)=O)=O	0.321839	0.122137	0.22549	0.079365	0.17	0.188679	0.105882	0.205607	0.10274	0.326087
CC(C)c(cc1)ccc1S(N(CC1)CCN1C(c(cccc1)c1F)=O)(=O)=O	0.306818	0.122137	0.22549	0.114754	0.181818	0.2	0.08046	0.240385	0.10274	0.244898
COc(cc1)ccc1S(N1CCN(C/C=C/c2ccccc2)CC1)(=O)=O	0.263736	0.122137	0.237624	0.088	0.147059	0.211538	0.05618	0.228571	0.133803	0.311828
Cc(cc1)ccc1S(N1CCC(CC(NCCOC)=O)CC1)(=O)=O	0.25	0.122137	0.302083	0.096774	0.147059	0.2	0.093023	0.183486	0.118056	0.22
[O-][N+](c(cc1)ccc1S(N1CCN(CCCc2ccccc2)CC1)(=O)=O)=O	0.223404	0.122137	0.262626	0.088	0.158416	0.235294	0.05618	0.240385	0.110345	0.605263
NC(CCc1ccc(CC(CC2)CCN2S(c2ccccc2)(=O)=O)cc1)=O	0.185567	0.122137	0.302083	0.133333	0.147059	0.223301	0.105882	0.216981	0.133803	0.270833
CC(C)CC(N(CC1)CCN1S(c1ccc(C(C)C)cc1)(=O)=O)=O	0.341772	0.121951	0.234043	0.08547	0.2	0.21875	0.089744	0.25	0.101449	0.269663
CCN(CC)C(C(CC1)CCN1S(c1ccccc1)(=O)=O)=O	0.232558	0.121951	0.318182	0.114035	0.173913	0.21875	0.089744	0.212121	0.134328	0.284091
Cc(cc1)ccc1-c1csc(N=C(N2c3ccccc3)SCC(Nc(cc3)cc4c3OCO4)=O)c1C2=O	0.093525	0.121951	0.102041	0.453782	0.107914	0.116438	0.091667	0.106667	0.118644	0.119718
CC(C)CNC(c(cc1)cc(N=C(N2c3cc(F)ccc3)SCc3cc([N+]([O-])=O)ccc3)c1C2=O)=O	0.085714	0.121951	0.148936	0.300752	0.149254	0.131944	0.065041	0.106667	0.1	0.096552
CC(C)CCNC(c(cc1)cc(N=C(N2c3cc(F)ccc3)SCC(c3cccc(Cl)c3)=O)c1C2=O)=O	0.062937	0.121951	0.125	0.300752	0.107914	0.086667	0.065041	0.070968	0.087912	0.067114
CC(CC1)CCN1S(c(cc1)cc2c1N(CC=C)C=C(C(NCc(cc1)ccc1F)=O)C2=O)(=O)=O	0.181818	0.121795	0.307692	0.123288	0.16	0.175573	0.070175	0.171642	0.118343	0.181102
Cc(cc1)ccc1-c1csc(N=C(N2CC=C)SCC(Nc3cc(C)c(C)cc3)=O)c1C2=O	0.134921	0.121795	0.100719	0.312	0.098485	0.115942	0.089286	0.105634	0.098837	0.119403
CCN(C1=O)C(SCC(Nc2c(C)ccc(F)c2)=O)=Nc2c1scc2-c1ccccc1	0.083333	0.121795	0.108696	0.333333	0.115385	0.1	0.079646	0.113475	0.125	0.111111
CC(C)NC(c(cc1)cc(N=C(N2c3cc(F)ccc3)SCc(cccc3)c3F)c1C2=O)=O	0.075188	0.121795	0.108696	0.312	0.10687	0.092199	0.06087	0.090278	0.111765	0.079137
CCCC(Nc(cc1)cc2c1n(C)c(CN(CC1)CCN1S(c1ccccc1)(=O)=O)n2)=O	0.240741	0.121622	0.210084	0.139706	0.162393	0.198347	0.097087	0.22314	0.104294	0.305556
CC(CC1)CCN1S(c(cc1)ccc1-c1nnc(C(NCc2ccc(C)cc2)=O)o1)(=O)=O	0.207207	0.121622	0.333333	0.091549	0.142857	0.188525	0.086538	0.174603	0.118012	0.205128
CC(c(cc1)ccc1NC(CSC(N(C)C1=O)=Nc2c1scc2-c1ccccc1)=O)=O	0.116667	0.121622	0.133858	0.302521	0.133333	0.141732	0.107843	0.121212	0.139241	0.155738
CCN(C1=O)C(SCC(NC2CCCC2)=O)=Nc2c1scc2-c1ccccc1	0.089431	0.121622	0.16129	0.302521	0.133333	0.115385	0.086538	0.129771	0.16129	0.110236
CC(Nc(cc1)ccc1S(N(CC1)CCN1c1nc2ccccc2nc1C(F)(F)F)(=O)=O)=O	0.344086	0.121429	0.205357	0.114504	0.154545	0.247706	0.11828	0.208696	0.082278	0.32
O=C(CN(CC1)CCN1S(c(cc1)ccc1Br)(=O)=O)Nc(cc1)ccc1Oc1ccccc1	0.302083	0.121429	0.238532	0.123077	0.144144	0.271028	0.195402	0.252252	0.11039	0.360825
CC(C)(C)OC(N(CC1)CCN1c(nc1)nc(N)c1S(c(cc1)ccc1Cl)(=O)=O)=O	0.302083	0.121429	0.106557	0.081481	0.133929	0.123967	0.083333	0.177966	0.082278	0.118644
CC(Nc(cc1)ccc1S(N1CCC(CC(NCc(cc2)ccc2OC)=O)CC1)(=O)=O)=O	0.302083	0.121429	0.298077	0.097744	0.144144	0.271028	0.142857	0.188034	0.117647	0.281553
O=C(CCCN(C(c1c2cccc1)=O)C2=O)Nc(cc1)ccc1S(N1CCOCC1)(=O)=O	0.27551	0.121429	0.216216	0.114504	0.165138	0.247706	0.130435	0.198276	0.089172	0.32
Cc(cc1)c(C)cc1C(NCCN(CC1)CCN1S(c(cc1)ccc1OC)(=O)=O)=O	0.27551	0.121429	0.25	0.081481	0.154545	0.182609	0.083333	0.188034	0.11039	0.306931
COc(cc1)ccc1S(N(CC1)CCC1NC(NCCN1CCCCC1)=O)(=O)=O	0.237624	0.121429	0.323529	0.073529	0.144144	0.182609	0.094737	0.168067	0.14	0.245283
Cc(cc1)ccc1S(N(CC1)CCN1C(CCN1CCc2ccccc2)C1=O)(=O)=O	0.213592	0.121429	0.261682	0.097744	0.154545	0.225225	0.061224	0.230088	0.13245	0.32
CC(Nc(cc1)ccc1S(N(CC1)CCN1c1cccc(Cl)c1)(=O)=O)=O	0.348837	0.121212	0.211538	0.122951	0.156863	0.245098	0.130952	0.203704	0.08	0.322581
COc(cc1)ccc1S(N(CC1)CCN1C(c(cc1)cc(OC)c1OC)=O)(=O)=O	0.333333	0.121212	0.272727	0.070312	0.168317	0.186916	0.091954	0.226415	0.087248	0.23
CCOC(CCC(Nc(cc1)ccc1S(N1CCCCC1)(=O)=O)=O)=O	0.333333	0.121212	0.211538	0.096	0.156863	0.27	0.130952	0.203704	0.125	0.322581
Cc(cc1)ccc1S(N(CC1)CCN1C(c(cc1)cc(OC)c1OC)=O)(=O)=O	0.318182	0.121212	0.272727	0.070312	0.168317	0.186916	0.079545	0.226415	0.094595	0.23
CCOc(cc1)ccc1NC(c(cc1)ccc1S(N1CCCC1)(=O)=O)=O	0.303371	0.121212	0.285714	0.07874	0.168317	0.23301	0.130952	0.203704	0.117241	0.28125
CCOC(N(CC1)CCN1S(c(cc1)cc2c1OCCO2)(=O)=O)=O	0.303371	0.121212	0.17757	0.104839	0.191919	0.198113	0.091954	0.3	0.109589	0.194175
Cc1c(C)sc(N=C(N2c3ccccc3)SCC(Nc(cc3)cc(C(F)(F)F)c3Cl)=O)c1C2=O	0.125	0.121019	0.115942	0.309524	0.114504	0.123188	0.088496	0.120567	0.12426	0.135338
Cc(cc1)ccc1-c1csc(N=C(N2CC=C)SCC(NC3(CC(C4)C5)CC5CC4C3)=O)c1C2=O	0.107692	0.121019	0.115942	0.309524	0.114504	0.099291	0.069565	0.112676	0.091954	0.094203
CC(C)CNC(c(cc1)cc(N=C(N2c3cc(F)ccc3)SCc3ccc(C)cc3)c1C2=O)=O	0.066667	0.121019	0.124088	0.309524	0.114504	0.099291	0.060345	0.082192	0.091954	0.078571
CCCNC(c(cc1)cc(N=C(N2c3cc(F)ccc3)SCC(c3ccccc3)=O)c1C2=O)=O	0.066667	0.121019	0.149254	0.352459	0.123077	0.099291	0.060345	0.097222	0.104651	0.094203
O=C(CSC(N1c2ccccc2)=Nc(scc2-c3ccccc3)c2C1=O)c(cc1)cc2c1OCO2	0.066667	0.121019	0.115942	0.5	0.106061	0.107143	0.078947	0.097222	0.104651	0.10219
O=C(c1ccccc1)N(CC1)CCN1S(c(cc1)ccc1Cl)(=O)=O	0.304878	0.120968	0.285714	0.103448	0.184783	0.229167	0.075	0.273684	0.092857	0.295455
O=S(c(cc1)ccc1Br)(N1CCC(Cc2ccccc2)CC1)=O	0.202247	0.120968	0.344828	0.103448	0.135417	0.255319	0.146667	0.234694	0.133333	0.295455
O=S(c(cc1)ccc1F)(N1CCC(Cc2ccccc2)CC1)=O	0.202247	0.120968	0.344828	0.132743	0.147368	0.255319	0.061728	0.234694	0.133333	0.295455
COCCN(Cc1cccc(C(Nc(cc2)ccc2S(N2CCCCCC2)(=O)=O)=O)c11)C1=O	0.298077	0.120805	0.208333	0.090909	0.151261	0.247863	0.106796	0.192	0.103659	0.302752
CC(Nc(cc1)ccc1S(N(CC1)CCN1c1ncnc2c1nnn2-c1ccccc1)(=O)=O)=O	0.285714	0.120805	0.218487	0.130435	0.132231	0.237288	0.106796	0.231405	0.090361	0.302752
CC(Nc(cc1)ccc1S(N1CCN(Cc2c(C)oc(-c3c(C)cccc3)n2)CC1)(=O)=O)=O	0.285714	0.120805	0.198347	0.114286	0.141667	0.226891	0.117647	0.211382	0.103659	0.327103
O=C(CSc1ncnc(-c2ccccc2)c1)Nc(cc1)ccc1S(N1CCCCCC1)(=O)=O	0.25	0.120805	0.228814	0.181818	0.132231	0.258621	0.106796	0.221311	0.117284	0.314815
Cc(cc1)ccc1S(N1CCN(CCNC(C(Oc2c3cccc2)=CC3=O)=O)CC1)(=O)=O	0.216216	0.120805	0.239316	0.114286	0.181034	0.186992	0.085714	0.192	0.117284	0.302752
CC(CC1)CCN1S(c(cc1)ccc1-c1noc(C(NCc(cc2)ccc2F)=O)n1)(=O)=O	0.205357	0.120805	0.342593	0.122302	0.141667	0.186992	0.085714	0.173228	0.110429	0.20339
CC(CC1)CCN1S(c(cc1)ccc1-c1nnc(C(NCc(cc2)ccc2Cl)=O)o1)(=O)=O	0.205357	0.120805	0.330275	0.090909	0.141667	0.186992	0.085714	0.173228	0.110429	0.20339
CCN(CC1)Cc2c1nc(NC(c(cc1)ccc1S(N1CCC(C)CC1)(=O)=O)=O)s2	0.205357	0.120805	0.306306	0.114286	0.151261	0.168	0.096154	0.164062	0.103659	0.20339
O=C(c(cc1)ccc1S(N1CCCCC1)(=O)=O)NCC(N1c(cccc2)c2Cl)=NNC1=S	0.184211	0.120805	0.330275	0.098592	0.122951	0.177419	0.065421	0.173228	0.09697	0.234783
CC(C)c(cc1)ccc1NC(CSC(N(C)C1=O)=Nc2c1scc2-c1ccccc1)=O	0.106557	0.120805	0.10687	0.3	0.122951	0.131783	0.106796	0.11194	0.14557	0.145161
CCN(C1=O)C(SCC(Nc2c(C)cccc2)=O)=Nc2c1scc2-c1ccccc1	0.097561	0.120805	0.115385	0.310924	0.122951	0.114504	0.085714	0.120301	0.13125	0.11811
Cc(cc(cc1)I)c1NC(CN(C=Nc1c2c(-c3ccccc3)cs1)C2=O)=O	0.08	0.120805	0.10687	0.310924	0.104839	0.106061	0.075472	0.128788	0.103659	0.109375
CC(CC1)CCN1S(c(cc1)ccc1NC(COc1cc(C)ccc1)=O)(=O)=O	0.326316	0.120567	0.259259	0.113636	0.142857	0.256881	0.129032	0.196581	0.116883	0.291262
O=C(CN(CC1)CCN1S(c(cc1)ccc1Cl)(=O)=O)Nc(cc1)ccc1Oc1ccccc1	0.298969	0.120567	0.236364	0.122137	0.142857	0.268519	0.129032	0.25	0.109677	0.357143
O=C(CN(CC1)CCN1S(c(cc1)ccc1F)(=O)=O)Nc(cc1)ccc1Oc1ccccc1	0.298969	0.120567	0.236364	0.148438	0.153153	0.268519	0.129032	0.25	0.109677	0.357143
COc(cc1)ccc1S(N1CCN(CCNC(Cc(cc2)ccc2Cl)=O)CC1)(=O)=O	0.26	0.120567	0.214286	0.088889	0.153153	0.181034	0.082474	0.196581	0.109677	0.303922
CCN(Cc1ccncc1)C(CCC(CC1)CCN1S(c1ccccc1)(=O)=O)=O	0.2	0.120567	0.307692	0.105263	0.142857	0.191304	0.071429	0.196581	0.139073	0.231481
CCOC(CCC(Nc(cc1)ccc1S(N1CCOCC1)(=O)=O)=O)=O	0.329545	0.120301	0.209524	0.095238	0.166667	0.267327	0.142857	0.212963	0.116438	0.291667
CC(C)(C)CC(NCCN(CC1)CCN1S(c(cc1)ccc1OC)(=O)=O)=O	0.314607	0.120301	0.221154	0.086614	0.166667	0.185185	0.090909	0.201835	0.108844	0.319149
CCOC(N(CC1)CCN1S(c(cc1)cc([N+]([O-])=O)c1OC)(=O)=O)=O	0.3	0.120301	0.175926	0.086614	0.214286	0.196262	0.078652	0.29703	0.124138	0.192308
Cc(cc1)ccc1S(N(CC1)CCN1C(c(cccc1OC)c1OC)=O)(=O)=O	0.3	0.120301	0.209524	0.078125	0.178218	0.185185	0.066667	0.224299	0.09396	0.227723
Cc(cc1)ccc1OCC(N(CC1)CCN1S(c(cc1)ccc1F)(=O)=O)=O	0.3	0.120301	0.209524	0.104	0.20202	0.185185	0.066667	0.235849	0.086667	0.227723
Cc(cc1)ccc1OCC(N(CC1)CCN1S(c(cc1)ccc1Cl)(=O)=O)=O	0.3	0.120301	0.209524	0.078125	0.19	0.185185	0.066667	0.235849	0.086667	0.227723
O=S(c(cc1)ccc1F)(N(CC1)CCC1OCCOc1ccccc1)=O	0.21875	0.120301	0.309278	0.112903	0.133333	0.230769	0.054945	0.224299	0.116438	0.252525
O=C(c1ccc(CC(CC2)CCN2S(c2ccccc2)(=O)=O)cc1)N1CCCC1	0.193878	0.120301	0.322917	0.112903	0.144231	0.219048	0.078652	0.212963	0.131944	0.252525
CC(C)CNC(c(cc1)cc(N=C(N2c3cc(F)ccc3)SCC(c3ccccc3)=O)c1C2=O)=O	0.066176	0.120253	0.148148	0.371901	0.122137	0.114286	0.059829	0.096552	0.116959	0.093525
O=C(c(cc1)ccc1S(N1CCCC1)(=O)=O)Nc1cccc(NC(c(cc2)ccc2S(N2CCCC2)(=O)=O)=O)c1	0.270588	0.12	0.311111	0.102564	0.145833	0.226804	0.115385	0.207921	0.1	0.277778
CN(C)C(CCC(CC1)CCN1S(c1ccccc1)(=O)=O)=O	0.241379	0.12	0.311111	0.121739	0.157895	0.214286	0.0875	0.207921	0.132353	0.25
[O-][N+](c(cc1)ccc1S(N1CCN(Cc2ccccc2)CC1)(=O)=O)=O	0.227273	0.12	0.296703	0.09322	0.157895	0.239583	0.048193	0.270833	0.115942	0.369048
CSc1ccc(CN(CC2)CCN2S(c2ccccc2)(=O)=O)cc1	0.213483	0.12	0.255319	0.102564	0.145833	0.19	0.060976	0.232323	0.107914	0.306818
O=C(CC(CC1)CCN1S(c1ccccc1)(=O)=O)N1CCCC1	0.213483	0.12	0.311111	0.112069	0.157895	0.226804	0.0875	0.22	0.124088	0.263736
CC(CC1)CCN1S(c(cc1)ccc1-c1noc(C(NCc2ccco2)=O)n1)(=O)=O	0.20354	0.12	0.303571	0.097902	0.131148	0.195122	0.084906	0.181102	0.109756	0.201681
CC(CC1)CCN1S(c(cc1)ccc1-c1nnc(C(NCc(cccc2)c2Cl)=O)o1)(=O)=O	0.20354	0.12	0.303571	0.097902	0.131148	0.195122	0.084906	0.181102	0.109756	0.211864
CC(CC1)CCN1S(c(cc1)ccc1-c1nnc(C(NCc2c(C)cccc2)=O)o1)(=O)=O	0.20354	0.12	0.303571	0.105634	0.131148	0.195122	0.084906	0.190476	0.109756	0.211864
O=C(c(cc1)ccc1S(N1CCOCC1)(=O)=O)NCC(N1c(cccc2)c2Cl)=NNC1=S	0.182609	0.12	0.327273	0.097902	0.131148	0.176	0.074766	0.181102	0.08982	0.211864
CC(Nc(cc1)ccc1S(N(CC1)CCN1c1nc(cccn2)c2s1)(=O)=O)=O	0.322917	0.119718	0.201754	0.121212	0.162162	0.232143	0.139785	0.205128	0.08125	0.300971
Cc(cc1)ccc1S(N1CCN(CCNC(c2c(C(F)(F)F)cccc2)=O)CC1)(=O)=O	0.245098	0.119718	0.234234	0.104478	0.162162	0.179487	0.070707	0.194915	0.108974	0.313725
CN(C1=O)C(SCC(Nc2ccccc2)=O)=Nc2c1scc2-c1ccccc1	0.104348	0.119718	0.113821	0.309735	0.131579	0.131148	0.104167	0.119048	0.138158	0.145299
O=C(/C=C/c1ccccc1)Nc(cc1)ccc1Br	0.178571	0.119658	0.135417	0.121495	0.086022	0.208791	0.3	0.141414	0.10687	0.218391
O=C(COc1ccccc1)Nc(cc1)ccc1Br	0.151163	0.119658	0.123711	0.121495	0.086022	0.182796	0.3	0.153061	0.098485	0.191011
CC(C)CCNC(c(cc1)cc(N=C(N2c3cc(F)ccc3)SCC(c(cc3)ccc3F)=O)c1C2=O)=O	0.065693	0.119497	0.130435	0.314961	0.112782	0.090278	0.059322	0.073826	0.097143	0.06993
Cc(cc1)ccc1OCC(Nc(cc1)ccc1S(N1CCCCCC1)(=O)=O)=O	0.325843	0.119403	0.207547	0.085938	0.142857	0.264706	0.127907	0.211009	0.108108	0.329787
COc1cccc(C(N(CC2)CCN2S(c(cc2)ccc2Cl)(=O)=O)=O)c1	0.311111	0.119403	0.230769	0.094488	0.176471	0.183486	0.065934	0.233645	0.086093	0.22549
O=C(CN(C(c1c2cccc1)=O)C2=O)Nc(cc1)ccc1S(N1CCCCC1)(=O)=O	0.296703	0.119403	0.230769	0.130081	0.153846	0.264706	0.141176	0.211009	0.093333	0.344086
COC(c(cc1)ccc1NC(C(CC1)CCN1S(c1ccccc1)(=O)=O)=O)=O	0.282609	0.119403	0.306122	0.112	0.142857	0.252427	0.182927	0.211009	0.138889	0.27551
CCc1ccc(CNC(CC(CC2)CCN2S(c2ccc(C)cc2)(=O)=O)=O)cc1	0.229167	0.119403	0.319588	0.094488	0.176471	0.205607	0.089888	0.178571	0.131034	0.22549
CS(N1CCC(Cc(cc2)ccc2C(NCc(cc2)ccc2F)=O)CC1)(=O)=O	0.156863	0.119403	0.347368	0.130081	0.153846	0.151786	0.089888	0.147826	0.131034	0.146789
CN(C1=O)C(SCC(N)=O)=Nc2c1scc2-c1ccccc1	0.072727	0.119403	0.113043	0.311321	0.142857	0.102564	0.089888	0.109244	0.131034	0.116071
Cc(cc1)ccc1S(N(CC(Nc(cc1)ccc1S(N1CCCCC1)(=O)=O)=O)c(cccc1)c1OC)(=O)=O	0.292453	0.119205	0.195122	0.104895	0.139344	0.254237	0.115385	0.198413	0.136646	0.309091
CC(CC1)CCN1S(c(cc1)ccc1C(Nc(cc1)ccc1-c1nc(cccc2)c2s1)=O)(=O)=O	0.256881	0.119205	0.324324	0.104895	0.139344	0.233333	0.115385	0.179688	0.095808	0.263158
CN(C1=O)C(SCC(Nc2cccc(Br)c2)=O)=Nc2c1scc2-c1ccccc1	0.096	0.119205	0.105263	0.316667	0.120968	0.112782	0.115385	0.118519	0.12963	0.133858
CN(C1=O)C(SCC(Nc2cc(F)ccc2)=O)=Nc2c1scc2-c1ccccc1	0.087302	0.119205	0.105263	0.373913	0.120968	0.121212	0.084112	0.110294	0.136646	0.125
CC(C)CC(N(CC1)CCN1S(c(cc1)ccc1[N+]([O-])=O)(=O)=O)=O	0.313253	0.119048	0.226804	0.083333	0.206522	0.2	0.073171	0.23	0.099291	0.26087
O=C(C(CC1)CCN1S(c1ccccc1)(=O)=O)NC1CCCC1	0.224719	0.119048	0.352273	0.111111	0.14433	0.212121	0.113924	0.217822	0.156716	0.247312
COc(cc1)ccc1-c1csc(N=C(N2CC=C)SCC(Nc(cc3)cc4c3OCCO4)=O)c1C2=O	0.130435	0.119048	0.099338	0.301471	0.097222	0.113333	0.097561	0.111111	0.097826	0.108844
CCOC(N(CC1)CCN1S(c(cc1)cc(C(Nc(cc2)ccc2Br)=O)c1F)(=O)=O)=O	0.333333	0.118881	0.179487	0.103704	0.171171	0.230088	0.215909	0.302752	0.10828	0.227273
CCOC(N(CC1)CCN1S(c(cc1)cc(C(Nc(cc2)ccc2Cl)=O)c1F)(=O)=O)=O	0.333333	0.118881	0.179487	0.120301	0.171171	0.230088	0.126316	0.302752	0.10828	0.227273
COc(cccc1)c1N(CC(Nc(cc1)ccc1S(N1CCCCC1)(=O)=O)=O)S(C)(=O)=O	0.319588	0.118881	0.210526	0.103704	0.150442	0.275229	0.114583	0.213675	0.12987	0.336634
CC(Nc(cc1)ccc1S(N1CCN(Cc2nc(cccc3)c3o2)CC1)(=O)=O)=O	0.319588	0.118881	0.221239	0.11194	0.160714	0.263636	0.126316	0.224138	0.09434	0.363636
CC(CC1)CCN1S(c(cc1)ccc1C(Nc(cc1)cc(C(c2c3cccc2)=O)c1C3=O)=O)(=O)=O	0.242718	0.118881	0.326923	0.103704	0.140351	0.208696	0.114583	0.173554	0.10828	0.238532
CC(CC1)CCN1S(c(cc1)ccc1C(Nc(cccc1C(c2c3cccc2)=O)c1C3=O)=O)(=O)=O	0.219048	0.118881	0.339806	0.11194	0.140351	0.188034	0.091837	0.183333	0.101266	0.216216
O=C(c1cc(-c(cc2)ccc2S(N2CCCC2)(=O)=O)ccc1)NCc(cc1)ccc1Br	0.207547	0.118881	0.326923	0.120301	0.150442	0.188034	0.138298	0.183333	0.122581	0.227273
O=C(CCC(CC1)CCN1S(c1ccccc1)(=O)=O)NCc(cc(cc1)F)c1F	0.196262	0.118881	0.301887	0.164062	0.150442	0.198276	0.080808	0.193277	0.115385	0.216216
CC(CC1)CCN1c(ccc(C(NCc1ccc(C)cc1)=O)c1)c1S(N1CCC(C)CC1)(=O)=O	0.174312	0.118881	0.301887	0.095588	0.150442	0.139344	0.091837	0.154472	0.115385	0.144068
O=C(CSc1ncnc2c1c(-c1ccccc1)cs2)Nc(cc1)ccc1Cl	0.103448	0.118881	0.112903	0.307018	0.07438	0.139344	0.114583	0.126984	0.115385	0.153846
CC(C)CNC(c(cc1)cc(N=C(N2c3cc(F)ccc3)SCc3c(C)cccc3)c1C2=O)=O	0.065217	0.11875	0.121429	0.3125	0.11194	0.097222	0.058824	0.080537	0.090395	0.076923
CCOC(CCC(Nc(cc1)ccc1S(N1CCC(C)CC1)(=O)=O)=O)=O	0.322222	0.118519	0.264706	0.09375	0.152381	0.27451	0.139535	0.198198	0.130137	0.285714
CCC(C)NC(CC(CC1)CCN1S(c(cc1)ccc1NC(C)=O)(=O)=O)=O	0.307692	0.118519	0.252427	0.111111	0.152381	0.27451	0.139535	0.198198	0.145833	0.285714
CCCCNC(CC(CC1)CCN1S(c(cc1)ccc1NC(C)=O)(=O)=O)=O	0.307692	0.118519	0.264706	0.102362	0.152381	0.25	0.139535	0.176991	0.1	0.298969
Cc(cc1)ccc1S(N1CCC(CC(NCc(cc2)ccc2F)=O)CC1)(=O)=O	0.226804	0.118519	0.316327	0.12	0.152381	0.203704	0.088889	0.176991	0.114865	0.223301
O=C(c(cc1)ccc1-c(cc1)ccc1S(N1CCCC1)(=O)=O)NCc(cc1)ccc1Cl	0.226804	0.118519	0.402174	0.09375	0.152381	0.192661	0.076923	0.198198	0.114865	0.235294
O=S(c(cc1)ccc1N(CCCC1)S1(=O)=O)(N1CCN(Cc2ccccc2)CC1)=O	0.20202	0.118519	0.264706	0.09375	0.130841	0.214953	0.042553	0.242991	0.114865	0.326316
O=C(CC(CC1)CCN1S(c1ccccc1)(=O)=O)NCc(cccc1)c1F	0.19	0.118519	0.316327	0.157025	0.130841	0.214953	0.088889	0.198198	0.122449	0.235294
CCOc(cccc1)c1N(CC(Nc(cc1)ccc1S(N1CCCCC1)(=O)=O)=O)S(c1ccccc1)(=O)=O	0.28972	0.118421	0.22314	0.119718	0.157025	0.262712	0.114286	0.216	0.142857	0.318182
N1(C(c2c(C1)cccc2)=O)[C@H](C(Nc1ccc(S(N2CCCCC2)(=O)=O)cc1)=O)CCSC	0.266055	0.118421	0.193548	0.111888	0.138211	0.241667	0.114286	0.169231	0.115152	0.318182
CC(CC1)CCN1S(c(cc1)ccc1-c1noc(C(NCc(cc2)ccc2N(C)C)=O)n1)(=O)=O	0.210526	0.118421	0.333333	0.096552	0.138211	0.18254	0.103774	0.169231	0.115152	0.198347
CC(CC1)CCN1S(c(cc1)ccc1-c1noc(C(NCc2ncccc2)=O)n1)(=O)=O	0.2	0.118421	0.321429	0.111888	0.138211	0.192	0.083333	0.1875	0.101796	0.208333
CC(c1cccc(NC(CSC(N(C)C2=O)=Nc3c2scc3-c2ccccc2)=O)c1)=O	0.095238	0.118421	0.112782	0.303279	0.12	0.11194	0.083333	0.109489	0.128834	0.124031
Cc1cc(NC(CSC(N(C)C2=O)=Nc3c2scc3-c2ccccc2)=O)c(C)cc1	0.078125	0.118421	0.104478	0.31405	0.12	0.103704	0.073394	0.109489	0.128834	0.115385
O=C(c(cc1)ccc1S(N1CCCCC1)(=O)=O)Nc1cccc(NC(c(cc2)ccc2S(N2CCCCC2)(=O)=O)=O)c1	0.264368	0.11811	0.304348	0.10084	0.142857	0.222222	0.1125	0.203883	0.090909	0.285714
NC(c1ccc(CC(CC2)CCN2S(c2ccccc2)(=O)=O)cc1)=O	0.195652	0.11811	0.348315	0.12931	0.142857	0.222222	0.1125	0.215686	0.147059	0.258065
COc(cccc1)c1N(CC(Nc(cc1)ccc1S(N1CCOCC1)(=O)=O)=O)S(C)(=O)=O	0.316327	0.118056	0.208696	0.102941	0.159292	0.272727	0.125	0.222222	0.121795	0.307692
Cn(cc1)c(cc2)c1cc2S(N(CC1)CCN1C(Nc(cc1)ccc1OC)=O)(=O)=O	0.30303	0.118056	0.168067	0.086957	0.169643	0.186441	0.136842	0.211864	0.086957	0.236364
O=C(CC(CC1)CCN1S(c1ccccc1)(=O)=O)NCc(cc1)cc2c1OCO2	0.172727	0.118056	0.311321	0.12782	0.12931	0.206897	0.102041	0.191667	0.11465	0.225225
CCc(cc1)ccc1NC(CN(C=Nc1c2c(-c3ccccc3)cs1)C2=O)=O	0.112069	0.118056	0.112	0.315789	0.12931	0.147541	0.113402	0.144	0.11465	0.152542
CC(C)NC(c(cc1)cc(N=C(N2c3cc(F)ccc3)SCC(c3c(C)cc(C)cc3)=O)c1C2=O)=O	0.072464	0.118012	0.104895	0.320312	0.119403	0.081633	0.058333	0.08	0.108571	0.068966
Cc(cccc1)c1OCC(Nc(cc1)ccc1S(N1CCCC1)(=O)=O)=O	0.318681	0.117647	0.226415	0.101562	0.150943	0.271845	0.137931	0.229358	0.121622	0.336842
CCOCC(NCCN(CC1)CCN1S(c(cc1)ccc1OC)(=O)=O)=O	0.276596	0.117647	0.214953	0.084615	0.184466	0.18018	0.087912	0.196429	0.114094	0.309278
O=C(c1ccncc1)NC(C1)C1(CC1)CCN1S(c1ccccc1)(=O)=O	0.188119	0.117647	0.3	0.110236	0.119266	0.201835	0.1	0.218182	0.106667	0.221154
Cc(ccc(NC(CSC(N(C)C1=O)=Nc2c1scc2-c1ccccc1)=O)c1)c1F	0.094488	0.117647	0.103704	0.311475	0.119048	0.119403	0.092593	0.108696	0.134969	0.131783
Cc(cc1)cc(Cl)c1NC(CSC(N(C)C1=O)=Nc2c1scc2-c1ccccc1)=O	0.094488	0.117647	0.120301	0.300813	0.119048	0.111111	0.082569	0.125	0.128049	0.131783
CN(C1=O)C(SCC(Nc(cc(cc2)F)c2F)=O)=Nc2c1scc2-c1ccccc1	0.085938	0.117647	0.120301	0.344538	0.119048	0.111111	0.072727	0.116788	0.121212	0.131783
Cc(cc(cc1)F)c1NC(CSC(N(C)C1=O)=Nc2c1scc2-c1ccccc1)=O	0.077519	0.117647	0.103704	0.333333	0.128	0.102941	0.072727	0.108696	0.128049	0.114504
CCN(C1=O)C(SCC(N)=O)=Nc2c1scc2-c1ccccc1	0.071429	0.117647	0.12069	0.305556	0.140187	0.10084	0.1	0.107438	0.129252	0.104348
CCOC(N(CC1)CCN1S(c(cc1)cc(C(Nc(cc2)cc(Cl)c2Cl)=O)c1F)(=O)=O)=O	0.313131	0.117241	0.186441	0.10219	0.168142	0.215517	0.112245	0.297297	0.106918	0.212389
CC(Nc(cc1)ccc1S(N(CC1)CCN1c1nc(Nc2ccc(C)cc2)cc(C)n1)(=O)=O)=O	0.3	0.117241	0.176471	0.094203	0.128205	0.205128	0.112245	0.190083	0.079755	0.268519
CCOc(cc1)ccc1NC(C(NCCN(CC1)CCN1S(c1ccc(C)cc1)(=O)=O)=O)=O	0.287129	0.117241	0.206897	0.070922	0.189189	0.205128	0.112245	0.2	0.121019	0.330097
O=C(c1cccc(-c(cc2)ccc2S(N2CCCCC2)(=O)=O)c1)NCc(cc1)ccc1F	0.203704	0.117241	0.320755	0.143939	0.147826	0.184874	0.068627	0.180328	0.113924	0.234234
CCN(C1=O)C(SCC(Nc2ccccc2)=O)=Nc2c1scc2-c1ccccc1	0.111111	0.117241	0.12	0.301724	0.128205	0.128	0.112245	0.125	0.135484	0.132231
O=C1N(c2ccccc2)C(SCCOc2ccccc2)=Nc2c1c(-c1ccccc1)cs2	0.065574	0.117241	0.076923	0.480392	0.081967	0.093023	0.048077	0.099237	0.093168	0.087302
COc(cc1)ccc1OCC(N(CC1)CCN1S(c(cc1)ccc1OC)(=O)=O)=O	0.337349	0.117188	0.222222	0.090909	0.202128	0.196078	0.084337	0.25	0.097902	0.242105
Cc(cc1)ccc1S(N(CC1)CCN1C(c(cc1)ccc1OC)=O)(=O)=O	0.321429	0.117188	0.234694	0.064516	0.177083	0.184466	0.084337	0.22549	0.090278	0.229167
CCC(NCCN(CC1)CCN1S(c1ccc(C)cc1)(=O)=O)=O	0.275862	0.117188	0.234694	0.090909	0.189474	0.184466	0.084337	0.201923	0.105634	0.340909
O=C(CCC(CC1)CCN1S(c1ccccc1)(=O)=O)N1CCCC1	0.21978	0.117188	0.301075	0.109244	0.153061	0.22	0.084337	0.22549	0.121429	0.255319
CC(C)CN(C=Nc1c2c(-c3ccccc3)cs1)C2=O	0.057143	0.117188	0.09009	0.32	0.107843	0.099099	0.046512	0.106195	0.113475	0.092593
O=C(c(cc1)ccc1S(N1CCCC1)(=O)=O)NCC(N1c2cc(C(F)(F)F)ccc2)=NNC1=S	0.186441	0.116883	0.304348	0.141844	0.11811	0.161538	0.0625	0.157895	0.100592	0.204918
CCN(C1=O)C(SCC(Nc2cccc(Br)c2)=O)=Nc2c1scc2-c1ccccc1	0.102362	0.116883	0.111111	0.308943	0.11811	0.110294	0.122642	0.124088	0.127273	0.122137
CCN(C1=O)C(SCC(Nc2cc(F)ccc2)=O)=Nc2c1scc2-c1ccccc1	0.09375	0.116883	0.111111	0.364407	0.11811	0.118519	0.091743	0.115942	0.134146	0.113636
CC(C(Nc(cc1)ccc1S(N1CCCCC1)(=O)=O)=O)N(c1ccccc1)S(C)(=O)=O	0.315217	0.116788	0.259615	0.126984	0.138889	0.269231	0.123596	0.205357	0.128378	0.347368
COc1cccc(C(N(CC2)CCN2S(c(cc2)ccc2[N+]([O-])=O)(=O)=O)=O)c1	0.301075	0.116788	0.224299	0.092308	0.182692	0.178571	0.06383	0.227273	0.084416	0.219048
COc(cc1)ccc1S(N1CCN(CCNC(c2cc(OC)cc(OC)c2)=O)CC1)(=O)=O	0.273684	0.116788	0.247619	0.092308	0.160377	0.178571	0.086957	0.19469	0.098684	0.306122
COc(cc1)ccc1OCC(NCCN(CC1)CCN1S(c(cc1)ccc1OC)(=O)=O)=O	0.273684	0.116788	0.212963	0.092308	0.160377	0.178571	0.086957	0.205357	0.10596	0.306122
Cc(cc1)ccc1S(N1CCC(CC(NCc(cc2)ccc2N(C)C)=O)CC1)(=O)=O	0.234694	0.116788	0.31	0.092308	0.149533	0.2	0.111111	0.173913	0.120805	0.219048
CC(CS(N1c(cc2)ccc2S(N2CCN(Cc3ccccc3)CC2)(=O)=O)(=O)=O)C1=O	0.222222	0.116788	0.284314	0.100775	0.149533	0.233645	0.052632	0.238532	0.120805	0.333333
O=C(c1ccc(CC(CC2)CCN2S(c2ccccc2)(=O)=O)cc1)N1CCOCC1	0.186275	0.116788	0.31	0.11811	0.138889	0.211009	0.086957	0.216216	0.120805	0.242718
OC(CCC(CC1)CCN1S(c1ccccc1)(=O)=O)=O	0.228916	0.116667	0.333333	0.118182	0.155556	0.228261	0.094595	0.221053	0.121212	0.267442
O=C(CN(C(c1c2cccc1)=O)C2=O)Nc(cc1)ccc1Br	0.133333	0.116667	0.108911	0.138889	0.106383	0.153061	0.306452	0.126214	0.080292	0.159574
CC(C)NC(c(cc1)cc(N=C(N2c3cc(F)ccc3)SCC(c3c(C)ccc(C)c3)=O)c1C2=O)=O	0.071429	0.116564	0.103448	0.315385	0.109489	0.080537	0.057377	0.078947	0.113636	0.068027
O=C(c(cc1)ccc1S(N1CCCC1)(=O)=O)NCC(N1c(cc2)ccc2F)=NNC1=S	0.201835	0.116438	0.330189	0.117647	0.117647	0.173554	0.067961	0.169355	0.10625	0.221239
CC(C)c(cc1)ccc1S(N(CC1)CCN1C(c(c(F)ccc1)c1F)=O)(=O)=O	0.333333	0.116279	0.22	0.127119	0.2	0.205882	0.083333	0.247525	0.089655	0.252632
CC(C)(C)C(NCCN(CC1)CCN1S(c1ccc(C)cc1)(=O)=O)=O	0.302326	0.116279	0.232323	0.081301	0.175258	0.182692	0.096386	0.2	0.097222	0.337079
COc(cc1)ccc1S(N(CC1)CCC1NC(NC1CCCC1)=O)(=O)=O	0.272727	0.116279	0.370787	0.072581	0.151515	0.205882	0.109756	0.2	0.144928	0.226804
O=C(c(cc1)ccc1S(N1CCCCC1)(=O)=O)Nc1c(cccc2NC(c(cc3)ccc3S(N3CCCCC3)(=O)=O)=O)c2ccc1	0.244444	0.116279	0.326087	0.099174	0.163265	0.194175	0.096386	0.188679	0.082192	0.265957
CC(C)CNC(c(cc1)ccc1-c(cc1)ccc1S(N1CCCC1)(=O)=O)=O	0.244444	0.116279	0.311828	0.117647	0.163265	0.205882	0.083333	0.188679	0.120567	0.239583
O=C(CC(CC1)CCN1S(c1ccccc1)(=O)=O)NC1CCCC1	0.217391	0.116279	0.355556	0.136752	0.14	0.217822	0.096386	0.223301	0.153285	0.252632
O=C(C(CC1)CCN1c1nccnc1)Nc(cc1)ccc1Br	0.154639	0.116279	0.109091	0.099174	0.106796	0.12844	0.318841	0.125	0.089655	0.144231
CN(C1=O)C(SCC(Nc2cc(C(F)(F)F)ccc2)=O)=Nc2c1scc2-c1ccccc1	0.093023	0.116129	0.10219	0.306452	0.117188	0.109489	0.081081	0.107143	0.126506	0.121212
CCN(C1=O)C(SCC(Nc2c(C)ccc(C)c2)=O)=Nc2c1scc2-c1ccccc1	0.084615	0.116129	0.110294	0.306452	0.117188	0.101449	0.081081	0.115108	0.126506	0.104478
CCn(cc1)c(cc2)c1cc2S(N(CC1)CCN1C(OC(C)(C)C)=O)(=O)=O	0.435294	0.115942	0.168142	0.091603	0.180952	0.166667	0.086022	0.247706	0.098039	0.183486
Cc(cccc1)c1OCC(Nc(cc1)ccc1S(N1CCCCC1)(=O)=O)=O	0.311828	0.115942	0.222222	0.1	0.148148	0.266667	0.134831	0.225225	0.112583	0.34375
CC(C(Nc(cc1)ccc1S(N1CCOCC1)(=O)=O)=O)N(c1ccccc1)S(C)(=O)=O	0.311828	0.115942	0.257143	0.125984	0.148148	0.266667	0.134831	0.214286	0.12	0.316327
CC(Nc(cc1)ccc1S(N1CCC(CC(NCc2ccc(C)cc2)=O)CC1)(=O)=O)=O	0.297872	0.115942	0.306931	0.1	0.148148	0.266667	0.134831	0.182609	0.112583	0.29
O=C(CCN(C(c1c2cccc1)=O)C2=O)Nc(cc1)ccc1S(N1CCOCC1)(=O)=O	0.284211	0.115942	0.222222	0.117188	0.169811	0.254717	0.134831	0.20354	0.090909	0.316327
COc(cc1)ccc1S(N(CC1)CCC1NC(NCC1CCCCC1)=O)(=O)=O	0.244898	0.115942	0.333333	0.083333	0.137615	0.1875	0.10989	0.172414	0.142857	0.205607
O=C(c(cc1)ccc1S(N1CCOCC1)(=O)=O)Nc1cccc2ccccc12	0.22	0.115942	0.306931	0.1	0.169811	0.1875	0.097826	0.192982	0.076923	0.228571
O=C1N(Cc2ccccc2)CCN(C(CC2)CCN2S(c(cc2)ccc2Cl)(=O)=O)C1=O	0.173077	0.115942	0.306931	0.091603	0.127273	0.220183	0.063158	0.20354	0.12	0.264706
Cc(cc1)ccc1-c1nc(NC(CSC(N2CC=C)=Nc(scc3-c(cc4)ccc4F)c3C2=O)=O)ns1	0.110294	0.115854	0.110345	0.323077	0.100719	0.094595	0.065574	0.114865	0.100559	0.104895
CC(Nc(cc1)ccc1S(N(CC1)CCN1C(c1cc(-n2nnnc2)ccc1)=O)(=O)=O)=O	0.333333	0.115646	0.213675	0.116788	0.165217	0.232759	0.121212	0.237288	0.092025	0.275229
CC(Nc(cc1)ccc1S(N(CC1)CCN1c1nc(cccc2)c2n2c1ccc2)(=O)=O)=O	0.306931	0.115646	0.213675	0.100719	0.145299	0.232759	0.11	0.196721	0.078788	0.299065
CC(Nc(cc1)ccc1NC(CSC(N(C)C1=O)=Nc2c1scc2-c1ccccc1)=O)=O	0.109244	0.115646	0.109375	0.307692	0.12605	0.134921	0.11	0.114504	0.133758	0.14876
CN(C1=O)C(SCC(Nc(cc2)ccc2Cl)=O)=Nc2c1scc2-c1ccccc1	0.109244	0.115646	0.109375	0.307692	0.12605	0.134921	0.11	0.114504	0.133758	0.14876
NC(N(c1ccccc1)C(SCC(Nc1nc(-c2ccccc2)cs1)=O)=N1)=CC1=O	0.090909	0.115646	0.126984	0.330435	0.107438	0.117188	0.09901	0.123077	0.1125	0.120968
O=C(CN(C=Nc1c2scc1-c1ccccc1)C2=O)Nc1cc(F)ccc1	0.081967	0.115646	0.109375	0.318966	0.098361	0.134921	0.088235	0.140625	0.1125	0.130081
COc(cc1)ccc1S(N(CC1)CCN1C(c1cccs1)=O)(=O)=O	0.329412	0.115385	0.217822	0.098361	0.197917	0.192308	0.082353	0.23301	0.089041	0.237113
CC(C)c(cc1)ccc1S(N(CC1)CCN1C(c(cc1)ccc1OC)=O)(=O)=O	0.329412	0.115385	0.23	0.072	0.173469	0.192308	0.095238	0.23301	0.096552	0.22449
O=C(CCC(CC1)CCN1S(c1ccccc1)(=O)=O)Nc1ccccc1	0.255556	0.115385	0.308511	0.12605	0.15	0.252525	0.135802	0.221154	0.119718	0.290323
O=S(c(cc1)ccc1-c1ccccc1)(N1CCN(Cc2ccncc2)CC1)=O	0.215054	0.115385	0.268041	0.12605	0.15	0.203883	0.045455	0.257426	0.111888	0.318681
CCN(C1=O)C(SCC(Nc2cc(F)c(C)cc2)=O)=Nc2c1scc2-c1ccccc1	0.100775	0.115385	0.109489	0.304	0.116279	0.116788	0.1	0.114286	0.13253	0.120301
CCN(C1=O)C(SCC(Nc(cc(cc2)F)c2F)=O)=Nc2c1scc2-c1ccccc1	0.092308	0.115385	0.125926	0.336066	0.116279	0.108696	0.080357	0.122302	0.119048	0.120301
CCN(C1=O)C(SCC(Nc(cc2)c(C)cc2F)=O)=Nc2c1scc2-c1ccccc1	0.083969	0.115385	0.109489	0.325203	0.125	0.100719	0.080357	0.114286	0.125749	0.103704
CC(Nc(cc1)ccc1S(N(CC1)CCN1C(COc(cc1)ccc1Br)=O)(=O)=O)=O	0.382022	0.115108	0.220183	0.090909	0.179245	0.264151	0.2	0.245455	0.083333	0.3
COc(cc1)ccc1S(N1CCN(CC(Nc(cccc2)c2OC)=O)CC1)(=O)=O	0.294737	0.115108	0.220183	0.099237	0.157407	0.229358	0.096774	0.234234	0.111842	0.313131
CC(Nc(cc1)ccc1S(N1CCC(CC(NCc(cc2)ccc2Cl)=O)CC1)(=O)=O)=O	0.294737	0.115108	0.303922	0.099237	0.146789	0.264151	0.133333	0.181034	0.104575	0.287129
COc(cc1)ccc1S(N1CCN(CCNC(C2CCCCC2)=O)CC1)(=O)=O	0.28125	0.115108	0.231481	0.074627	0.157407	0.185841	0.108696	0.191304	0.126667	0.3
Cc(cc1)ccc1S(N1CCN(CCNC(Cc(cc2)ccc2Cl)=O)CC1)(=O)=O	0.242424	0.115108	0.220183	0.090909	0.157407	0.175439	0.073684	0.191304	0.104575	0.313131
O=C(c1cccc(-c(cc2)ccc2S(N2CCCCC2)(=O)=O)c1)Nc1ccccc1	0.242424	0.115108	0.254717	0.133858	0.126126	0.229358	0.108696	0.201754	0.111842	0.3
CCNC(c1nc(-c(cc2)ccc2S(N2CCC(C)CC2)(=O)=O)no1)=O	0.23	0.115108	0.303922	0.099237	0.146789	0.185841	0.108696	0.181034	0.104575	0.214953
CC(Nc(cc1)ccc1S(N(CC1)CCC1n1c2ncccc2nc1C(F)(F)F)(=O)=O)=O	0.303922	0.114865	0.243478	0.1	0.163793	0.263158	0.12	0.185484	0.091463	0.261261
CCc(cccc1)c1N(CC(Nc(cc1)ccc1S(N1CCOCC1)(=O)=O)=O)S(c1ccccc1)(=O)=O	0.291262	0.114865	0.232759	0.124088	0.163793	0.263158	0.12	0.214876	0.125786	0.308411
O=C(COc(ccc1ccccc11)c1Br)Nc(cc1)ccc1S(N1CCCCCC1)(=O)=O	0.266667	0.114865	0.222222	0.107914	0.163793	0.263158	0.142857	0.214876	0.104938	0.320755
O=C(c(cc1)ccc1S(N1CCCCC1)(=O)=O)NCC(N1c(cc2)ccc2F)=NNC1=S	0.198198	0.114865	0.324074	0.115942	0.115702	0.170732	0.066667	0.166667	0.09816	0.22807
O=C(c(cc1)ccc1S(N1CCCCC1)(=O)=O)NCc1nnnn1-c(cc1)cc(F)c1F	0.198198	0.114865	0.311927	0.115942	0.115702	0.170732	0.076923	0.166667	0.09816	0.217391
CN(C1=O)C(SCC(Nc(cc2)ccc2F)=O)=Nc2c1scc2-c1ccccc1	0.108333	0.114865	0.108527	0.327586	0.125	0.133858	0.108911	0.113636	0.132911	0.147541
COC(c1cc(NC(CN(C=Nc2c3c(-c4ccccc4)cs2)C3=O)=O)cc(C(OC)=O)c1)=O	0.099174	0.114865	0.108527	0.316239	0.106557	0.125	0.087379	0.139535	0.111801	0.12
S(N1CCC(CC1)OC1CCN(CC1)C)(=O)(=O)c1ccccc1	0.223529	0.114754	0.325581	0.086957	0.139785	0.210526	0.064103	0.204082	0.119403	0.247191
CN(C1=O)C(SCC(Nc(cc2)cc3c2OCCO3)=O)=Nc2c1scc2-c1ccccc1	0.1	0.11465	0.108696	0.301587	0.124031	0.124088	0.099099	0.113475	0.131737	0.136364
O=C(c(cc1)cc(N=C(N2c3cc(F)ccc3)SCc(cccc3)c3F)c1C2=O)N1CCCC1	0.075188	0.11465	0.116788	0.301587	0.124031	0.092199	0.051724	0.097902	0.092486	0.094891
CC(C)NC(c(cc1)cc(N=C(N2c3cc(F)ccc3)SCC(c3ccc(C)cc3)=O)c1C2=O)=O	0.075188	0.11465	0.108696	0.322581	0.115385	0.084507	0.06087	0.082759	0.111765	0.071429
CC(Nc(cc1)ccc1S(N(CC1)CCN1c(cc1)ccc1OC)(=O)=O)=O	0.373494	0.114504	0.203883	0.08871	0.148515	0.25	0.148148	0.207547	0.088435	0.315217
COc(cc1)ccc1C(Nc(cc1)ccc1S(N1CCCCCC1)(=O)=O)=O	0.341176	0.114504	0.265306	0.071429	0.137255	0.262626	0.148148	0.196262	0.103448	0.315217
CC(C)NC(CC(CC1)CCN1S(c(cc1)ccc1NC(C)=O)(=O)=O)=O	0.341176	0.114504	0.278351	0.115702	0.148515	0.27551	0.148148	0.196262	0.126761	0.315217
O=C(CC(CC1)CCN1S(c1ccccc1)(=O)=O)NC1CCCCC1	0.212766	0.114504	0.347826	0.134454	0.137255	0.213592	0.094118	0.219048	0.151079	0.247423
O=C(CC(CC1)CCN1S(c1ccccc1)(=O)=O)NC1CCCCCC1	0.212766	0.114504	0.347826	0.134454	0.137255	0.213592	0.094118	0.219048	0.151079	0.247423
CC(Nc(cc1)ccc1S(N1CCN(Cc2cc([N+]([O-])=O)ccc2)CC1)(=O)=O)=O	0.347826	0.114286	0.240741	0.10687	0.17757	0.285714	0.131868	0.243243	0.103896	0.378947
CCc1ccc(CNC(CCC(CC2)CCN2S(c(cc2)ccc2F)(=O)=O)=O)cc1	0.24	0.114286	0.300971	0.115385	0.2	0.19469	0.084211	0.179487	0.125828	0.212963
CCN(Cc1ccccc1)S(c(cc1)ccc1S(N1CCN(CCC#N)CC1)(=O)=O)(=O)=O	0.227723	0.114286	0.240741	0.08209	0.188679	0.216216	0.040404	0.221239	0.14094	0.350515
CC(CC1)CCN1S(c1cn(C)c(C(NCc2ccc(C)cc2)=O)c1)(=O)=O	0.180952	0.114286	0.300971	0.090226	0.166667	0.163793	0.084211	0.189655	0.125828	0.18018
CC(CC1)CCN1S(c1ccc(CNC(c(cc2)ccc2OC)=O)s1)(=O)=O	0.158879	0.114286	0.300971	0.090226	0.145455	0.144068	0.107527	0.140496	0.118421	0.13913
CC1CN(CCCNC(CC(CC2)CCN2S(c(cc2)ccc2NC(C)=O)(=O)=O)=O)CCC1	0.264151	0.114094	0.230769	0.091549	0.133333	0.239316	0.118812	0.15625	0.104294	0.305556
CC(CC1)CCN1S(c(cc1)ccc1-c1nnc(C(NCc(cc2)ccc2F)=O)o1)(=O)=O	0.207207	0.114094	0.333333	0.115108	0.142857	0.188525	0.086538	0.174603	0.111111	0.205128
CN(C1=O)C(SCC(Nc(cccc2)c2F)=O)=Nc2c1scc2-c1ccccc1	0.089431	0.114094	0.107692	0.324786	0.123967	0.115385	0.07619	0.112782	0.125	0.128
C=CCNC(C(Nc(cc1)ccc1Br)=O)=O	0.17284	0.114035	0.141304	0.074074	0.089888	0.164835	0.321429	0.123711	0.076336	0.172414
CCN(CC)C(N(CC1)CCN1S(c1ccc(C)cc1)(=O)=O)=O	0.346154	0.113821	0.236559	0.086207	0.215909	0.195876	0.076923	0.239583	0.10219	0.272727
O=S(c1ccccc1)(N1CCN(Cc2ccncc2)CC1)=O	0.206897	0.113821	0.277778	0.105263	0.138298	0.195876	0.05	0.252632	0.110294	0.317647
O=C(CCC(CC1)CCN1S(c1ccccc1)(=O)=O)NC1CCCC1	0.210526	0.113636	0.344086	0.123967	0.147059	0.211538	0.093023	0.216981	0.15	0.244898
CC(C)(C)OC(N(CC1)CCN1S(c(cc1)cc2c1N=CNS2(=O)=O)(=O)=O)=O	0.420455	0.113475	0.153846	0.097744	0.154545	0.152542	0.072165	0.241071	0.06875	0.168142
Cc(cc(cc1)OCC(Nc(cc2)ccc2S(N2CCCCCC2)(=O)=O)=O)c1Br	0.302083	0.113475	0.205357	0.089552	0.133929	0.247706	0.142857	0.198276	0.103226	0.306931
Cc(cc1)ccc1NC(N(CC1)CCN1S(c(cc1)cc2c1n(C)cc2)(=O)=O)=O	0.302083	0.113475	0.173913	0.089552	0.175926	0.182609	0.130435	0.208696	0.082278	0.245283
COc(cc1)ccc1S(N(CC1)CCC1NC(NCC1OCCC1)=O)(=O)=O	0.237624	0.113475	0.323529	0.081481	0.144144	0.182609	0.11828	0.168067	0.14	0.2
O=C(CC(CC1)CCN1S(c(cc1)ccc1Cl)(=O)=O)NCc1cc(F)ccc1	0.213592	0.113475	0.31068	0.168	0.144144	0.225225	0.083333	0.188034	0.103226	0.233645
CCc(cc1)ccc1S(N(CC1)CCN1C(CCN1CCc2ccccc2)C1=O)(=O)=O	0.213592	0.113475	0.261682	0.097744	0.175926	0.225225	0.061224	0.230088	0.13245	0.32
O=C(c1c2cccc1)NN(c(cc1)ccc1S(N1CCN(Cc3ccccc3)CC1)(=O)=O)C2=O	0.190476	0.113475	0.261682	0.106061	0.165138	0.20354	0.04	0.230088	0.103226	0.32
COCCN(Cc1cccc(C(Nc(cc2)ccc2S(N2CCCCC2)(=O)=O)=O)c11)C1=O	0.298077	0.113333	0.208333	0.090909	0.151261	0.237288	0.106796	0.18254	0.09697	0.302752
CC(Nc(cc1)ccc1S(N1CCN(Cc2c(C)oc(-c(cc3)ccc3OC)n2)CC1)(=O)=O)=O	0.298077	0.113333	0.178862	0.098592	0.132231	0.216667	0.128713	0.201613	0.103659	0.302752
O=C(CSc1ncnc(-c2ccccc2)c1)Nc(cc1)ccc1S(N1CCCCC1)(=O)=O	0.25	0.113333	0.228814	0.181818	0.132231	0.247863	0.106796	0.211382	0.110429	0.314815
CCCc(cc1)ccc1S(N1CCN(Cc(n2-c3ccccc3)nc3c2nccc3)CC1)(=O)=O	0.205357	0.113333	0.208333	0.122302	0.151261	0.206612	0.045872	0.211382	0.09697	0.302752
CCN(C1=O)C(SCC(Nc(cc2)ccc2Cl)=O)=Nc2c1scc2-c1ccccc1	0.115702	0.113333	0.115385	0.3	0.122951	0.131783	0.117647	0.120301	0.13125	0.136
CCN(C1=O)C(SCC(Nc(cc2)ccc2NC(C)=O)=O)=Nc2c1scc2-c1ccccc1	0.115702	0.113333	0.115385	0.3	0.122951	0.131783	0.117647	0.120301	0.13125	0.136
CCOc(cccc1)c1NC(CN(C=Nc1c2c(-c3ccccc3)cs1)C2=O)=O	0.106557	0.113333	0.10687	0.3	0.132231	0.131783	0.075472	0.146154	0.117284	0.126984
CC(C)NC(c(cc1)cc(N=C(N2c3cc(F)ccc3)SCC(c(cc3)ccc3OC)=O)c1C2=O)=O	0.074074	0.113208	0.107143	0.31746	0.113636	0.083333	0.068966	0.081633	0.110465	0.078014
CCCNC(c(cc1)cc(N=C(N2c3cc(F)ccc3)SCc(cccc3)c3F)c1C2=O)=O	0.066176	0.113208	0.123188	0.307087	0.113636	0.083333	0.059829	0.081633	0.085227	0.078014
CC(C)CNC(c(cc1)cc(N=C(N2c3cc(F)ccc3)SCc(cc3)ccc3Cl)c1C2=O)=O	0.066176	0.113208	0.123188	0.307087	0.113636	0.098592	0.059829	0.081633	0.085227	0.078014
C=CCN1C(SCC(NCc(cc2)cc3c2OCO3)=O)=Nc(scc2-c(cc3)ccc3F)c2C1=O	0.091549	0.113095	0.130137	0.323308	0.097902	0.099338	0.072	0.104575	0.086486	0.094595
CC(C)NC(c(cc1)cc(N=C(N2c3cc(F)ccc3)SCC(c3c[nH]c4c3cccc4)=O)c1C2=O)=O	0.068966	0.113095	0.114865	0.303704	0.113475	0.084967	0.055118	0.090323	0.104396	0.08
COc(cc1)ccc1C(N(CC1)CCN1S(c(cc1)ccc1OC)(=O)=O)=O	0.358974	0.112903	0.247312	0.067227	0.186813	0.193878	0.089744	0.237113	0.085714	0.241758
Cc1c(C(Nc(cc2)ccc2S(N2CCCCCC2)(=O)=O)=O)snn1	0.318182	0.112782	0.211538	0.096	0.145631	0.245098	0.130952	0.192661	0.094595	0.308511
COc(cc1)ccc1S(N(CC1)CCC1NC(N1CCCCCC1)=O)(=O)=O	0.274725	0.112782	0.326316	0.070312	0.145631	0.209524	0.104651	0.192661	0.132867	0.217822
CC(C)(C)c(cc1)ccc1S(N1CCN(C/C=C/c2ccccc2)CC1)(=O)=O	0.26087	0.112782	0.247525	0.087302	0.145631	0.198113	0.043956	0.214953	0.117241	0.308511
Cc(cc(cc1)Cl)c1OCC(Nc(cc1)ccc1S(N1CCCCCC1)(=O)=O)=O	0.3125	0.112676	0.20354	0.088889	0.132743	0.268519	0.129032	0.217391	0.102564	0.316832
COc(cc1)ccc1S(N1CCN(CCC(Nc(cccc2)c2F)=O)CC1)(=O)=O	0.298969	0.112676	0.214286	0.130769	0.163636	0.223214	0.105263	0.217391	0.109677	0.357143
CC(C)c(cc1)ccc1S(N1CCN(CC(Nc(cccc2)c2OC)=O)CC1)(=O)=O	0.285714	0.112676	0.214286	0.105263	0.153153	0.234234	0.09375	0.238938	0.124183	0.303922
N#Cc(cc1)ccc1S(N(CC1)CCC1(CC1CC1)NC(c1ccccc1)=O)(=O)=O	0.2	0.112676	0.307692	0.105263	0.142857	0.234234	0.105263	0.238938	0.131579	0.242991
CCN(C1=O)C(SCC(Nc(cc2)ccc2F)=O)=Nc2c1scc2-c1ccccc1	0.114754	0.112583	0.114504	0.319328	0.121951	0.130769	0.116505	0.119403	0.130435	0.134921
CC(CC1)Cc2c1c(C(N(c1ccccc1)C(SCC(Nc(cccc1)c1F)=O)=N1)=O)c1s2	0.114504	0.1125	0.130435	0.304688	0.121212	0.129496	0.086957	0.118881	0.129412	0.141791
CC(C)CNC(c(cc1)cc(N=C(N2c3cc(F)ccc3)SCc(cccc3)c3F)c1C2=O)=O	0.065693	0.1125	0.122302	0.325397	0.112782	0.097902	0.059322	0.081081	0.097143	0.077465
O=C(C(CC1)CCN1S(c1ccccc1)(=O)=O)Nc1ccccc1	0.27381	0.112	0.314607	0.122807	0.147368	0.255319	0.178082	0.222222	0.125	0.295455
CC(Nc(cc1)ccc1S(N(CC1)CCN1C(c(cc1)ccc1OC)=O)(=O)=O)=O	0.409639	0.11194	0.23301	0.078125	0.166667	0.254902	0.142857	0.235849	0.086667	0.305263
COc(ccc(C(N(CC1)CCN1S(c(cc1)ccc1Cl)(=O)=O)=O)c1)c1OC	0.314607	0.11194	0.27	0.069767	0.166667	0.185185	0.078652	0.224299	0.086667	0.227723
COc(cc1)ccc1S(N(CC1)CCN1C(COc(cc1)ccc1Cl)=O)(=O)=O	0.314607	0.11194	0.209524	0.078125	0.19	0.185185	0.078652	0.235849	0.086667	0.227723
COc1cccc(C(N(CC2)CCN2S(c(cc2)ccc2F)(=O)=O)=O)c1OC	0.3	0.11194	0.209524	0.104	0.19	0.185185	0.066667	0.224299	0.086667	0.227723
O=C(CCC(CC1)CCN1S(c1ccccc1)(=O)=O)NC1CCCCCC1	0.206186	0.11194	0.336842	0.121951	0.144231	0.207547	0.090909	0.212963	0.147887	0.24
CC(C)c(cc1)ccc1S(N1CCN(CC(Nc2c(C(F)(F)F)cccc2)=O)CC1)(=O)=O	0.282828	0.111888	0.223214	0.121212	0.151786	0.221239	0.104167	0.226087	0.101911	0.300971
CCOc(cccc1)c1NC(CN(CC1)CCN1S(c(cc1)ccc1OC)(=O)=O)=O	0.282828	0.111888	0.212389	0.096296	0.172727	0.221239	0.092784	0.236842	0.116129	0.300971
CC(Nc(cc1)ccc1S(N1CCC(CC(NCCc2ccc(C)cc2)=O)CC1)(=O)=O)=O	0.282828	0.111888	0.256881	0.104478	0.131579	0.254545	0.12766	0.175	0.101911	0.300971
CC(Nc(cc1)ccc1S(N1CCC(CC(NCCCN2CCCC2)=O)CC1)(=O)=O)=O	0.282828	0.111888	0.245455	0.096296	0.141593	0.232143	0.12766	0.165289	0.101911	0.34
O=C(C(C(C=C1)=O)=NN1c1ccccc1)Nc(cc1)ccc1S(N1CCCCCC1)(=O)=O	0.27	0.111888	0.234234	0.129771	0.131579	0.266055	0.115789	0.215517	0.108974	0.326733
COc(cc1)ccc1S(N1CCN(CCNC(c(cc2)cc(F)c2F)=O)CC1)(=O)=O	0.27	0.111888	0.245455	0.096296	0.151786	0.179487	0.092784	0.194915	0.101911	0.300971
CC(CC1)CCN1S(c(cc1)ccc1C(Nc1nc(c(C)ccc2C)c2s1)=O)(=O)=O	0.221154	0.111888	0.304762	0.104478	0.141593	0.179487	0.092784	0.175	0.094937	0.196429
O=C(c(cc1)ccc1S(N1CCCC1)(=O)=O)NCc1nnnn1-c(cc1)ccc1F	0.198113	0.111888	0.330097	0.121212	0.121739	0.169492	0.070707	0.175	0.094937	0.207207
O=C(c(cc1)ccc1S(N1CCCC1)(=O)=O)NCc1nnnn1-c(cc1)ccc1Cl	0.198113	0.111888	0.330097	0.096296	0.121739	0.169492	0.070707	0.175	0.101911	0.207207
CC(c(cc1)ccc1S(N1Cc(cc(cc2)C(NCc3ccc(C)cc3)=O)c2OCC1)(=O)=O)=O	0.181034	0.111842	0.300885	0.082192	0.139344	0.165354	0.074074	0.152672	0.095808	0.170732
CCN(C1=O)C(SCC(Nc(cccc2)c2F)=O)=Nc2c1scc2-c1ccccc1	0.096	0.111842	0.113636	0.316667	0.120968	0.112782	0.084112	0.118519	0.122699	0.116279
CC(C)CNC(c(cc1)cc(N=C(N2c3cc(F)ccc3)SCc(cccc3)c3Cl)c1C2=O)=O	0.072993	0.111801	0.129496	0.3125	0.11194	0.097222	0.058824	0.095238	0.08427	0.084507
CC(C)NC(c(cc1)cc(N=C(N2c3cc(F)ccc3)SCC(c3cccc(Cl)c3)=O)c1C2=O)=O	0.072993	0.111801	0.105634	0.3125	0.11194	0.082192	0.067797	0.080537	0.096591	0.069444
O=C(c(cc1)cc(N=C(N2c3cc(F)ccc3)SCc(cccc3)c3F)c1C2=O)N1CCOCC1	0.072993	0.111801	0.113475	0.302326	0.120301	0.089655	0.058824	0.10274	0.08427	0.092199
N#Cc1c(NC(CSC(N2c3ccccc3)=Nc(scc3-c4ccccc4)c3C2=O)=O)sc2c1CCCCC2	0.075342	0.111765	0.098684	0.471074	0.111888	0.105263	0.070866	0.11039	0.115385	0.108108
COC(Nc(cc1)ccc1S(N(CC1)CCN1S(c(cc1)ccc1NC(OC)=O)(=O)=O)(=O)=O)=O	0.462687	0.111111	0.241379	0.081818	0.176471	0.297619	0.166667	0.244444	0.116279	0.381579
CC(Nc(cc1)ccc1S(N(CC1)CCN1C(c1cc(OC)cc(OC)c1)=O)(=O)=O)=O	0.404762	0.111111	0.219048	0.085938	0.165049	0.252427	0.127907	0.233645	0.086093	0.302083
OC(CCC(Nc(cc1)ccc1S(N1CCCCCC1)(=O)=O)=O)=O	0.333333	0.111111	0.242105	0.102564	0.145833	0.293478	0.144737	0.22	0.1	0.369048
COc1ccc(CC(Nc(cc2)ccc2S(N2CCCCC2)(=O)=O)=O)cc1	0.325843	0.111111	0.219048	0.085938	0.142857	0.264706	0.141176	0.2	0.108108	0.329787
CC(Nc(cc1)ccc1S(N(CC1)CCN1c1cc2nnc(C)n2nc1)(=O)=O)=O	0.319588	0.111111	0.179487	0.095588	0.140351	0.208696	0.114583	0.213675	0.080745	0.273585
O=S(c(cc1)ccc1NC(Nc1ccccc1)=S)(N1CCCCCC1)=O	0.317073	0.111111	0.255319	0.112069	0.134021	0.307692	0.12987	0.232323	0.107914	0.385542
Cc1cccc(N(CC(Nc(cc2)ccc2S(N2CCCCC2)(=O)=O)=O)S(C)(=O)=O)c1C	0.306122	0.111111	0.2	0.11194	0.160714	0.241071	0.114583	0.183333	0.101266	0.31068
Cc(cc1)ccc1S(N1CCN(CCNC(C2CCCC2)=O)CC1)(=O)=O	0.268817	0.111111	0.242718	0.077519	0.165049	0.183486	0.102273	0.189189	0.123288	0.315789
O=C(CN(C(c1c2cccc1)=O)S2(=O)=O)Nc(cc1)ccc1S(N1CCCCCC1)(=O)=O	0.267327	0.111111	0.210526	0.11194	0.140351	0.252252	0.114583	0.20339	0.10828	0.31068
Cc(cc1)ccc1S(N1CCN(CCNC(c2cc(C)cc(C)c2)=O)CC1)(=O)=O	0.255319	0.111111	0.254902	0.094488	0.165049	0.172727	0.077778	0.189189	0.108108	0.315789
O=C(CCC(CC1)CCN1S(c(cc1)ccc1F)(=O)=O)NCc(cc1)ccc1F	0.242105	0.111111	0.319588	0.120968	0.176471	0.205607	0.089888	0.189189	0.108108	0.22549
O=C(C(CC1)(CCN1S(c1ccccc1)(=O)=O)F)NC1CC1	0.213483	0.111111	0.356322	0.121739	0.134021	0.226804	0.101266	0.232323	0.149254	0.25
CC(CC1)CCN1c(ccc(C(NCc(cc1)ccc1F)=O)c1)c1S(N1CCC(C)CC1)(=O)=O	0.174312	0.111111	0.301887	0.120301	0.150442	0.139344	0.091837	0.154472	0.10828	0.144068
CN(C1=O)C(SCC(Nc(ccc(F)c2)c2F)=O)=Nc2c1scc2-c1ccccc1	0.078125	0.111111	0.104478	0.336134	0.129032	0.103704	0.073394	0.109489	0.128834	0.115385
CCCNC(c(cc1)cc(N=C(N2c3cc(F)ccc3)SCC(c(cc3)ccc3OC)=O)c1C2=O)=O	0.072464	0.111111	0.120567	0.310078	0.119403	0.081633	0.067227	0.08	0.089888	0.076389
Cc(cc1)ccc1C(CSC(N1c2cc(F)ccc2)=Nc(cc(cc2)C(NCCOC)=O)c2C1=O)=O	0.072464	0.111111	0.120567	0.3	0.111111	0.081633	0.058333	0.08	0.089888	0.068966
CC(C)CNC(c(cc1)cc(N=C(N2c3cc(F)ccc3)SCc(cc3)ccc3[N+]([O-])=O)c1C2=O)=O	0.072464	0.111111	0.128571	0.3	0.12782	0.104167	0.058333	0.087248	0.083799	0.083916
CCOc(cc1)ccc1C(CSC(N1c2cc(F)ccc2)=Nc(cc(cc2)C(NC(C)C)=O)c2C1=O)=O	0.072464	0.111111	0.104895	0.310078	0.12782	0.081633	0.058333	0.087248	0.114943	0.076389
O=C(CSC(N1c2cc(F)ccc2)=Nc(cc(cc2)C(NC3CCCC3)=O)c2C1=O)c1ccccc1	0.064748	0.111111	0.179104	0.34127	0.111111	0.111888	0.067227	0.109589	0.134503	0.099291
CC(C)NC(c(cc1)cc(N=C(N2c3cc(F)ccc3)SCC(c(cc3)cc(OC)c3OC)=O)c1C2=O)=O	0.071942	0.110429	0.119718	0.307692	0.110294	0.081081	0.066667	0.07947	0.101695	0.068493
CC(C)CNC(c(cc1)cc(N=C(N2c3cc(F)ccc3)SCC(c(cc3)ccc3OC)=O)c1C2=O)=O	0.071942	0.110429	0.119718	0.328125	0.118519	0.09589	0.066667	0.07947	0.101695	0.075862
CC(CC1)CCN1S(c(cc1)ccc1C(Nc(cccc1)c1-c1nc(cccc2)c2o1)=O)(=O)=O	0.219298	0.11039	0.307018	0.103448	0.128	0.2	0.092593	0.167939	0.088235	0.216667
CN(C1=O)C(SCC(Nc(ccc(F)c2)c2Cl)=O)=Nc2c1scc2-c1ccccc1	0.085938	0.11039	0.11194	0.333333	0.128	0.102941	0.072727	0.116788	0.121212	0.123077
CC(CCC1)CN1S(c(cc1)ccc1NC(/C=C/c(cc1)ccc1OC)=O)(=O)=O	0.329897	0.110345	0.198276	0.079137	0.12931	0.284404	0.136842	0.172131	0.143791	0.283019
CC(Nc(cc1)ccc1S(N(CC1)CCN1C(C=C1)=NN(c(cc2)ccc2F)C1=O)(=O)=O)=O	0.30303	0.110345	0.177966	0.12782	0.13913	0.206897	0.113402	0.181818	0.067073	0.271028
CC(Nc(cc1)ccc1S(N1CCC(CC(NCCCN2CCCCC2)=O)CC1)(=O)=O)=O	0.277228	0.110345	0.241071	0.094891	0.13913	0.22807	0.125	0.162602	0.100629	0.333333
O=C(CCC(CC1)CCN1S(c(cc1)ccc1F)(=O)=O)Nc1ccccc1	0.265957	0.110294	0.30303	0.147541	0.163462	0.262136	0.126437	0.220183	0.114865	0.298969
O=C(C(CC1)CCN1S(c(cc1)ccc1Br)(=O)=O)NCc1ccncc1	0.226804	0.110294	0.329897	0.085271	0.141509	0.203704	0.180723	0.1875	0.107383	0.223301
O=C(C(CC1)CCN1S(c(cc1)ccc1F)(=O)=O)NCc(cccc1)c1Cl	0.226804	0.110294	0.30303	0.129032	0.152381	0.214953	0.101124	0.1875	0.122449	0.235294
Cc(cc1)ccc1S(N1CCN(CCCOc(cccc2)c2Cl)CC1)(=O)=O	0.226804	0.110294	0.194444	0.076923	0.152381	0.171171	0.042553	0.198198	0.1	0.340426
O=C(c(cc1)ccc1-c(cc1)ccc1S(N1CCCC1)(=O)=O)NCc(cc1)ccc1Br	0.226804	0.110294	0.402174	0.09375	0.152381	0.192661	0.152941	0.198198	0.114865	0.235294
O=C(c(cc1)ccc1-c(cc1)ccc1S(N1CCCC1)(=O)=O)NCc(cc1)ccc1F	0.226804	0.110294	0.402174	0.12	0.152381	0.192661	0.076923	0.198198	0.114865	0.235294
O=C(CC1)N(c(cc2)ccc2S(N2CCN(Cc3ccccc3)CC2)(=O)=O)S1(=O)=O	0.20202	0.110294	0.264706	0.102362	0.141509	0.214953	0.042553	0.242991	0.107383	0.326316
O=C1N(CCc2ccccc2)CCC1N(CC1)CCN1S(c1ccccc1)(=O)=O	0.19	0.110294	0.264706	0.102362	0.141509	0.214953	0.065217	0.231481	0.122449	0.3125
O=C(C1C(c2ccccc2)=C1c1ccccc1)Nc(cc1)ccc1Br	0.137931	0.110169	0.135417	0.142857	0.097826	0.170213	0.392857	0.13	0.115385	0.177778
C=CCN1C(SCC(Nc2cc(C(F)(F)F)ccc2)=O)=Nc(scc2-c(cc3)ccc3F)c2C1=O	0.111111	0.109756	0.103448	0.346457	0.093525	0.10274	0.075	0.108108	0.088889	0.105634
O=C(CSC(N1c2ccccc2)=Nc(scc2-c3cccs3)c2C1=O)Nc(cc1)cc2c1OCCO2	0.086957	0.109756	0.111111	0.413223	0.101449	0.118056	0.09322	0.108108	0.101124	0.121429
CCCNC(c(cc1)cc(N=C(N2c3cc(F)ccc3)SCC(c(cc3)ccc3OCC)=O)c1C2=O)=O	0.071429	0.109756	0.118881	0.305344	0.125926	0.080537	0.057377	0.086093	0.088889	0.075342
CCCNC(c(cc1)cc(N=C(N2c3cc(F)ccc3)SCC(c3c(C)cc(C)cc3)=O)c1C2=O)=O	0.06383	0.109756	0.118881	0.315385	0.125926	0.073333	0.057377	0.071895	0.082873	0.068027
CC(C)CNC(c(cc1)cc(N=C(N2c3cc(F)ccc3)SCC(c3c(C)cc(C)cc3)=O)c1C2=O)=O	0.06383	0.109756	0.118881	0.325581	0.125926	0.087838	0.057377	0.071895	0.094972	0.068027
O=C(CN(c(cc(C(F)(F)F)cc1)c1Cl)S(c1ccccc1)(=O)=O)Nc(cc1)ccc1S(N1CCCCC1)(=O)=O	0.272727	0.109677	0.229508	0.133803	0.126984	0.247934	0.11215	0.193798	0.120482	0.3125
CN(C1=O)C(SCC(Nc(ccc(Cl)c2)c2F)=O)=Nc2c1scc2-c1ccccc1	0.085271	0.109677	0.102941	0.308943	0.126984	0.110294	0.072072	0.107914	0.120482	0.122137
CC(Nc(cc1)ccc1S(N(CC1)CCN1C(C=C1)=NN(c(cc2)ccc2Cl)C1=O)(=O)=O)=O	0.3	0.109589	0.176471	0.110294	0.137931	0.205128	0.112245	0.180328	0.073171	0.268519
O=C(c(cc1)ccc1S(N1CCCCC1)(=O)=O)NCc1nnnn1-c(cc1)ccc1Cl	0.192661	0.109589	0.320755	0.094203	0.118644	0.165289	0.068627	0.170732	0.1	0.212389
O=C(c(cc1)ccc1S(N1CCCCC1)(=O)=O)NCc1nnnn1-c(cc1)ccc1F	0.192661	0.109589	0.320755	0.118519	0.118644	0.165289	0.068627	0.170732	0.093168	0.212389
COc1ccc(/C=C/C(Nc(cc2)ccc2S(N2CCCCC2)(=O)=O)=O)cc1	0.37931	0.109489	0.214953	0.084615	0.140187	0.284314	0.137931	0.196429	0.114094	0.351064
CC(C)c(cc1)ccc1S(N1CCN(CC(Nc(cc2)ccc2OC)=O)CC1)(=O)=O	0.333333	0.109489	0.203704	0.093023	0.150943	0.247619	0.151163	0.229358	0.106667	0.322917
CC(Nc(cc1)ccc1S(N1CCC(CC(NCCOC)=O)CC1)(=O)=O)=O	0.318681	0.109489	0.287129	0.101562	0.140187	0.259615	0.137931	0.185841	0.106667	0.282828
O=C(c1ccccc1)NC(C1)C1(CC1)CCN1S(c(cc1)ccc1F)(=O)=O	0.212121	0.109489	0.313131	0.128	0.140187	0.224299	0.087912	0.218182	0.106667	0.245098
O=C(N(Cc1ccccc1)CC1)N1C(CC1)CCN1S(c(cc1)ccc1F)(=O)=O	0.176471	0.109489	0.3	0.119048	0.150943	0.224299	0.064516	0.207207	0.121622	0.257426
CS(N1CCC(Cc(cc2)ccc2C(NCc2cc(F)cc(F)c2)=O)CC1)(=O)=O	0.165049	0.109489	0.313131	0.128	0.140187	0.149123	0.087912	0.145299	0.114094	0.144144
CCN(C1=O)C(SCC(Nc(ccc(F)c2)c2F)=O)=Nc2c1scc2-c1ccccc1	0.084615	0.108974	0.110294	0.327869	0.125984	0.101449	0.081081	0.115108	0.126506	0.104478
CC(C)NC(c(cc1)cc(N=C(N2c3cc(F)ccc3)SCC(c(cc3)ccc3F)=O)c1C2=O)=O	0.076336	0.108974	0.110294	0.327869	0.117188	0.085714	0.061947	0.083916	0.106509	0.072464
O=C(CN(c(cc1)ccc1F)S(c1ccccc1)(=O)=O)Nc(cc1)ccc1S(N1CCCCC1)(=O)=O	0.29703	0.108844	0.236842	0.151515	0.136752	0.267857	0.122449	0.218487	0.120253	0.339806
CC(Nc(cc1)ccc1S(N1CCN(Cc2nc(ccc(Cl)c3)c3o2)CC1)(=O)=O)=O	0.29703	0.108844	0.194915	0.101449	0.146552	0.224138	0.122449	0.198347	0.079268	0.314286
O=C(c(cc1)ccc1S(N1CCCC1)(=O)=O)NCC(N1c(cc2)ccc2Br)=NNC1=S	0.190909	0.108844	0.317757	0.093525	0.117647	0.163934	0.134021	0.16	0.099379	0.210526
CC(CC1)CCN1S(c(cc1)ccc1NC(Cc(cc1)ccc1OC)=O)(=O)=O	0.315217	0.108696	0.271845	0.083969	0.138889	0.269231	0.149425	0.19469	0.113333	0.292929
CC(CC1)CCN1S(c(cc1)ccc1NC(COc1ccc(C)cc1)=O)(=O)=O	0.315217	0.108696	0.259615	0.083969	0.138889	0.257143	0.136364	0.19469	0.10596	0.292929
CCOc(cc1)ccc1NC(C(CC1)CCN1S(c1ccc(C)cc1)(=O)=O)=O	0.301075	0.108696	0.247619	0.083969	0.171429	0.233645	0.176471	0.19469	0.128378	0.254902
O=C(CCC(CC1)CCN1S(c1ccccc1)(=O)=O)NC(CC1)CS1(=O)=O	0.19802	0.108696	0.323232	0.11811	0.138889	0.2	0.086957	0.19469	0.136054	0.230769
Cc(cc1)ccc1NC(c(cc1)ccc1S(N1CCCCC1)(=O)=O)=O	0.305882	0.108527	0.287234	0.073171	0.141414	0.22	0.139241	0.179245	0.090278	0.296703
O=C(c(cc1)ccc1S(N1CCCC1)(=O)=O)Nc1ccc(Cc(cc2)ccc2NC(c(cc2)ccc2S(N2CCCC2)(=O)=O)=O)cc1	0.290698	0.108527	0.315217	0.090909	0.141414	0.244898	0.139241	0.201923	0.097902	0.311111
CC(c(cc1)ccc1S(N1CCC(CN2CCCCCC2)CC1)(=O)=O)=O	0.233333	0.108527	0.315217	0.081967	0.153061	0.207921	0.084337	0.190476	0.121429	0.255319
O=C(CSC(N1c2ccccc2)=Nc(scc2-c3ccco3)c2C1=O)Nc(cc1)cc2c1OCCO2	0.085714	0.108434	0.109589	0.395161	0.107914	0.116438	0.091667	0.106667	0.1	0.119718
CCOc(cc1)ccc1C(CSC(N1c2cc(F)ccc2)=Nc(cc(cc2)C(NCC(C)C)=O)c2C1=O)=O	0.070423	0.108434	0.117241	0.320611	0.132353	0.09396	0.056452	0.084967	0.106145	0.074324
CC(C)CNC(c(cc1)cc(N=C(N2c3cc(F)ccc3)SCC(c3c(C)ccc(C)c3)=O)c1C2=O)=O	0.062937	0.108434	0.117241	0.320611	0.115942	0.086667	0.056452	0.070968	0.1	0.067114
CCCNC(c(cc1)cc(N=C(N2c3cc(F)ccc3)SCC(c3c(C)ccc(C)c3)=O)c1C2=O)=O	0.062937	0.108434	0.117241	0.310606	0.115942	0.072368	0.056452	0.070968	0.087912	0.067114
CC(Nc(cc1)ccc1S(N1CCN(Cc(n2-c3cc(C)cc(C)c3)nc3c2nccc3)CC1)(=O)=O)=O	0.279279	0.10828	0.1875	0.116438	0.152	0.233871	0.1	0.2	0.086705	0.307018
CCN(C1=O)C(SCC(Nc(ccc(F)c2)c2Cl)=O)=Nc2c1scc2-c1ccccc1	0.092308	0.10828	0.117647	0.325203	0.125	0.100719	0.080357	0.122302	0.119048	0.11194
O=C(CN(c(cc1)ccc1F)S(c1ccccc1)(=O)=O)Nc(cc1)ccc1S(N1CCOCC1)(=O)=O	0.294118	0.108108	0.234783	0.150376	0.145299	0.265487	0.132653	0.226891	0.1125	0.311321
C=CCSc(nc1)nc(C(Nc(cc2)ccc2S(N2CCCCC2)(=O)=O)=O)c1Cl	0.294118	0.108108	0.224138	0.100719	0.116667	0.243478	0.11	0.216667	0.078788	0.311321
CC(Nc(cc1)ccc1S(N1CCN(Cc2nc(cc(C)cc3)c3o2)CC1)(=O)=O)=O	0.294118	0.108108	0.193277	0.116788	0.135593	0.222222	0.121212	0.206612	0.085366	0.311321
CC(CC1)CCN1S(c(cc1)ccc1C(Nc1nc(CCN(C)C2)c2s1)=O)(=O)=O	0.211009	0.108108	0.302752	0.116788	0.145299	0.162602	0.088235	0.15873	0.098765	0.198276
CC(Nc(cc1)ccc1S(N(CC1)CCN1C(c(cccc1)c1[N+]([O-])=O)=O)(=O)=O)=O	0.370787	0.107914	0.222222	0.1	0.192308	0.254717	0.122222	0.236364	0.090909	0.316327
CC(Nc(cc1)ccc1S(N1CCN(Cc(cccc2)c2[N+]([O-])=O)CC1)(=O)=O)=O	0.326087	0.107914	0.222222	0.1	0.169811	0.254717	0.122222	0.225225	0.112583	0.37234
O=C(COc(cccc1)c1Cl)Nc(cc1)ccc1S(N1CCOCC1)(=O)=O	0.297872	0.107914	0.222222	0.108527	0.148148	0.266667	0.147727	0.225225	0.098039	0.316327
CCc1ccc(CNC(CC(CC2)CCN2S(c(cc2)ccc2NC(C)=O)(=O)=O)=O)cc1	0.297872	0.107914	0.306931	0.1	0.169811	0.266667	0.134831	0.182609	0.12	0.29
O=C(C(CC1)CCN1S(c(cc1)ccc1Br)(=O)=O)NCc1ncccc1	0.22	0.107914	0.306931	0.108527	0.148148	0.209091	0.174419	0.20354	0.105263	0.228571
O=C(C(CC1)CCN1S(c(cc1)ccc1F)(=O)=O)NCc1ncccc1	0.22	0.107914	0.306931	0.134921	0.158879	0.209091	0.097826	0.20354	0.105263	0.228571
O=C(c(scc1-c2ccccc2)c1-n1cccc1)Nc1cc(F)ccc1	0.089286	0.107914	0.118644	0.324074	0.097345	0.127119	0.097826	0.105691	0.112583	0.121739
O=C1N(CCN2CCOCC2)C=Nc2c1c(-c1ccccc1)cs2	0.070175	0.107914	0.109244	0.3	0.127273	0.108333	0.063158	0.142857	0.112583	0.141593
O=C1N(Cc2cc(F)ccc2)C=Nc2c1scc2-c1ccccc1	0.042735	0.107914	0.1	0.3	0.087719	0.108333	0.041237	0.114754	0.090909	0.102564
COC(CCC(Nc(cc1)ccc1S(N1CCCCC1)(=O)=O)=O)=O	0.349398	0.107692	0.22	0.099174	0.151515	0.268041	0.1375	0.2	0.104895	0.337079
COc(cc1)ccc1S(N(CC1)CCN1C(c(cc1)ccc1F)=O)(=O)=O	0.333333	0.107692	0.232323	0.090164	0.175258	0.182692	0.083333	0.223301	0.082192	0.226804
COc(cc1)ccc1C(N(CC1)CCN1S(c(cc1)ccc1Cl)(=O)=O)=O	0.317647	0.107692	0.232323	0.064	0.175258	0.182692	0.083333	0.223301	0.082192	0.226804
COc(cc1)ccc1C(N(CC1)CCN1S(c(cc1)ccc1F)(=O)=O)=O	0.317647	0.107692	0.232323	0.090164	0.1875	0.182692	0.083333	0.223301	0.082192	0.226804
O=C(c(cccc1)c1Cl)Nc(cc1)ccc1S(N1CCCCCC1)(=O)=O	0.317647	0.107692	0.244898	0.090164	0.151515	0.28125	0.1375	0.211538	0.104895	0.352273
CCN(C1=O)C(SCC(Nc(ccc(Cl)c2)c2F)=O)=Nc2c1scc2-c1ccccc1	0.091603	0.107595	0.108696	0.301587	0.124031	0.107914	0.079646	0.113475	0.118343	0.111111
Cc(cc1)ccc1N(CC(Nc(cc1)ccc1S(N1CCCCC1)(=O)=O)=O)S(c(cc1)ccc1OC)(=O)=O	0.33	0.107383	0.181818	0.092199	0.134454	0.230769	0.131313	0.185484	0.111801	0.284404
O=C(c(cc1)ccc1S(N1CCCCC1)(=O)=O)NCC(N1c(cc2)ccc2Br)=NNC1=S	0.1875	0.107383	0.311927	0.092199	0.115702	0.16129	0.131313	0.15748	0.091463	0.217391
CC(Nc(cc1)ccc1S(N(CC1)CCN1C(c1cc([N+]([O-])=O)ccc1)=O)(=O)=O)=O	0.366667	0.107143	0.242991	0.099237	0.190476	0.252336	0.120879	0.234234	0.076433	0.3
CCOc(cc1)ccc1NC(CN(CC1)CCN1S(c1ccc(C(C)C)cc1)(=O)=O)=O	0.322581	0.107143	0.198198	0.090909	0.168224	0.240741	0.133333	0.234234	0.111842	0.313131
COc(cc1)ccc1S(N1CCN(CC(Nc(cc2)cc(OC)c2OC)=O)CC1)(=O)=O	0.308511	0.107143	0.209091	0.090909	0.146789	0.218182	0.146067	0.212389	0.090323	0.3
Cc(cc(cc1)OCC(Nc(cc2)ccc2S(N2CCCC2)(=O)=O)=O)c1Br	0.308511	0.107143	0.209091	0.090909	0.136364	0.240741	0.146067	0.191304	0.104575	0.3
COc(cccc1)c1NC(CN(CC1)CCN1S(c(cc1)ccc1Br)(=O)=O)=O	0.28125	0.107143	0.220183	0.099237	0.157407	0.229358	0.159091	0.234234	0.111842	0.313131
CC(C)c(cc1)ccc1S(N1CCN(CC(Nc(cccc2)c2F)=O)CC1)(=O)=O	0.28125	0.107143	0.220183	0.133858	0.157407	0.229358	0.096774	0.234234	0.104575	0.313131
COc(cccc1)c1NC(CN(CC1)CCN1S(c(cc1)ccc1F)(=O)=O)=O	0.28125	0.107143	0.220183	0.125	0.168224	0.229358	0.085106	0.234234	0.111842	0.313131
COc(cc1)ccc1NC(CN(CC1)CCN1S(c(cc1)ccc1OC)(=O)=O)=O	0.361446	0.10687	0.217822	0.089431	0.161616	0.252525	0.15	0.23301	0.096552	0.348315
COC(CCC(Nc(cc1)ccc1S(N1CCOCC1)(=O)=O)=O)=O	0.345238	0.10687	0.217822	0.098361	0.161616	0.265306	0.15	0.209524	0.096552	0.304348
O=C(C(CC1)CCN1S(c(cc1)ccc1F)(=O)=O)Nc1ccccc1	0.284091	0.10687	0.308511	0.145299	0.161616	0.265306	0.164557	0.221154	0.119718	0.304348
CCC(C)N(C=Nc1c2c(-c3ccccc3)cs1)C2=O	0.056075	0.10687	0.088496	0.313725	0.116505	0.087719	0.045455	0.104348	0.111888	0.090909
OCCCN(C=Nc1c2c(-c3ccccc3)cs1)C2=O	0.056075	0.10687	0.098214	0.326733	0.116505	0.097345	0.069767	0.114035	0.096552	0.121495
Cc(cc1)ccc1N(CC(Nc(cc1)ccc1S(N1CCOCC1)(=O)=O)=O)S(c(cc1)ccc1OC)(=O)=O	0.326733	0.106667	0.180328	0.091549	0.142857	0.228814	0.141414	0.193548	0.104294	0.258929
CC(C)(C)c(cc1)cc2c1oc(CN(CC1)CCN1S(c(cc1)ccc1NC(C)=O)(=O)=O)n2	0.313725	0.106667	0.2	0.107143	0.133333	0.218487	0.118812	0.203252	0.077844	0.305556
O=C(c(cc1)ccc1S(N1CCOCC1)(=O)=O)NCC(N1c(cc2)ccc2Br)=NNC1=S	0.185841	0.106667	0.309091	0.091549	0.123967	0.16	0.141414	0.165354	0.084337	0.194915
O=C(CCC(Nc(cc1)ccc1S(N1CCCCCC1)(=O)=O)=O)Nc(cc1)ccc1S(N1CCCCCC1)(=O)=O	0.355263	0.106557	0.241758	0.097345	0.153846	0.295455	0.15493	0.21875	0.095588	0.375
Cc(cc1)cc(C)c1C(CSC(N1c2cc(F)ccc2)=Nc(cc(cc2)C(NC3CCCC3)=O)c2C1=O)=O	0.068966	0.106509	0.145833	0.303704	0.121429	0.084967	0.063492	0.083333	0.116667	0.072848
CC(CCC1)CN1C(C(CC1)CCN1S(c(cc1)ccc1NC(OC)=O)(=O)=O)=O	0.319149	0.106383	0.229358	0.066176	0.145455	0.261682	0.131868	0.189655	0.133333	0.271845
CC(CC1)CCN1S(c1cn(C)c(C(NCc(cc2)ccc2F)=O)c1)(=O)=O	0.180952	0.106383	0.300971	0.115385	0.166667	0.163793	0.084211	0.189655	0.118421	0.18018
COc(cc1)ccc1C(Nc(cc1)ccc1S(N1CCCCC1)(=O)=O)=O	0.341176	0.106061	0.265306	0.071429	0.137255	0.25	0.148148	0.185185	0.09589	0.315217
COc(cc1)ccc1S(N(CC1)CCN1C(c(cc1OC)cc(OC)c1OC)=O)(=O)=O	0.325581	0.106061	0.215686	0.08	0.183673	0.179245	0.081395	0.219048	0.081081	0.222222
O=C(c1csnn1)Nc(cc1)ccc1S(N1CCCCCC1)(=O)=O	0.325581	0.106061	0.227723	0.106557	0.148515	0.27551	0.148148	0.219048	0.088435	0.32967
O=C(c(cccc1)c1Br)Nc(cc1)ccc1S(N1CCCCCC1)(=O)=O	0.310345	0.106061	0.24	0.08871	0.137255	0.27551	0.1625	0.207547	0.09589	0.344444
CC(C)CC(Nc(cc1)ccc1S(N1CCN(Cc2noc3c2cccc3)CC1)(=O)=O)=O	0.285714	0.10596	0.208333	0.106383	0.161017	0.247863	0.117647	0.211382	0.103659	0.327103
CC(CC1)CCN1S(c(cc1)ccc1NC(CCN(c(cccc1)c1O1)C1=O)=O)(=O)=O	0.273585	0.10596	0.26087	0.098592	0.151261	0.258621	0.128713	0.18254	0.103659	0.302752
O=C(c1ccco1)Nc(cc1)ccc1S(N(CC1)CCC1c1nc(cccc2)c2s1)(=O)=O	0.261682	0.10596	0.26087	0.098592	0.132231	0.258621	0.128713	0.192	0.103659	0.302752
CCN(CC)C(c(cc1)cc(N=C(N2c3cc(F)ccc3)SCc3cc(F)ccc3)c1C2=O)=O	0.071429	0.10596	0.10687	0.3	0.122951	0.089552	0.055556	0.087591	0.077381	0.092308
CN(C)c(cc1)ccc1NC(CN1CCN(CC(Nc(cc2)ccc2Br)=O)CC1)=O	0.209302	0.105691	0.128713	0.096491	0.115789	0.173469	0.31746	0.145631	0.102941	0.206522
Cc(cc(cc1)OCC(Nc(cc2)ccc2S(N2CCCCC2)(=O)=O)=O)c1Br	0.302083	0.105634	0.205357	0.089552	0.133929	0.236364	0.142857	0.188034	0.096154	0.306931
CC(Nc(cc1)ccc1S(N1CCC(CC(NCc(cc2)ccc2N(C)C)=O)CC1)(=O)=O)=O	0.302083	0.105634	0.298077	0.097744	0.144144	0.259259	0.155556	0.177966	0.11039	0.281553
CCOc(cccc1)c1NC(CN(CC1)CCN1S(c(cc1)ccc1Br)(=O)=O)=O	0.27551	0.105634	0.216216	0.097744	0.175926	0.225225	0.155556	0.241071	0.11039	0.306931
O=C1N(CCc2ccccc2)CCC1N(CC1)CCN1S(c(cc1)ccc1Cl)(=O)=O	0.201923	0.105634	0.261682	0.097744	0.144144	0.225225	0.061224	0.230088	0.117647	0.32
O=C1N(CCc2ccccc2)CCC1N(CC1)CCN1S(c(cc1)ccc1F)(=O)=O	0.201923	0.105634	0.261682	0.123077	0.154545	0.225225	0.061224	0.230088	0.117647	0.32
CCC(Nc(cc1)ccc1S(N1CCN(CC(N=C2SC(c3cccs3)=NN22)=CC2=O)CC1)(=O)=O)=O	0.258621	0.10559	0.181818	0.136054	0.15625	0.217054	0.096491	0.19403	0.090909	0.307692
CC(C)CNC(c(cc1)cc(N=C(N2c3cc(F)ccc3)SCC(c3ccc(C)cc3)=O)c1C2=O)=O	0.065693	0.10559	0.122302	0.336	0.121212	0.090278	0.059322	0.073826	0.097143	0.06993
CCC(Nc(cc1)ccc1S(N(CC1)CCN1c(cc1)ccc1F)(=O)=O)=O	0.352941	0.105263	0.213592	0.123967	0.17	0.247525	0.13253	0.205607	0.087838	0.326087
CC(Nc(cc1)ccc1S(N1CCN(Cc2ccncc2)CC1)(=O)=O)=O	0.352941	0.105263	0.25	0.096774	0.158416	0.26	0.13253	0.240385	0.10274	0.386364
CC(CC1)CCN1S(c(cc1)ccc1NC(CCC(OC)=O)=O)(=O)=O	0.337209	0.105263	0.27551	0.096774	0.147059	0.272727	0.146341	0.194444	0.110345	0.297872
CCc(cc1)ccc1N(CC(C1)C(Nc(cc2)ccc2Br)=O)C1=O	0.15	0.105263	0.106195	0.096774	0.135922	0.155963	0.305556	0.102564	0.118056	0.140187
C=CCN1C(SCC(Nc(cc2)ccc2F)=O)=Nc(scc2-c(cc3)ccc3F)c2C1=O	0.133333	0.105263	0.106061	0.353448	0.095238	0.122137	0.105769	0.111111	0.08982	0.125984
O=C(CN(C=Nc1c2c(-c3ccccc3)cs1)C2=O)Nc1cc(C(F)(F)F)ccc1	0.088	0.105263	0.097744	0.330508	0.095238	0.113636	0.084906	0.12782	0.08982	0.117188
Cc(cc1)cc(Br)c1OCC(Nc(cc1)ccc1S(N1CCCCCC1)(=O)=O)=O	0.298969	0.104895	0.192982	0.105263	0.132743	0.245455	0.153846	0.196581	0.102564	0.303922
O=C(CN(Cc1c2cccc1)C2=O)Nc(cc1)ccc1S(N1CCCCCC1)(=O)=O	0.285714	0.104895	0.225225	0.113636	0.142857	0.268519	0.117021	0.206897	0.102564	0.343434
O=C(CN(c(cccc1)c1S1)C1=O)Nc(cc1)ccc1S(N1CCCCCC1)(=O)=O	0.285714	0.104895	0.225225	0.113636	0.153153	0.268519	0.117021	0.217391	0.095541	0.33
CCOc(cccc1)c1NC(CN(CC1)CCN1S(c(cc1)ccc1Cl)(=O)=O)=O	0.272727	0.104895	0.214286	0.097015	0.174312	0.223214	0.082474	0.238938	0.109677	0.303922
O=C(CN(C(c1c2cccc1)=O)S2(=O)=O)Nc(cc1)ccc1S(N1CCCC1)(=O)=O	0.272727	0.104895	0.214286	0.113636	0.142857	0.245455	0.117021	0.196581	0.109677	0.303922
CC(C)CNC(c(cc1)cc(N=C(N2c3cc(F)ccc3)SCC(c3c[nH]c4c3cccc4)=O)c1C2=O)=O	0.060403	0.104651	0.127517	0.316176	0.118881	0.090323	0.053846	0.081761	0.090909	0.078431
[O-][N+](c(cc1)ccc1N(C(CNC(c(cc1)ccc1S(N1CCOCC1)(=O)=O)=O)=NN1)C1=S)=O	0.181034	0.104575	0.300885	0.089655	0.139344	0.15625	0.074074	0.161538	0.08284	0.190083
CCCNC(c(cc1)cc(N=C(N2c3cc(F)ccc3)SCC#N)c1C2=O)=O	0.070312	0.104575	0.122137	0.305785	0.130081	0.080292	0.06422	0.078571	0.070175	0.074627
CC(Nc(cc1)ccc1S(N(CC1)CCN1S(c(cccc1)c1[N+]([O-])=O)(=O)=O)(=O)=O)=O	0.364706	0.104478	0.223301	0.104839	0.191919	0.257426	0.130952	0.214953	0.109589	0.336957
COc(cc1)ccc1OCC(Nc(cc1)ccc1S(N1CCCC1)(=O)=O)=O	0.333333	0.104478	0.211538	0.096	0.145631	0.257426	0.144578	0.203704	0.117241	0.322581
CC(C)(C)OC(NC(CC1)CCN1S(c(cc1)ccc1OC(F)(F)F)(=O)=O)=O	0.318182	0.104478	0.326316	0.07874	0.134615	0.186916	0.104651	0.171171	0.117241	0.205882
Cc1c(C(Nc(cc2)ccc2S(N2CCCCC2)(=O)=O)=O)snn1	0.318182	0.104478	0.211538	0.096	0.145631	0.23301	0.130952	0.181818	0.087248	0.308511
O=C(C(CC1)CCN1c1ncnc(N2CCCC2)c1)Nc(cc1)ccc1Br	0.148515	0.104478	0.105263	0.096	0.102804	0.123894	0.30137	0.12069	0.102041	0.149533
CCCCCN(C=Nc1c2c(-c3ccccc3)cs1)C2=O	0.054545	0.104478	0.095652	0.304762	0.12381	0.094828	0.043956	0.111111	0.094595	0.108108
Cc(cc(cc1)I)c1NC(C(CC1)CCN1S(c(cc1)ccc1NC(OC)=O)(=O)=O)=O	0.309278	0.104167	0.234234	0.080292	0.121739	0.232143	0.139785	0.165289	0.123377	0.252336
Cc(cc(cc1)Cl)c1OCC(Nc(cc1)ccc1S(N1CCOCC1)(=O)=O)=O	0.309278	0.104167	0.201754	0.088235	0.141593	0.254545	0.139785	0.215517	0.08805	0.288462
O=C(CN(C=Nc1c2c(-c3ccccc3)cs1)C2=O)Nc(cc1)ccc1Cl	0.104348	0.104167	0.104839	0.333333	0.102564	0.140496	0.115789	0.137097	0.094937	0.145299
CC(C)CNC(c(cc1)cc(N=C(N2c3cc(F)ccc3)SCC#N)c1C2=O)=O	0.069767	0.103896	0.121212	0.325	0.129032	0.095588	0.063636	0.078014	0.082353	0.074074
COc(cc1)ccc1NC(CCN(CC1)CCN1S(c(cc1)ccc1OC)(=O)=O)=O	0.344828	0.103704	0.209524	0.095238	0.166667	0.230769	0.142857	0.212963	0.101351	0.377778
Cc(cc1)ccc1NC(C(CC1)CCN1S(c(cc1)ccc1OC)(=O)=O)=O	0.329545	0.103704	0.245098	0.078125	0.144231	0.230769	0.2	0.18018	0.116438	0.252525
COc(cc1)ccc1S(N1CCN(CC(Nc2cc(OC)cc(OC)c2)=O)CC1)(=O)=O	0.314607	0.103704	0.209524	0.104	0.15534	0.219048	0.116279	0.224299	0.101351	0.305263
Cc(cc1)ccc1S(N(CC1)CCC1C(Nc(cc1)ccc1OC)=O)(=O)=O	0.314607	0.103704	0.245098	0.078125	0.144231	0.230769	0.2	0.18018	0.116438	0.252525
Cc1c(C(Nc(cc2)ccc2S(N2CCOCC2)(=O)=O)=O)snn1	0.314607	0.103704	0.209524	0.095238	0.15534	0.230769	0.142857	0.190909	0.07947	0.278351
CCc(cc1)ccc1NC(C(CC1)CCN1S(c1ccc(C)cc1)(=O)=O)=O	0.3	0.103704	0.27	0.095238	0.178218	0.242718	0.185185	0.190909	0.124138	0.278351
CC(C)CNC(c(cc1)cc(N=C(N2c3cc(F)ccc3)SCc(c(F)ccc3)c3Cl)c1C2=O)=O	0.071942	0.103659	0.119718	0.307692	0.110294	0.088435	0.066667	0.07947	0.077348	0.075862
CCCNC(c(cc1)cc(N=C(N2c3cc(F)ccc3)SCC(c3cccc(Cl)c3)=O)c1C2=O)=O	0.064286	0.103659	0.119718	0.307692	0.118519	0.073826	0.066667	0.072368	0.071429	0.068493
CCOc(cccc1)c1NC(CCN(CC1)CCN1S(c(cc1)ccc1Br)(=O)=O)=O	0.28	0.103448	0.210526	0.103704	0.181818	0.219298	0.163043	0.224138	0.115385	0.35
O=C(CN(C(c1c2cccc1)=O)S2(=O)=O)Nc(cc1)ccc1S(N1CCCCC1)(=O)=O	0.267327	0.103448	0.210526	0.11194	0.140351	0.241071	0.114583	0.193277	0.101266	0.31068
CC(C)CNC(c(cc1)cc(N=C(N2c3cc(F)ccc3)SCC(c3c(C)[nH]c4c3cccc4)=O)c1C2=O)=O	0.059603	0.103448	0.125828	0.311594	0.117241	0.096154	0.05303	0.080745	0.089947	0.077419
O=C(c(c(F)ccc1)c1F)N(CC1)CCN1S(c(cc1)ccc1F)(=O)=O	0.320988	0.103175	0.231579	0.132743	0.211111	0.204082	0.075	0.247423	0.06993	0.266667
Cc(cc1)ccc1C(CSC(N1c2cc(F)ccc2)=Nc(cc(cc2)C(NC3CCCC3)=O)c2C1=O)=O	0.071429	0.10303	0.151079	0.305344	0.117647	0.087838	0.066116	0.086093	0.12	0.075342
CC(C)CNC(c(cc1)cc(N=C(N2c3cc(F)ccc3)SCC(c3cccc(Cl)c3)=O)c1C2=O)=O	0.06383	0.10303	0.118881	0.325581	0.117647	0.087838	0.066116	0.071895	0.082873	0.068027
CCC(Nc(cc1)ccc1S(N(CC1)CCN1c(cc1)ccc1[N+]([O-])=O)(=O)=O)=O	0.340909	0.102941	0.207547	0.094488	0.188119	0.240385	0.127907	0.2	0.086093	0.315789
CC(CC1)CCN1S(c(cc1)ccc1NC(c(c(OC)ccc1)c1OC)=O)(=O)=O	0.325843	0.102941	0.28	0.094488	0.153846	0.264706	0.141176	0.189189	0.108108	0.28866
CC(C)CCN(C)C(CC1)CCN1S(c(cc1)ccc1NC(C)=O)(=O)=O	0.325843	0.102941	0.254902	0.112	0.142857	0.277228	0.154762	0.178571	0.123288	0.28866
CC(CC1)CCN1S(c(cc1)ccc1NC(c(cccc1)c1Br)=O)(=O)=O	0.311111	0.102941	0.292929	0.085938	0.142857	0.264706	0.168675	0.189189	0.100671	0.302083
COc(cc1)ccc1S(N(CC1)CCC1NC(N1CCOCC1)=O)(=O)=O	0.268817	0.102941	0.319588	0.077519	0.142857	0.194444	0.114943	0.189189	0.115646	0.213592
CC(CC1)CCN1S(c(cc1)ccc1NC(COc(cc1)c(C)cc1Cl)=O)(=O)=O	0.30303	0.10274	0.252252	0.086957	0.12931	0.261261	0.136842	0.201681	0.100629	0.283019
O=C(CSc1nnc2n1C=CN(c1cc(F)ccc1)C2=O)c1ccccc1	0.066116	0.10274	0.120968	0.304348	0.110169	0.111111	0.058824	0.108527	0.107595	0.105691
O=C(Cn1ncc2c1-c(cccc1)c1OC2)Nc(cc1)ccc1S(N1CCCCC1)(=O)=O	0.25	0.102564	0.2	0.10274	0.126984	0.247934	0.11215	0.212598	0.094118	0.3125
OCCCNC(C(Nc(cc1)ccc1Br)=O)=O	0.127907	0.102564	0.103093	0.082569	0.1	0.125	0.310345	0.088235	0.067164	0.142857
OC(CCC(Nc(cc1)ccc1S(N1CCCCC1)(=O)=O)=O)=O	0.333333	0.102362	0.242105	0.102564	0.145833	0.27957	0.144737	0.207921	0.092199	0.369048
O=C(C(CC1)CCN1c1ncccn1)Nc(cc1)ccc1Br	0.16129	0.102362	0.12381	0.102564	0.111111	0.144231	0.338462	0.12963	0.107914	0.15
CC(C)N(C=Nc1c2c(-c3ccccc3)cs1)C2=O	0.069307	0.102362	0.082569	0.316327	0.1	0.081818	0.048193	0.109091	0.1	0.084906
COc(cc1)ccc1S(N1CCN(CC(Nc(cc2)ccc2F)=O)CC1)(=O)=O	0.337079	0.10219	0.205607	0.111111	0.152381	0.238095	0.139535	0.220183	0.092715	0.326316
CC(Nc(cc1)ccc1S(N(CC1)CCN1C(C(N1C)=O)=C(C)N(C)C1=O)(=O)=O)=O	0.337079	0.10219	0.194444	0.09375	0.174757	0.226415	0.139535	0.1875	0.078431	0.326316
CC(CC1)CCN1S(c(cc1)ccc1NC(c1cc(C)ccc1)=O)(=O)=O	0.322222	0.10219	0.29	0.102362	0.152381	0.25	0.139535	0.176991	0.114865	0.285714
COc(cc1)ccc1NC(CN(CC1)CCN1S(c(cc1)ccc1Br)(=O)=O)=O	0.322222	0.10219	0.205607	0.085271	0.152381	0.238095	0.225	0.220183	0.092715	0.326316
COc(cc1)ccc1NC(CN(CC1)CCN1S(c(cc1)ccc1F)(=O)=O)=O	0.322222	0.10219	0.205607	0.111111	0.163462	0.238095	0.139535	0.220183	0.092715	0.326316
CC(CC1)CCN1S(c(cc1)ccc1NC(c1c(C)nns1)=O)(=O)=O	0.307692	0.10219	0.264706	0.09375	0.141509	0.238095	0.139535	0.176991	0.092715	0.272727
O=C(CC(CC1)CCN1S(c(cc1)ccc1Cl)(=O)=O)NCc(cc1)ccc1F	0.214286	0.10219	0.316327	0.12	0.141509	0.203704	0.088889	0.176991	0.1	0.223301
O=C1N(Cc(cc2)ccc2F)C=Nc2c1c(-c1ccccc1)cs2	0.04386	0.10219	0.09322	0.333333	0.09009	0.092437	0.042553	0.108333	0.085526	0.095652
CC(Nc(cc1)ccc1S(N(CC1)CCC1Oc(cc1)ccc1-n1nnnc1)(=O)=O)=O	0.3	0.102041	0.25	0.086331	0.137931	0.236842	0.135417	0.190083	0.1	0.256881
CC(Nc(cc1)ccc1S(N1CCN(Cc2c(C)oc(-c3ccc(C)cc3)n2)CC1)(=O)=O)=O	0.3	0.102041	0.186441	0.10219	0.137931	0.215517	0.123711	0.2	0.093168	0.317308
O=C(CCN(c(cccc1)c1S1)C1=O)Nc(cc1)ccc1S(N1CCOCC1)(=O)=O	0.27451	0.102041	0.22807	0.110294	0.168142	0.258929	0.123711	0.210084	0.08642	0.317308
O=C(c(c(F)ccc1)c1F)N(CC1)CCN1S(c(cc1)ccc1Cl)(=O)=O	0.313253	0.101562	0.226804	0.12069	0.193548	0.2	0.073171	0.242424	0.068966	0.26087
O=C(c(c(F)ccc1)c1F)N(CC1)CCN1S(c(cc1)ccc1Br)(=O)=O	0.313253	0.101562	0.226804	0.12069	0.193548	0.2	0.157895	0.242424	0.068966	0.26087
O=C(c(cc1)ccc1S(N1CCOCC1)(=O)=O)NC1CCCC1	0.238636	0.101562	0.367816	0.07438	0.14433	0.188119	0.113924	0.182692	0.107143	0.221053
CC(C)c(cc1)ccc1NC(C(CC1)CCN1S(c(cc1)ccc1OC)(=O)=O)=O	0.318681	0.101449	0.238095	0.084615	0.140187	0.224299	0.192771	0.175439	0.121622	0.245098
Cc(cc1)c(C)c(OC(C(Nc(cc2)ccc2S(N2CCCCCC2)(=O)=O)=O)=C2)c1C2=O	0.271845	0.101351	0.194915	0.093525	0.146552	0.224138	0.134021	0.169355	0.099379	0.301887
O=S(c(cc1)ccc1C(N1CCc2ccccc2)=CS/C1=N\c1ccccc1)(N1CCCC1)=O	0.169643	0.101351	0.247788	0.109489	0.127119	0.20339	0.047619	0.188525	0.10625	0.301887
O=C(CSC(N(c1ccccc1)C1=O)=Nc2c1oc1c2cccc1)Nc1cc(F)ccc1	0.083969	0.101266	0.109489	0.304	0.107692	0.133333	0.1	0.106383	0.105882	0.128788
O=C(CSC(N(c1ccccc1)C1=O)=Nc2c1[nH]c1c2cccc1)Nc1cc(F)ccc1	0.083969	0.101266	0.109489	0.304	0.107692	0.125	0.09009	0.114286	0.112426	0.128788
COCCNC(C(Nc(cc1)ccc1Br)=O)=O	0.151163	0.10084	0.112245	0.071429	0.10989	0.134021	0.3	0.097087	0.090226	0.12766
Cc(cc1)ccc1S(N1CCC(CC(NC2CC2)=O)CC1)(=O)=O	0.264368	0.100775	0.318681	0.10084	0.154639	0.19802	0.098765	0.180952	0.130435	0.231579
CC(C)c(cc1)ccc1S(N1CCN(CC(Nc(cc2)ccc2N(C)C)=O)CC1)(=O)=O	0.344444	0.100719	0.212963	0.092308	0.149533	0.245283	0.162791	0.227273	0.10596	0.333333
CCOc(cc1)ccc1NC(CN(CC1)CCN1S(c(cc1)ccc1OC)(=O)=O)=O	0.32967	0.100719	0.201835	0.083969	0.171429	0.233645	0.136364	0.227273	0.10596	0.319588
COc(cc1)ccc1S(N(CC1)CCC1C(Nc1ccc(C(F)(F)F)cc1)=O)(=O)=O	0.32967	0.100719	0.247619	0.083969	0.138889	0.222222	0.190476	0.173913	0.10596	0.242718
CC(CC1)CCN1S(c(cc1)ccc1NC(COc(cc1)ccc1OC)=O)(=O)=O	0.315217	0.100719	0.259615	0.092308	0.138889	0.257143	0.149425	0.19469	0.113333	0.292929
CCCNC(c(cc1)cc(N=C(N2c3cc(F)ccc3)SCC(c(cc3)ccc3F)=O)c1C2=O)=O	0.067164	0.100629	0.125	0.322581	0.124031	0.076923	0.06087	0.075342	0.08	0.071429
CCOc(cc1)ccc1NC(CN(CC1)CCN1S(c(cc1)ccc1Br)(=O)=O)=O	0.311828	0.1	0.2	0.083333	0.169811	0.231481	0.202381	0.225225	0.098039	0.316327
COc(cc1)ccc1S(N1CCN(CC(Nc(cc2)cc(F)c2F)=O)CC1)(=O)=O	0.311828	0.1	0.2	0.108527	0.148148	0.220183	0.122222	0.214286	0.098039	0.30303
CCOc(cc1)ccc1NC(CN(CC1)CCN1S(c(cc1)ccc1Cl)(=O)=O)=O	0.311828	0.1	0.2	0.083333	0.169811	0.231481	0.122222	0.225225	0.098039	0.316327
CCOc(cc1)ccc1NC(CN(CC1)CCN1S(c(cc1)ccc1F)(=O)=O)=O	0.311828	0.1	0.2	0.108527	0.180952	0.231481	0.122222	0.225225	0.098039	0.316327
CC(Nc(cc1)ccc1S(N1CCN(CC(N=C2SC(c3cccs3)=NN22)=CC2=O)CC1)(=O)=O)=O	0.263158	0.1	0.184615	0.137931	0.149606	0.220472	0.098214	0.19697	0.085714	0.313043
N#Cc(cc1)ccc1S(N1CCC(Cc(cc2)ccc2C(NC2CC2)=O)CC1)(=O)=O	0.207921	0.1	0.346939	0.083333	0.127273	0.1875	0.097826	0.182609	0.112583	0.216981
CC(C)CNC(c(cc1)cc(N=C(N2c3cc(F)ccc3)SCC(c(cc3)ccc3F)=O)c1C2=O)=O	0.066667	0.1	0.124088	0.341463	0.123077	0.091549	0.060345	0.07483	0.091954	0.070922
CCCNC(c(cc1)cc(N=C(N2c3cc(F)ccc3)SCC(c3c[nH]c4c3cccc4)=O)c1C2=O)=O	0.061224	0.099415	0.129252	0.301471	0.120567	0.077419	0.054688	0.082803	0.080214	0.07947
COc(cc1)ccc1S(N(CC(Nc(cc1)ccc1S(N1CCCCC1)(=O)=O)=O)c(cc1)ccc1Cl)(=O)=O	0.326733	0.099338	0.180328	0.091549	0.133333	0.228814	0.13	0.184	0.104294	0.281818
CC(Nc(cc1)ccc1S(N(CC1)CCN1c(ccc(Cl)c1)c1[N+]([O-])=O)(=O)=O)=O	0.336957	0.099291	0.1875	0.082707	0.146789	0.218182	0.146067	0.181034	0.083333	0.287129
CCN(CC)c(cc1)ccc1NC(CN(CC1)CCN1S(c(cc1)ccc1OC)(=O)=O)=O	0.336957	0.099291	0.198198	0.082707	0.157407	0.229358	0.146067	0.212389	0.097403	0.313131
CC(C)c(cc1)ccc1S(N1CCN(CC(Nc(cc2)ccc2C(OC)=O)=O)CC1)(=O)=O	0.322581	0.099291	0.220183	0.090909	0.146789	0.240741	0.133333	0.223214	0.104575	0.313131
CCN(CC)CCNC(CC(CC1)CCN1S(c(cc1)ccc1NC(C)=O)(=O)=O)=O	0.308511	0.099291	0.254717	0.099237	0.146789	0.240741	0.133333	0.17094	0.097403	0.27451
O=C(COc(ccc(Cl)c1)c1Cl)Nc(cc1)ccc1S(N1CCCCCC1)(=O)=O	0.294737	0.099291	0.198198	0.090909	0.136364	0.252336	0.133333	0.201754	0.104575	0.313131
O=C(CN(CC1)CCN1S(c(cc1)ccc1Br)(=O)=O)Nc1c(C(F)(F)F)cccc1	0.268041	0.099291	0.231481	0.116279	0.146789	0.218182	0.159091	0.223214	0.083333	0.313131
O=C(CN(CC1)CCN1S(c(cc1)ccc1F)(=O)=O)Nc1c(C(F)(F)F)cccc1	0.268041	0.099291	0.231481	0.133858	0.157407	0.218182	0.096774	0.223214	0.083333	0.313131
CC(Nc(cc1)ccc1S(N(CC1)CCN1c(cc1)ccc1F)(=O)=O)=O	0.365854	0.099237	0.207921	0.117647	0.151515	0.242424	0.1375	0.2	0.07483	0.322222
CC(C)(C)c(cc1)ccc1C(Nc(cc1)ccc1S(N1CCCCCC1)(=O)=O)=O	0.365854	0.099237	0.257732	0.072581	0.14	0.255102	0.1375	0.188679	0.089655	0.322222
CC(Nc(cc1)ccc1S(N1CC(CO)CCC1)(=O)=O)=O	0.317647	0.099237	0.22	0.108333	0.163265	0.28125	0.151899	0.17757	0.120567	0.27957
O=C(c1cccs1)Nc(cc1)ccc1S(N1CCCCCC1)(=O)=O	0.317647	0.099237	0.232323	0.108333	0.151515	0.268041	0.1375	0.2	0.089655	0.337079
CC(C)c(cc1)ccc1S(N(CC1)CCN1C(c(cc1)ccc1F)=O)(=O)=O	0.317647	0.099237	0.232323	0.099174	0.175258	0.182692	0.083333	0.223301	0.082192	0.226804
Cc(cc1)ccc1N(CC(C1)C(Nc(cc2)ccc2Br)=O)C1=O	0.154639	0.099237	0.089286	0.090164	0.106796	0.138889	0.318841	0.086207	0.104895	0.122642
O=C(CCC(Nc(cc1)ccc1S(N1CCCC1)(=O)=O)=O)Nc(cc1)ccc1S(N1CCCC1)(=O)=O	0.364865	0.099174	0.247191	0.099099	0.157303	0.287356	0.15942	0.210526	0.097015	0.367089
O=C(Nc1ccccc1)Nc(cc1)ccc1Br	0.139241	0.099099	0.123596	0.11	0.082353	0.174419	0.352941	0.130435	0.088	0.182927
COc(cc1)ccc1S(N(CC(Nc(cc1)ccc1S(N1CCOCC1)(=O)=O)=O)c(cc1)ccc1Cl)(=O)=O	0.323529	0.098684	0.178862	0.090909	0.141667	0.226891	0.14	0.192	0.09697	0.256637
O=C(c1ccc(CN(CC2)Cc3c2cccc3)cc1)Nc(cc1)ccc1S(N1CCCCC1)(=O)=O	0.25	0.098684	0.25	0.083333	0.122951	0.247863	0.117647	0.18254	0.09697	0.314815
CCN(CC)C(c(cc1)cc(N=C(N2c3cc(F)ccc3)SCc(cc3)ccc3F)c1C2=O)=O	0.071429	0.098684	0.098485	0.3	0.122951	0.081481	0.055556	0.07971	0.071006	0.083969
CC(C(Nc(cc1)ccc1S(N1CCCCCC1)(=O)=O)=O)Oc(ccc(Cl)c1)c1Cl	0.305263	0.098592	0.185841	0.098485	0.125	0.238532	0.119565	0.179487	0.125828	0.284314
COc(cc1)ccc1S(N1CCN(CC(Nc(cc2)cc(Cl)c2OC)=O)CC1)(=O)=O	0.305263	0.098592	0.196429	0.090226	0.145455	0.216216	0.131868	0.210526	0.096774	0.29703
O=C(CN(CC1)CCN1S(c(cc1)ccc1Cl)(=O)=O)Nc1c(C(F)(F)F)cccc1	0.265306	0.098592	0.229358	0.115385	0.145455	0.216216	0.095745	0.221239	0.082803	0.31
CC(CC1)CCN1S(c(cc1)ccc1-c1noc(C(NC2CC2)=O)n1)(=O)=O	0.215686	0.098592	0.300971	0.090226	0.125	0.163793	0.095745	0.159664	0.103896	0.190909
Cc(cc1)ccc1S(N1CCC(CCC(NC2CC2)=O)CC1)(=O)=O	0.255556	0.098485	0.308511	0.089431	0.161616	0.192308	0.095238	0.175926	0.12766	0.22449
O=S(c(cc1)ccc1F)(N1CCN(C/C=C/c2ccccc2)CC1)=O	0.228261	0.098485	0.242424	0.116667	0.15	0.203883	0.045455	0.221154	0.111888	0.318681
O=S(c(cc1)ccc1Br)(N1CCN(C/C=C/c2ccccc2)CC1)=O	0.228261	0.098485	0.242424	0.089431	0.138614	0.203883	0.121951	0.221154	0.111888	0.318681
CC(Nc(cc1)ccc1S(N(CC1)CCN1S(c1ccc(C)cc1)(=O)=O)(=O)=O)=O	0.416667	0.098361	0.230769	0.088496	0.168539	0.269663	0.157143	0.221053	0.088235	0.3625
OC(C(CC1)CCN1S(c1ccc(C(F)(F)F)cc1)(=O)=O)=O	0.259259	0.098361	0.302326	0.088496	0.142857	0.202128	0.094595	0.183673	0.088235	0.238636
CCOc(cc1)ccc1NC(CCN(CC1)CCN1S(c(cc1)ccc1OC)(=O)=O)=O	0.315789	0.097902	0.19469	0.089552	0.175926	0.214286	0.130435	0.208696	0.11039	0.346939
CC(CC1)CCN1S(c(cc1)ccc1NC(c1ccc(C)cc1)=O)(=O)=O	0.325581	0.097744	0.319149	0.071429	0.137255	0.25	0.148148	0.174312	0.09589	0.287234
O=C(c1csnn1)Nc(cc1)ccc1S(N1CCCCC1)(=O)=O	0.325581	0.097744	0.227723	0.106557	0.148515	0.262626	0.148148	0.207547	0.081081	0.32967
Cc(cc1)ccc1S(N1CCC(CC(NC2CCCC2)=O)CC1)(=O)=O	0.252747	0.097744	0.305263	0.097561	0.148515	0.190476	0.094118	0.185185	0.134752	0.222222
O=C(CCC(Nc(cc1)ccc1S(N1CCCCC1)(=O)=O)=O)Nc(cc1)ccc1S(N1CCCCC1)(=O)=O	0.355263	0.097561	0.241758	0.097345	0.153846	0.280899	0.15493	0.206186	0.087591	0.375
COc(cc1)ccc1S(N1CCN(CCO)CC1)(=O)=O	0.303797	0.097561	0.215054	0.078261	0.179775	0.1875	0.078947	0.206186	0.095588	0.341463
Cc1cccc(N(C2=O)C(SCC(Nc3cc(F)ccc3)=O)=Nc3c2oc2c3cccc2)c1	0.088235	0.097561	0.089655	0.3	0.111111	0.104167	0.08547	0.087248	0.102273	0.099291
CC1Oc2cc(S(N(CC3)CCN3C(OC(C)(C)C)=O)(=O)=O)c(C)cc2NC1=O	0.354839	0.097222	0.133333	0.072993	0.142857	0.132231	0.09375	0.196581	0.081761	0.127119
CC(Nc(cc1)ccc1S(N(CC1)CCN1C(c(cc1)ccc1-n1nnnc1)=O)(=O)=O)=O	0.354839	0.097222	0.214286	0.088889	0.163636	0.223214	0.129032	0.22807	0.075	0.278846
Cc(cc1)cc(Br)c1OCC(Nc(cc1)ccc1S(N1CCCCC1)(=O)=O)=O	0.298969	0.097222	0.192982	0.105263	0.132743	0.234234	0.153846	0.186441	0.095541	0.303922
CCOc(cc1)ccc1NC(CCN(CC1)CCN1S(c(cc1)ccc1Br)(=O)=O)=O	0.298969	0.097222	0.192982	0.088889	0.174312	0.212389	0.193182	0.206897	0.102564	0.343434
CCOc(cc1)ccc1NC(CCN(CC1)CCN1S(c(cc1)ccc1F)(=O)=O)=O	0.298969	0.097222	0.192982	0.113636	0.185185	0.212389	0.117021	0.206897	0.102564	0.343434
CCOc(cc1)ccc1NC(CCN(CC1)CCN1S(c(cc1)ccc1Cl)(=O)=O)=O	0.298969	0.097222	0.192982	0.088889	0.174312	0.212389	0.117021	0.206897	0.102564	0.343434
O=C(CN(c(cccc1)c1S1)C1=O)Nc(cc1)ccc1S(N1CCCCC1)(=O)=O	0.285714	0.097222	0.225225	0.113636	0.153153	0.256881	0.117021	0.206897	0.088608	0.33
CC(Nc(cc1)ccc1S(N1CCC(CC(NCCN2CCCCC2)=O)CC1)(=O)=O)=O	0.285714	0.097222	0.247706	0.097015	0.142857	0.234234	0.129032	0.166667	0.102564	0.316832
CC(Nc(cc1)ccc1S(N(CC1)CCN1c(cc1)ccc1[N+]([O-])=O)(=O)=O)=O	0.352941	0.097015	0.201923	0.088	0.17	0.235294	0.13253	0.194444	0.073333	0.311828
Cc(cc1)ccc1S(N(CC1)CCC1C(Nc(cc1)ccc1I)=O)(=O)=O	0.321839	0.097015	0.262626	0.079365	0.147059	0.235294	0.189873	0.172727	0.10274	0.270833
O=C(c1csnn1)Nc(cc1)ccc1S(N1CCOCC1)(=O)=O	0.321839	0.097015	0.22549	0.105691	0.158416	0.26	0.160494	0.216981	0.073333	0.297872
COc1cc(C(N(CC2)CCN2S(c(cc2)ccc2F)(=O)=O)=O)cc(OC)c1OC	0.306818	0.097015	0.213592	0.105691	0.193878	0.17757	0.068182	0.216981	0.080537	0.22
COc1cc(C(N(CC2)CCN2S(c(cc2)ccc2Br)(=O)=O)=O)cc(OC)c1OC	0.306818	0.097015	0.213592	0.079365	0.181818	0.17757	0.146341	0.216981	0.080537	0.22
Cc(cc1)ccc1NC(CCC(CC1)CCN1S(c1ccc(C)cc1)(=O)=O)=O	0.306818	0.097015	0.262626	0.088	0.158416	0.235294	0.146341	0.183486	0.10274	0.270833
CC(c1ccccc1)N(C=Nc1c2c(-c3ccccc3)cs1)C2=O	0.055046	0.097015	0.077586	0.307692	0.093458	0.076923	0.044444	0.09322	0.095238	0.079646
CC(C1)OC(C)CN1S(c(cc1)ccc1NC(C)=O)(=O)=O	0.316456	0.096774	0.2	0.086957	0.139785	0.321839	0.202899	0.168317	0.094891	0.275862
CC(C)(C)NS(c(cc1)ccc1NC(N1CCCC1)=O)(=O)=O	0.3	0.096774	0.14	0.077586	0.152174	0.210526	0.152778	0.156863	0.086957	0.233333
Cc(cc1)ccc1-c1csc(C(N2C)=O)c1N=C2SCC(Nc1cc(F)ccc1)=O	0.086614	0.096774	0.080292	0.303279	0.12	0.095588	0.083333	0.085714	0.108434	0.098485
O=C(CN(c(cccc1)c1S1)C1=O)Nc(cc1)ccc1S(N1CCOCC1)(=O)=O	0.282828	0.096552	0.223214	0.112782	0.162162	0.254545	0.12766	0.215517	0.08125	0.300971
O=C(C(Oc1c2cccc1)=CC2=O)Nc(cc1)ccc1S(N1CCCCCC1)(=O)=O	0.27	0.096552	0.234234	0.112782	0.162162	0.266055	0.139785	0.194915	0.108974	0.34
O=C(CN(CCC1)CCN1S(c(cc1)ccc1F)(=O)=O)Nc(cccc1)c1Br	0.23301	0.096552	0.234234	0.121212	0.151786	0.210526	0.104167	0.205128	0.08805	0.300971
CC1CCN(CC(CC2)CCN2S(c(cc2)ccc2NC(C)=O)(=O)=O)CC1	0.318182	0.096296	0.272727	0.096	0.145631	0.27	0.144578	0.192661	0.102041	0.322581
[O-][N+](c(cc1)ccc1S(N1CCN(C/C=C/c2ccccc2)CC1)(=O)=O)=O	0.221053	0.096296	0.235294	0.087302	0.145631	0.198113	0.043956	0.214953	0.109589	0.308511
Cc(cc1)ccc1S(N(CCC1)C1C(Nc(cc1)ccc1Br)=O)(=O)=O	0.221053	0.096296	0.188679	0.070312	0.134615	0.186916	0.30137	0.140351	0.148936	0.194175
CC(Nc(cc1)ccc1S(N1CCC(CC(N(CC2)CCN2C2CCCCC2)=O)CC1)(=O)=O)=O	0.306122	0.09589	0.232143	0.087591	0.150442	0.241071	0.126316	0.183333	0.09434	0.261682
CC(Nc(cc1)ccc1NC(C(CC1)CCN1S(c(cc1)ccc1OC)(=O)=O)=O)=O	0.329545	0.095588	0.245098	0.086614	0.144231	0.230769	0.2	0.18018	0.108844	0.252525
CCCCNS(c(cc1)ccc1S(N1CCN(CCC#N)CC1)(=O)=O)(=O)=O	0.231579	0.095588	0.198113	0.061538	0.166667	0.174312	0.054945	0.18018	0.09396	0.319149
CS(N(C1)c(cccc2)c2OC1C(Nc(cc1)ccc1Br)=O)(=O)=O	0.158416	0.095588	0.133929	0.086614	0.11215	0.174312	0.315068	0.119658	0.108844	0.158879
CCN(CC)C(c(cc1)cc(N=C(N2c3cc(F)ccc3)SCc(cccc3)c3F)c1C2=O)=O	0.068702	0.095541	0.094891	0.308943	0.11811	0.078571	0.053097	0.076923	0.081395	0.080882
COc(cc1)ccc1S(N1CCN(CC(Nc(cc2)cc(C(F)(F)F)c2Cl)=O)CC1)(=O)=O	0.316327	0.095238	0.188034	0.102941	0.13913	0.206897	0.113402	0.201681	0.086957	0.283019
CC(C)(C)NC(C(CC1)CCN1S(c1ccc(C)cc1)(=O)=O)=O	0.308642	0.095238	0.274725	0.076271	0.148936	0.193878	0.118421	0.176471	0.117647	0.228261
Cc(cc1)ccc1S(N(CC1)CCC1C(NC1CC1)=O)(=O)=O	0.277108	0.095238	0.318182	0.076271	0.173913	0.193878	0.118421	0.176471	0.125926	0.228261
NC(SC(C1)C(Nc(cc2)ccc2Br)=O)=NC1=O	0.139785	0.095238	0.09434	0.104348	0.102041	0.125	0.370968	0.090909	0.085714	0.118812
COc(cc1)ccc1S(N(CC1)CCC1C(Nc(cc1)ccc1F)=O)(=O)=O	0.325843	0.094891	0.242718	0.103175	0.142857	0.228571	0.197531	0.178571	0.108108	0.25
CC(Nc(cc1)ccc1S(N1CCC(CC(N2CCCCC2)=O)CC1)(=O)=O)=O	0.325843	0.094891	0.254902	0.085938	0.153846	0.264706	0.141176	0.189189	0.100671	0.302083
O=C(COc(cc1)ccc1Cl)Nc(cc1)ccc1S(N1CCCCC1)(=O)=O	0.311111	0.094891	0.207547	0.085938	0.132075	0.252427	0.127907	0.2	0.086093	0.329787
COc(cc1)ccc1NC(C(CC1)CCN1S(c(cc1)ccc1Cl)(=O)=O)=O	0.311111	0.094891	0.242718	0.077519	0.142857	0.228571	0.197531	0.178571	0.108108	0.25
COc(cc1)ccc1NC(C(CC1)CCN1S(c(cc1)ccc1F)(=O)=O)=O	0.311111	0.094891	0.242718	0.103175	0.153846	0.228571	0.197531	0.178571	0.108108	0.25
[O-][N+](c(cccc1)c1C(Nc(cc1)ccc1S(N1CCCCCC1)(=O)=O)=O)=O	0.296703	0.094891	0.230769	0.085938	0.142857	0.264706	0.127907	0.211009	0.100671	0.329787
CC(Nc(cc1)ccc1S(N(CC1)CCN1S(c(cc1)ccc1NC(C)=O)(=O)=O)(=O)=O)=O	0.461538	0.094828	0.25	0.09434	0.182927	0.292683	0.174603	0.238636	0.084615	0.39726
CC(Nc(cc1)ccc1S(N(CC1)CCN1c(cc1)cc(NC2CC2)c1[N+]([O-])=O)(=O)=O)=O	0.313131	0.094595	0.206897	0.086331	0.147826	0.215517	0.123711	0.180328	0.093168	0.268519
CCc(cc1)cc2c1OC(C(Nc(cc1)ccc1S(N1CCCCCC1)(=O)=O)=O)=CC2=O	0.27451	0.094595	0.206897	0.10219	0.168142	0.247788	0.135417	0.180328	0.113924	0.304762
O=C(c(cc1)ccc1-c(cc1)ccc1S(N1CCCC1)(=O)=O)NCc(cc1)cc2c1OCO2	0.203704	0.094595	0.333333	0.086331	0.128205	0.175	0.09	0.180328	0.093168	0.212389
O=C(CCCC(Nc(cc1)ccc1S(N1CCOCC1)(=O)=O)=O)Nc(cc1)ccc1S(N1CCOCC1)(=O)=O	0.3375	0.094488	0.231579	0.094017	0.172043	0.268817	0.162162	0.21	0.077465	0.341176
Cc(cc1)ccc1S(N(CC1)CCN1/C(/N)=N\[N+]([O-])=O)(=O)=O	0.320988	0.094488	0.206186	0.066667	0.184783	0.18	0.102564	0.21	0.085106	0.23913
O=C(c(cc1)ccc1S(N1CCCC1)(=O)=O)Nc(cc1)ccc1-c(cc1)ccc1NC(c(cc1)ccc1S(N1CCCC1)(=O)=O)=O	0.304878	0.094488	0.3	0.084746	0.135417	0.229167	0.146667	0.19802	0.085106	0.295455
CN(C)c(cc1)ccc1NC(CN(CC1)CCN1S(c(cc1)ccc1Br)(=O)=O)=O	0.337079	0.094203	0.216981	0.085271	0.152381	0.238095	0.240506	0.220183	0.092715	0.340426
CC(C)c(cc1)ccc1S(N1CCN(CC(Nc(cc2)ccc2S(N)(=O)=O)=O)CC1)(=O)=O	0.337079	0.094203	0.205607	0.102362	0.152381	0.25	0.152941	0.220183	0.107383	0.340426
CC(C)c(cc1)ccc1S(N1CCN(CC(Nc(cc2)ccc2F)=O)CC1)(=O)=O	0.322222	0.094203	0.205607	0.12	0.152381	0.238095	0.139535	0.220183	0.092715	0.326316
CC(CC1)CCN1C(CC(CC1)CCN1S(c(cc1)ccc1NC(C)=O)(=O)=O)=O	0.322222	0.094203	0.252427	0.085271	0.152381	0.262136	0.139535	0.1875	0.092715	0.285714
Cc(cc1)ccc1S(N(CC1)CCC1C(Nc(cc1)ccc1C(OC)=O)=O)(=O)=O	0.307692	0.094203	0.264706	0.076923	0.141509	0.226415	0.180723	0.176991	0.114865	0.247525
[O-][N+](c1cccc(C(Nc(cc2)ccc2S(N2CCCCCC2)(=O)=O)=O)c1)=O	0.293478	0.094203	0.240385	0.09375	0.152381	0.262136	0.126437	0.198198	0.092715	0.3125
Cc(cc1)ccc1S(N1CCN(CCCOc2c(C)ccc(C)c2)CC1)(=O)=O	0.226804	0.094203	0.172727	0.068702	0.141509	0.150442	0.042553	0.176991	0.085526	0.3125
CCOP(C(Nc(cc1)ccc1Br)=O)(OCC)=O	0.156627	0.094017	0.092784	0.073394	0.101124	0.138298	0.315789	0.1	0.092308	0.131868
CC(C)CNC(C(Nc(cc1)ccc1Br)=O)=O	0.142857	0.094017	0.104167	0.093458	0.113636	0.150538	0.339286	0.089109	0.100775	0.131868
Cc(cc1)ccc1N(CC(Nc(cc1)ccc1S(N1CCCCC1)(=O)=O)=O)S(c(cc1)ccc1F)(=O)=O	0.31	0.09396	0.184874	0.117647	0.156522	0.224138	0.122449	0.178862	0.099379	0.28972
CC(CC1)CCN1S(c(cc1)ccc1NC(C(Oc1c2cccc1)=CC2=O)=O)(=O)=O	0.271845	0.09396	0.281818	0.109489	0.166667	0.256637	0.145833	0.178862	0.113208	0.301887
Cc(cc1)c(C)c(OC(C(Nc(cc2)ccc2S(N2CCCCC2)(=O)=O)=O)=C2)c1C2=O	0.271845	0.09396	0.194915	0.093525	0.146552	0.213675	0.134021	0.16	0.092593	0.301887
CC(CC1)CCN1S(c(cc1)ccc1C(Nc(cc1)c2scnc2c1Cl)=O)(=O)=O	0.212963	0.09396	0.305556	0.085714	0.127119	0.163934	0.089109	0.169355	0.079268	0.189655
CC(Nc(cc1)ccc1S(N(CC1)CCC1C(OC)=O)(=O)=O)=O	0.367089	0.09375	0.268817	0.084034	0.145833	0.27957	0.16	0.196078	0.107914	0.306818
O=C(c1ccncc1)N(CC1)CCN1S(c(cc1)ccc1Cl)(=O)=O	0.301205	0.09375	0.229167	0.075	0.170213	0.178218	0.074074	0.232323	0.062069	0.236559
O=C(CN(CC1)CCN1S(c(cc1)ccc1Br)(=O)=O)Nc(cccc1)c1F	0.263158	0.093525	0.226415	0.128	0.150943	0.224299	0.164706	0.229358	0.084967	0.322917
O=C(CN(CC1)CCN1S(c(cc1)ccc1Cl)(=O)=O)Nc(cccc1)c1F	0.263158	0.093525	0.226415	0.128	0.150943	0.224299	0.087912	0.229358	0.084967	0.322917
O=C(CN(CC1)CCN1S(c(cc1)ccc1Cl)(=O)=O)Nc1cc(F)ccc1	0.263158	0.093525	0.214953	0.165289	0.150943	0.224299	0.1	0.218182	0.084967	0.309278
CS(N(CC1)c(cccc2)c2OC1C(Nc(cc1)ccc1Br)=O)(=O)=O	0.188119	0.093525	0.171171	0.084615	0.12963	0.18018	0.302632	0.145299	0.114094	0.186916
CCc(cc1)ccc1C(Nc(cc1)ccc1Br)=O	0.141176	0.09322	0.138298	0.072727	0.11236	0.136842	0.310345	0.09901	0.083333	0.155556
Cc(cc1)ccc1S(NCCN(CC1)CCN1S(c1ccc(C)cc1)(=O)=O)(=O)=O	0.252874	0.093023	0.20202	0.065574	0.15625	0.165049	0.060241	0.182692	0.083916	0.318182
CC(CC1)CCN1S(c(cc1)ccc1NC(/C=C/c(cc1)ccc1F)=O)(=O)=O	0.359551	0.092857	0.271845	0.109375	0.138889	0.281553	0.136364	0.184211	0.10596	0.319588
COC(c(cc1)ccc1NC(CN(CC1)CCN1S(c(cc1)ccc1Cl)(=O)=O)=O)=O	0.315217	0.092857	0.224299	0.083969	0.149533	0.233645	0.123596	0.216216	0.091503	0.319588
COC(c(cc1)ccc1NC(CN(CC1)CCN1S(c(cc1)ccc1F)(=O)=O)=O)=O	0.315217	0.092857	0.224299	0.109375	0.160377	0.233645	0.123596	0.216216	0.091503	0.319588
CC(C)c(cc1)ccc1S(N1CCN(CC(Nc(cc2)ccc2C(N)=O)=O)CC1)(=O)=O	0.315217	0.092857	0.224299	0.100775	0.149533	0.233645	0.162791	0.216216	0.10596	0.319588
COC(c(cc1)ccc1NC(CN(CC1)CCN1S(c(cc1)ccc1Br)(=O)=O)=O)=O	0.315217	0.092857	0.224299	0.083969	0.149533	0.233645	0.204819	0.216216	0.091503	0.319588
O=C(CN(CC1)CCN1S(c(cc1)ccc1Br)(=O)=O)Nc1cc(F)ccc1	0.260417	0.092857	0.212963	0.163934	0.149533	0.222222	0.176471	0.216216	0.084416	0.306122
CS(N(CC(Nc(cc1)ccc1S(N1CCCCC1)(=O)=O)=O)c(cc(C(F)(F)F)cc1)c1Cl)(=O)=O	0.303922	0.092715	0.191667	0.1	0.134454	0.220339	0.12	0.166667	0.09816	0.284404
COc(cc1)ccc1NC(c(cc1)ccc1Br)=O	0.152941	0.092437	0.113402	0.0625	0.075269	0.123711	0.305085	0.087379	0.074627	0.117021
CC(C)N(C)C(CC1)CCN1S(c(cc1)ccc1NC(C)=O)(=O)=O	0.358025	0.092308	0.263158	0.091667	0.142857	0.260417	0.155844	0.180952	0.106383	0.3
O=C(c1cccs1)Nc(cc1)ccc1S(N1CCCC1)(=O)=O	0.325301	0.092308	0.237113	0.110169	0.154639	0.260417	0.141026	0.192308	0.090909	0.329545
CC(CC1)CCN1S(c(cc1)ccc1NC(c(cc1)cc(OC)c1OC)=O)(=O)=O	0.311828	0.092199	0.306931	0.075188	0.127273	0.242991	0.147727	0.172414	0.098039	0.264706
CC(C)c(cc1)ccc1S(N1CCN(CC(Nc(cc2)cc(F)c2F)=O)CC1)(=O)=O	0.297872	0.092199	0.2	0.117188	0.148148	0.220183	0.122222	0.214286	0.098039	0.30303
COc(cc1)ccc1C(Nc(cc1)ccc1NC(c(cc1)ccc1Br)=O)=O	0.151163	0.091667	0.123711	0.061947	0.074468	0.122449	0.3	0.086538	0.074074	0.115789
Cc1c(C(Nc(cc2)ccc2Br)=O)snn1	0.137931	0.091667	0.079208	0.090909	0.086022	0.111111	0.3	0.086538	0.066176	0.115789
CC(CC1)CCN1S(c(cc1)ccc1NC(N1CCCC1)=O)(=O)=O	0.37037	0.091603	0.273684	0.073171	0.153061	0.284211	0.153846	0.190476	0.097902	0.325843
O=C(c(cc1)ccc1F)Nc(cc1)ccc1S(N1CCCCCC1)(=O)=O	0.321429	0.091603	0.260417	0.1	0.13	0.257732	0.139241	0.190476	0.082759	0.325843
CCN(CC)c(cc1)ccc1NC(CN(CC1)CCN1S(c1ccc(C(C)C)cc1)(=O)=O)=O	0.322581	0.091549	0.198198	0.090909	0.157407	0.229358	0.146067	0.212389	0.097403	0.313131
COc(ccc(NC(CN(CC1)CCN1S(c(cc1)ccc1Cl)(=O)=O)=O)c1)c1Cl	0.294737	0.091549	0.198198	0.090909	0.146789	0.218182	0.120879	0.212389	0.097403	0.3
Cc(ccc(NC(CN(CC1)CCN1S(c(cc1)ccc1Br)(=O)=O)=O)c1)c1F	0.28125	0.091549	0.198198	0.107692	0.146789	0.207207	0.186047	0.201754	0.083333	0.3
Cc(ccc(NC(CN(CC1)CCN1S(c(cc1)ccc1Cl)(=O)=O)=O)c1)c1F	0.28125	0.091549	0.198198	0.107692	0.146789	0.207207	0.108696	0.201754	0.083333	0.3
O=C(CCN(CC1)CCN1S(c(cc1)ccc1Cl)(=O)=O)Nc(cccc1)c1F	0.268041	0.091549	0.220183	0.133858	0.157407	0.218182	0.096774	0.212389	0.090323	0.368421
O=C(CCN(CC1)CCN1S(c(cc1)ccc1Br)(=O)=O)Nc(cccc1)c1F	0.268041	0.091549	0.220183	0.133858	0.157407	0.218182	0.172414	0.212389	0.090323	0.368421
O=C(CSC(N1c2cc(F)ccc2)=Nc(cc(cc2)C(NC3CCCC3)=O)c2C1=O)c(cc1)ccc1F	0.065217	0.091463	0.154412	0.3125	0.11194	0.089655	0.067797	0.087838	0.109195	0.076923
CC(Nc(cc1)ccc1S(N1CCN(CCC#N)CC1)(=O)=O)=O	0.365854	0.090909	0.22	0.090164	0.1875	0.268041	0.1375	0.211538	0.089655	0.433735
CC(CC1)CCN1S(c(cc1)ccc1NC(c(ccc(OC)c1)c1OC)=O)(=O)=O	0.305263	0.090909	0.252336	0.074074	0.125	0.238532	0.131868	0.169492	0.096774	0.259615
CC(N(CC1)CCN1S(c(cc1)ccc1N(C(CC1)=O)S1(=O)=O)(=O)=O)=O	0.302326	0.090909	0.207921	0.099174	0.1875	0.171429	0.070588	0.211538	0.07483	0.226804
O=C(c(cc1)ccc1-c(cc1)ccc1S(N1CCCC1)(=O)=O)NC1CCCC1	0.230769	0.090909	0.326087	0.081301	0.128713	0.182692	0.096386	0.188679	0.112676	0.226804
O=C(c(scc1)c1N1Cc2nc(-c3ccccc3)no2)N(c2cc(F)ccc2)C1=O	0.037879	0.090323	0.080882	0.305785	0.085938	0.080292	0.045045	0.078571	0.063953	0.082707
CC(C)(C)OC(N(CC1)CCN1S(c(cc1)cc(N2)c1OCC2=O)(=O)=O)=O	0.420455	0.090278	0.153846	0.081481	0.165138	0.152542	0.094737	0.241071	0.06875	0.168142
O=C(c(o1)ccc1Br)Nc(cc1)ccc1S(N1CCCCCC1)(=O)=O	0.329412	0.090226	0.23	0.072	0.138614	0.265306	0.179487	0.198113	0.089041	0.348315
CC(CS(N1c(cc2)ccc2S(N(CC2)CCN2C(C)=O)(=O)=O)(=O)=O)C1=O	0.313953	0.090226	0.23	0.098361	0.185567	0.192308	0.082353	0.209524	0.081633	0.237113
COc(cc1)ccc1OCC(Nc(cc1)ccc1Br)=O	0.147727	0.090164	0.07767	0.089286	0.084211	0.131313	0.311475	0.105769	0.088889	0.136842
CC(C(Nc(cc1)ccc1Br)=O)Oc(cc1)ccc1OC	0.147727	0.090164	0.067308	0.079646	0.072917	0.12	0.311475	0.084906	0.097015	0.113402
O=C(C(Oc1c2cccc1)=CC2=O)Nc(cc1)ccc1S(N1CCOCC1)(=O)=O	0.272727	0.089655	0.236364	0.113636	0.174312	0.256881	0.141304	0.196581	0.095541	0.316832
CC(CC1)CCN1S(c(cc1)ccc1NC(c(cc1)ccc1F)=O)(=O)=O	0.325581	0.089552	0.319149	0.097561	0.137255	0.25	0.148148	0.174312	0.088435	0.287234
CC(C)CNS(c(cc1)ccc1S(N1CCN(CCC#N)CC1)(=O)=O)(=O)=O	0.23913	0.089552	0.203883	0.08871	0.16	0.190476	0.056818	0.185185	0.103448	0.315217
O=C(c(cc1)ccc1-c(cc1)ccc1S(N1CCCC1)(=O)=O)NC1CCCCC1	0.225806	0.089552	0.319149	0.08	0.126214	0.179245	0.094118	0.185185	0.111111	0.222222
O=C1N(C2CCCC2)C=Nc2c1c(-c1ccccc1)cs2	0.055556	0.089552	0.107143	0.323529	0.09434	0.096491	0.056818	0.103448	0.103448	0.09009
CN(C=C(c1c2cccc1)NC(Nc(cc1)ccc1S(N1CCCCC1)(=O)=O)=O)C2=O	0.282828	0.089041	0.212389	0.104478	0.183486	0.232143	0.115789	0.175	0.094937	0.313725
O=C(C(Oc1c2cccc1)=CC2=O)Nc(cc1)ccc1S(N1CCCCC1)(=O)=O	0.27	0.089041	0.234234	0.112782	0.162162	0.254545	0.139785	0.184874	0.101911	0.34
O=C(c1c(N=C2)scc1-c1ccccc1)N2/N=C/c1cc(F)ccc1	0.049587	0.089041	0.07874	0.357798	0.075	0.086614	0.039216	0.101562	0.08125	0.080645
CC(Nc(cc1)ccc1S(N1CCC(CC(NC2CC2)=O)CC1)(=O)=O)=O	0.337209	0.088889	0.302083	0.105691	0.147059	0.26	0.146341	0.183486	0.118056	0.297872
Cc(cc1)ccc1NC(C(CC1)CCN1S(c(cc1)ccc1F)(=O)=O)=O	0.306818	0.088889	0.25	0.105691	0.158416	0.223301	0.189873	0.172727	0.10274	0.257732
Cc(cc1)ccc1S(N(CC1)CCC1C(Nc(cc1)ccc1F)=O)(=O)=O	0.306818	0.088889	0.25	0.105691	0.147059	0.223301	0.189873	0.172727	0.10274	0.257732
Cc(cc1)ccc1S(N(CC1)CCC1C(Nc(cc1)ccc1Cl)=O)(=O)=O	0.306818	0.088889	0.25	0.096774	0.147059	0.223301	0.189873	0.172727	0.10274	0.257732
CC(Nc(cc1)ccc1S(N(CC1)CCN1S(c(cc1)ccc1Cl)(=O)=O)(=O)=O)=O	0.410959	0.08871	0.228261	0.087719	0.166667	0.266667	0.15493	0.21875	0.07971	0.358025
O=C(c(cc1)ccc1F)N(CC1)CCN1S(c(cc1)ccc1F)(=O)=O	0.320513	0.08871	0.255556	0.097345	0.193182	0.1875	0.078947	0.231579	0.064286	0.25
OC(/C=C\C(Nc(cc1)ccc1Br)=O)=O	0.197368	0.088496	0.10989	0.098039	0.094118	0.186047	0.346154	0.117021	0.07874	0.195122
OC(CCC(Nc(cc1)ccc1Br)=O)=O	0.1375	0.088496	0.097826	0.098039	0.081395	0.146067	0.346154	0.105263	0.070312	0.152941
CC(C)c(cc1)ccc1S(N1CCN(CC(Nc(cc2)cc(C(F)(F)F)c2Cl)=O)CC1)(=O)=O	0.306122	0.088435	0.189655	0.11194	0.140351	0.208696	0.114583	0.20339	0.0875	0.285714
O=C(c1c(N=C2)scc1-c1ccccc1)N2/N=C/c(c(F)ccc1)c1Cl	0.066667	0.088435	0.095238	0.307018	0.083333	0.085938	0.038835	0.109375	0.080745	0.097561
O=C(c1c(N=C2)scc1-c1ccccc1)N2/N=C/c(ccc(F)c1)c1F	0.04918	0.088435	0.078125	0.318584	0.07438	0.077519	0.038835	0.092308	0.0875	0.08
CC(Nc(cc1)ccc1NC(CN(CC1)CCN1S(c(cc1)ccc1F)(=O)=O)=O)=O	0.318182	0.088235	0.211538	0.122951	0.168317	0.23301	0.130952	0.214953	0.08	0.336957
O=C1N(C2CCCCC2)C=Nc2c1c(-c1ccccc1)cs2	0.054545	0.088235	0.105263	0.317308	0.092593	0.094828	0.055556	0.101695	0.102041	0.088496
O=C(C(F)(F)F)Nc(cc1)ccc1S(N1CCCCCC1)(=O)=O	0.368421	0.088	0.225806	0.086957	0.139785	0.277778	0.152778	0.204082	0.086957	0.353659
O=C(CCN(CC1)CCN1S(c(cc1)ccc1Br)(=O)=O)Nc1cc(C(F)(F)F)ccc1	0.252427	0.087838	0.198276	0.119403	0.149123	0.186441	0.16129	0.191667	0.080247	0.320388
CCC(C(Nc(cc1)ccc1Br)=O)Br	0.15	0.087719	0.085106	0.086538	0.119048	0.131868	0.339623	0.092784	0.095238	0.137931
CC(CC1)CCN1S(c(cc1)ccc1NC(c(o1)ccc1Br)=O)(=O)=O	0.329545	0.087591	0.282828	0.069767	0.144231	0.254902	0.185185	0.18018	0.09396	0.305263
Cc(cc1)ccc1S(N(CC1)CCC1C(Nc(cc1)ccc1C(N)=O)=O)(=O)=O	0.3	0.087591	0.27	0.086614	0.144231	0.219048	0.21519	0.169643	0.116438	0.252525
O=C(Nc(cc1)ccc1S(N1CCCCC1)(=O)=O)N1CCCC1	0.381579	0.087302	0.223404	0.076923	0.150538	0.288889	0.150685	0.20202	0.078571	0.365854
CCc(cc1)cc2c1OC(C(Nc(cc1)ccc1S(N1CCCCC1)(=O)=O)=O)=CC2=O	0.27451	0.087248	0.206897	0.10219	0.168142	0.236842	0.135417	0.170732	0.106918	0.304762
[O-][N+](c1cccc(S(N2CCN(CCC(Nc(cc3)ccc3F)=O)CC2)(=O)=O)c1)=O	0.226415	0.087248	0.176471	0.143939	0.178571	0.194915	0.112245	0.190083	0.08642	0.304762
COc1cc(C(Nc(cc2)ccc2S(N2CCOCC2)(=O)=O)=O)cc(OC)c1OC	0.340909	0.086957	0.219048	0.085938	0.165049	0.240385	0.141176	0.2	0.086093	0.28866
CC(CC1)CCN1S(c(cc1)ccc1NC(c(cc1)ccc1[N+]([O-])=O)=O)(=O)=O	0.311111	0.086957	0.306122	0.069231	0.142857	0.240385	0.141176	0.168142	0.086093	0.27551
CC(Nc(cc1)ccc1S(N(CC1)CCN1c(cc1)cc(N2CCOCC2)c1[N+]([O-])=O)(=O)=O)=O	0.31	0.086667	0.175	0.093525	0.146552	0.20339	0.122449	0.178862	0.072727	0.266055
CC(Nc(cc1)ccc1S(N(CC1)CCC1C(N)=O)(=O)=O)=O	0.358974	0.086614	0.274725	0.094828	0.148936	0.271739	0.214286	0.188119	0.101449	0.313953
O=C(Cc(cc1)ccc1-n1cccc1)Nc(cc1)ccc1Br	0.12766	0.086614	0.115385	0.114035	0.102041	0.147059	0.307692	0.111111	0.085714	0.153061
[truncated: 68 more rows]
